# Supplementary material for: A Systematic View Exploring the Role of Chloroplasts in Plant Abiotic Stress Responses
Source: Biomed Res Int. 2019 Jul 18;2019:6534745. doi: 10.1155/2019/6534745 (PMC6668530; doi:10.1155/2019/6534745)
Supplement: Supplementary 1 — Table S1. List of 3,314 plastid-localized genes. Table S2. Anatomical expression data and cluster information of 1,695 plastid-related genes. Table S3. Abiotic stress expression data and cluster information of 264 plastid-related genes. [file 6534745.f1.xlsx]

## Sheet: Table S1
Table S1. List of 3,314 plastid localized genes.
Locus_id	GO id	Cellular component	Evidence code	Refernece
LOC_Os01g01060	GO:0009536	plastid	IEA	TAIR:AT2G37270
LOC_Os01g01120	GO:0009536	plastid	IEA	TAIR:AT5G53850
LOC_Os01g01170	GO:0009536	plastid	IEA	TAIR:AT3G23740
LOC_Os01g01280	GO:0009536	plastid	IEA	TAIR:AT4G24930
LOC_Os01g01302	GO:0009536	plastid	IEA	TAIR:AT3G26900
LOC_Os01g01340	GO:0009536	plastid	IEA	TAIR:AT3G26740
LOC_Os01g01680	GO:0009536	plastid	IEA	TAIR:AT1G75260
LOC_Os01g01689	GO:0009536	plastid	IEA	TAIR:AT3G48190
LOC_Os01g01710	GO:0009536	plastid	IEA	TAIR:AT5G62790
LOC_Os01g01830	GO:0009536	plastid	IEA	TAIR:AT1G76140
LOC_Os01g02060	GO:0009536	plastid	IEA	TAIR:AT1G13230
LOC_Os01g02080	GO:0009536	plastid	IEA	TAIR:AT1G74070
LOC_Os01g02130	GO:0009536	plastid	IEA	TAIR:AT1G49000
LOC_Os01g02880	GO:0009536	plastid	IEA	TAIR:AT2G01140
LOC_Os01g03020	GO:0009536	plastid	IEA	TAIR:AT4G04350
LOC_Os01g03040	GO:0009536	plastid	IEA	TAIR:AT1G18060
LOC_Os01g03050	GO:0009536	plastid	IEA	TAIR:AT1G15140
LOC_Os01g03080	GO:0009536	plastid	IEA	TAIR:AT1G18290
LOC_Os01g03144	GO:0009536	plastid	IEA	TAIR:AT2G01320
LOC_Os01g03650	GO:0009536	plastid	IEA	TAIR:AT1G32500
LOC_Os01g03750	GO:0009536	plastid	IEA	TAIR:AT1G67080
LOC_Os01g03950	GO:0009536	plastid	IEA	TAIR:AT1G68560
LOC_Os01g04100	GO:0009536	plastid	IEA	TAIR:AT3G18295
LOC_Os01g04130	GO:0009536	plastid	IEA	TAIR:AT5G38290
LOC_Os01g04190	GO:0009536	plastid	IEA	TAIR:AT5G16150
LOC_Os01g04630	GO:0009536	plastid	IEA	TAIR:AT3G18270
LOC_Os01g04730	GO:0009536	plastid	IEA	TAIR:AT3G49910
LOC_Os01g04750	GO:0009536	plastid	IEA	TAIR:AT1G68840
LOC_Os01g04800	GO:0009536	plastid	IEA	TAIR:AT1G25560
LOC_Os01g04900	GO:0009536	plastid	IEA	TAIR:AT5G05740
LOC_Os01g04920	GO:0009536	plastid	IEA	TAIR:AT5G01220
LOC_Os01g05070	GO:0009536	plastid	IEA	TAIR:AT3G49720
LOC_Os01g05080	GO:0009536	plastid	IEA	TAIR:AT2G44920
LOC_Os01g05490	GO:0009536	plastid	IEA	TAIR:AT3G55440
LOC_Os01g05800	GO:0009536	plastid	IEA	TAIR:AT2G28800
LOC_Os01g06020	GO:0009536	plastid	IEA	TAIR:AT4G33760
LOC_Os01g06510	GO:0009536	plastid	IEA	TAIR:AT4G26300
LOC_Os01g06876	GO:0009536	plastid	IEA	TAIR:AT3G05660
LOC_Os01g07090	GO:0009536	plastid	IEA	TAIR:AT2G30170
LOC_Os01g07240	GO:0009536	plastid	IEA	TAIR:AT5G01790
LOC_Os01g07260	GO:0009536	plastid	IEA	TAIR:AT2G40550
LOC_Os01g07280	GO:0009536	plastid	IEA	TAIR:AT3G05660
LOC_Os01g07376	GO:0009536	plastid	IEA	TAIR:AT3G08710
LOC_Os01g07530	GO:0009536	plastid	IEA	TAIR:AT5G40390
LOC_Os01g07730	GO:0009536	plastid	IEA	TAIR:AT5G33320
LOC_Os01g07760	GO:0009536	plastid	IEA	TAIR:AT3G15730
LOC_Os01g07800	GO:0009536	plastid	IEA	TAIR:AT1G52590
LOC_Os01g08120	GO:0009536	plastid	IEA	TAIR:AT2G29760
LOC_Os01g08440	GO:0009536	plastid	IEA	TAIR:AT4G15550
LOC_Os01g08510	GO:0009536	plastid	IEA	TAIR:AT3G16000
LOC_Os01g08710	GO:0009536	plastid	IEA	TAIR:AT4G39410
LOC_Os01g08850	GO:0009536	plastid	IEA	TAIR:AT5G11010
LOC_Os01g09320	GO:0009536	plastid	IEA	TAIR:AT1G79750
LOC_Os01g09460	GO:0009536	plastid	IEA	TAIR:AT4G29130
LOC_Os01g09510	GO:0009536	plastid	IEA	TAIR:AT2G27710
LOC_Os01g09560	GO:0009536	plastid	IEA	TAIR:AT1G51980
LOC_Os01g09810	GO:0009536	plastid	IEA	TAIR:AT4G19390
LOC_Os01g10280	GO:0009536	plastid	IEA	TAIR:AT2G37690
LOC_Os01g10800	GO:0009536	plastid	IEA	TAIR:AT4G18750
LOC_Os01g10820	GO:0009536	plastid	IEA	TAIR:AT2G42740
LOC_Os01g11860	GO:0009536	plastid	IEA	TAIR:AT1G53280
LOC_Os01g11880	GO:0009536	plastid	IEA	TAIR:AT1G53280
LOC_Os01g11946	GO:0009536	plastid	IEA	TAIR:AT1G54350
LOC_Os01g12220	GO:0009536	plastid	IEA	TAIR:AT1G64150
LOC_Os01g12460	GO:0009536	plastid	IEA	TAIR:AT5G53280
LOC_Os01g12710	GO:0009536	plastid	IEA	TAIR:AT4G13250
LOC_Os01g13040	GO:0009536	plastid	IEA	TAIR:AT4G28840
LOC_Os01g13150	GO:0009536	plastid	IEA	TAIR:AT3G16260
LOC_Os01g13190	GO:0009536	plastid	IEA	TAIR:AT5G63890
LOC_Os01g13200	GO:0009536	plastid	IEA	TAIR:AT3G08550
LOC_Os01g13210	GO:0009536	plastid	IEA	TAIR:AT4G20260
LOC_Os01g13390	GO:0009536	plastid	IEA	TAIR:AT5G42070
LOC_Os01g13570	GO:0009536	plastid	IEA	TAIR:AT5G22620
LOC_Os01g13690	GO:0009536	plastid	IEA	TAIR:AT5G57850
LOC_Os01g13700	GO:0009536	plastid	IEA	TAIR:AT2G33845
LOC_Os01g13720	GO:0009536	plastid	IEA	TAIR:AT2G20585
LOC_Os01g13770	GO:0009536	plastid	IEA	TAIR:AT5G46110
LOC_Os01g14030	GO:0009536	plastid	IEA	TAIR:AT1G06280
LOC_Os01g14630	GO:0009536	plastid	IEA	TAIR:AT4G36810
LOC_Os01g14810	GO:0009536	plastid	IEA	TAIR:AT5G48960
LOC_Os01g14820	GO:0009536	plastid	IEA	TAIR:AT3G06960
LOC_Os01g14890	GO:0009536	plastid	IEA	TAIR:AT4G01935
LOC_Os01g15660	GO:0009536	plastid	IEA	TAIR:AT1G19690
LOC_Os01g15680	GO:0009536	plastid	IEA	TAIR:AT1G31490
LOC_Os01g15709	GO:0009536	plastid	IEA	TAIR:AT1G31490
LOC_Os01g15669	GO:0009536	plastid	IEA	TAIR:AT1G31490
LOC_Os01g16020	GO:0009536	plastid	IEA	TAIR:AT1G74470
LOC_Os01g16040	GO:0009536	plastid	IEA	TAIR:AT5G01500
LOC_Os01g16320	GO:0009536	plastid	IEA	TAIR:AT5G06990
LOC_Os01g16340	GO:0009536	plastid	IEA	TAIR:AT2G26840
LOC_Os01g16530	GO:0009536	plastid	IEA	TAIR:AT4G17040
LOC_Os01g16900	GO:0009536	plastid	IEA	TAIR:AT5G03290
LOC_Os01g16940	GO:0009536	plastid	IEA	TAIR:AT1G31860
LOC_Os01g17170	GO:0009536	plastid	IEA	TAIR:AT3G56940
LOC_Os01g17240	GO:0009536	plastid	IEA	TAIR:AT2G29650
LOC_Os01g17260	GO:0009536	plastid	IEA	TAIR:AT3G12250
LOC_Os01g17279	GO:0009536	plastid	IEA	TAIR:AT3G15140
LOC_Os01g17320	GO:0009536	plastid	IEA	TAIR:AT1G80270
LOC_Os01g18210	GO:0009536	plastid	IEA	TAIR:AT3G62030
LOC_Os01g18320	GO:0009536	plastid	IEA	TAIR:AT4G01690
LOC_Os01g18360	GO:0009536	plastid	IEA	TAIR:AT3G17600
LOC_Os01g18640	GO:0009536	plastid	IEA	TAIR:AT5G26600
LOC_Os01g18660	GO:0009536	plastid	IEA	TAIR:AT5G26600
LOC_Os01g19740	GO:0009536	plastid	IEA	TAIR:AT2G47400
LOC_Os01g19770	GO:0009536	plastid	IEA	TAIR:AT4G16160
LOC_Os01g20110	GO:0009536	plastid	IEA	TAIR:AT4G37920
LOC_Os01g21050	GO:0009536	plastid	IEA	TAIR:AT3G22690
LOC_Os01g21410	GO:0009536	plastid	IEA	TAIR:AT4G02425
LOC_Os01g21820	GO:0009536	plastid	IEA	TAIR:AT4G01800
LOC_Os01g21990	GO:0009536	plastid	IEA	TAIR:AT1G23400
LOC_Os01g22510	GO:0009536	plastid	IEA	TAIR:AT1G02475
LOC_Os01g22640	GO:0009536	plastid	IEA	TAIR:AT1G09390
LOC_Os01g22660	GO:0009536	plastid	IEA	TAIR:AT1G09390
LOC_Os01g22780	GO:0009536	plastid	IEA	TAIR:AT1G09390
LOC_Os01g23530	GO:0009536	plastid	IEA	TAIR:AT3G14490
LOC_Os01g23580	GO:0009536	plastid	IEA	TAIR:AT1G15690
LOC_Os01g23610	GO:0009536	plastid	IEA	TAIR:AT3G16950
LOC_Os01g23680	GO:0009536	plastid	IEA	TAIR:AT2G43945
LOC_Os01g24090	GO:0009536	plastid	IEA	TAIR:AT3G05625
LOC_Os01g24740	GO:0009536	plastid	IEA	TAIR:AT3G52960
LOC_Os01g25065	GO:0009536	plastid	IEA	TAIR:ATCG00480
LOC_Os01g25240	GO:0009536	plastid	IEA	TAIR:AT5G11010
LOC_Os01g25450	GO:0009536	plastid	IEA	TAIR:AT4G02510
LOC_Os01g25484	GO:0009536	plastid	IEA	TAIR:AT2G15620
LOC_Os01g25520	GO:0009536	plastid	IEA	TAIR:AT2G15620
LOC_Os01g25600	GO:0009536	plastid	IEA	TAIR:AT1G02910
LOC_Os01g25880	GO:0009536	plastid	IEA	TAIR:AT2G27490
LOC_Os01g25990	GO:0009536	plastid	IEA	TAIR:AT1G54570
LOC_Os01g26000	GO:0009536	plastid	IEA	TAIR:AT1G54570
LOC_Os01g26039	GO:0009536	plastid	IEA	TAIR:AT1G54570
LOC_Os01g26920	GO:0009536	plastid	IEA	TAIR:AT2G39080
LOC_Os01g26970	GO:0009536	plastid	IEA	TAIR:AT2G39080
LOC_Os01g27380	GO:0009536	plastid	IEA	TAIR:AT4G02520
LOC_Os01g27750	GO:0009536	plastid	IEA	TAIR:AT3G06350
LOC_Os01g27770	GO:0009536	plastid	IEA	TAIR:AT3G06350
LOC_Os01g28540	GO:0009536	plastid	IEA	TAIR:AT5G27290
LOC_Os01g31110	GO:0009536	plastid	IEA	TAIR:AT2G20020
LOC_Os01g31610	GO:0009536	plastid	IEA	TAIR:AT3G02660
LOC_Os01g31680	GO:0009536	plastid	IEA	TAIR:AT2G01110
LOC_Os01g31690	GO:0009536	plastid	IEA	TAIR:AT3G50820
LOC_Os01g31760	GO:0009536	plastid	IEA	TAIR:AT1G08510
LOC_Os01g31980	GO:0009536	plastid	IEA	TAIR:AT1G15170
LOC_Os01g32350	GO:0009536	plastid	IEA	TAIR:AT1G66670
LOC_Os01g32730	GO:0009536	plastid	IEA	TAIR:AT3G14110
LOC_Os01g32830	GO:0009536	plastid	IEA	TAIR:AT1G32080
LOC_Os01g33090	GO:0009536	plastid	IEA	TAIR:AT2G01210
LOC_Os01g33230	GO:0009536	plastid	IEA	TAIR:AT1G73740
LOC_Os01g34080	GO:0009536	plastid	IEA	TAIR:AT1G23180
LOC_Os01g34190	GO:0009536	plastid	IEA	TAIR:AT1G30480
LOC_Os01g34450	GO:0009536	plastid	IEA	TAIR:AT1G08250
LOC_Os01g34700	GO:0009536	plastid	IEA	TAIR:AT2G32520
LOC_Os01g34870	GO:0009536	plastid	IEA	TAIR:AT2G32590
LOC_Os01g35170	GO:0009536	plastid	IEA	TAIR:AT5G17660
LOC_Os01g36840	GO:0009536	plastid	IEA	TAIR:AT1G19100
LOC_Os01g37090	GO:0009536	plastid	IEA	TAIR:AT4G39300
LOC_Os01g37130	GO:0009536	plastid	IEA	TAIR:AT4G27800
LOC_Os01g37470	GO:0009536	plastid	IEA	TAIR:AT1G15410
LOC_Os01g37510	GO:0009536	plastid	IEA	TAIR:AT1G15390
LOC_Os01g37825	GO:0009536	plastid	IEA	TAIR:AT5G56730
LOC_Os01g38580	GO:0009536	plastid	IEA	TAIR:AT4G32810
LOC_Os01g38970	GO:0009536	plastid	IEA	TAIR:AT1G29900
LOC_Os01g39070	GO:0009536	plastid	IEA	TAIR:AT3G13850
LOC_Os01g39220	GO:0009536	plastid	IEA	TAIR:AT3G13850
LOC_Os01g39250	GO:0009536	plastid	IEA	TAIR:AT2G26140
LOC_Os01g39260	GO:0009536	plastid	IEA	TAIR:AT2G26140
LOC_Os01g39270	GO:0009536	plastid	IEA	TAIR:AT1G17650
LOC_Os01g39780	GO:0009536	plastid	IEA	TAIR:AT1G55160
LOC_Os01g39960	GO:0009536	plastid	IEA	TAIR:AT5G57030
LOC_Os01g40070	GO:0009536	plastid	IEA	TAIR:AT5G12010
LOC_Os01g40310	GO:0009536	plastid	IEA	TAIR:AT1G74730
LOC_Os01g40570	GO:0009536	plastid	IEA	TAIR:AT3G01280
LOC_Os01g40640	GO:0009536	plastid	IEA	TAIR:AT1G71720
LOC_Os01g40710	GO:0009536	plastid	IEA	TAIR:AT1G34000
LOC_Os01g40820	GO:0009536	plastid	IEA	TAIR:AT5G53170
LOC_Os01g41710	GO:0009536	plastid	IEA	TAIR:AT2G34430
LOC_Os01g42050	GO:0009536	plastid	IEA	TAIR:AT1G68730
LOC_Os01g42130	GO:0009536	plastid	IEA	TAIR:AT1G49000
LOC_Os01g42280	GO:0009536	plastid	IEA	TAIR:AT5G55740
LOC_Os01g42350	GO:0009536	plastid	IEA	TAIR:AT1G59870
LOC_Os01g42380	GO:0009536	plastid	IEA	TAIR:AT1G59870
LOC_Os01g42650	GO:0009536	plastid	IEA	TAIR:AT3G15640
LOC_Os01g42720	GO:0009536	plastid	IEA	TAIR:AT1G75690
LOC_Os01g42770	GO:0009536	plastid	IEA	TAIR:AT1G29040
LOC_Os01g43070	GO:0009536	plastid	IEA	TAIR:AT5G11450
LOC_Os01g43080	GO:0009536	plastid	IEA	TAIR:AT3G15140
LOC_Os01g43090	GO:0009536	plastid	IEA	TAIR:AT1G60690
LOC_Os01g43140	GO:0009536	plastid	IEA	TAIR:AT3G61680
LOC_Os01g43150	GO:0009536	plastid	IEA	TAIR:AT5G53170
LOC_Os01g43390	GO:0009536	plastid	IEA	TAIR:AT3G14930
LOC_Os01g44050	GO:0009536	plastid	IEA	TAIR:AT5G40850
LOC_Os01g44210	GO:0009536	plastid	IEA	TAIR:AT1G75350
LOC_Os01g44980	GO:0009536	plastid	IEA	TAIR:AT5G14660
LOC_Os01g45070	GO:0009536	plastid	IEA	TAIR:AT5G14660
LOC_Os01g45274	GO:0009536	plastid	IEA	TAIR:AT3G01500
LOC_Os01g45390	GO:0009536	plastid	IEA	TAIR:AT1G26160
LOC_Os01g45750	GO:0009536	plastid	IEA	TAIR:AT2G26900
LOC_Os01g45910	GO:0009536	plastid	IEA	TAIR:AT1G15500
LOC_Os01g46370	GO:0009536	plastid	IEA	TAIR:AT2G42690
LOC_Os01g46380	GO:0009536	plastid	IEA	TAIR:AT3G58610
LOC_Os01g46720	GO:0009536	plastid	IEA	TAIR:AT5G53450
LOC_Os01g46760	GO:0009536	plastid	IEA	TAIR:AT5G59220
LOC_Os01g46800	GO:0009536	plastid	IEA	TAIR:AT4G23810
LOC_Os01g46810	GO:0009536	plastid	IEA	TAIR:AT5G41790
LOC_Os01g47080	GO:0009536	plastid	IEA	TAIR:AT5G52920
LOC_Os01g47190	GO:0009536	plastid	IEA	TAIR:AT5G62840
LOC_Os01g47262	GO:0009536	plastid	IEA	TAIR:AT1G10600
LOC_Os01g47330	GO:0009536	plastid	IEA	TAIR:AT3G27850
LOC_Os01g47450	GO:0009536	plastid	IEA	TAIR:AT5G46390
LOC_Os01g47550	GO:0009536	plastid	IEA	TAIR:AT1G17160
LOC_Os01g47600	GO:0009536	plastid	IEA	TAIR:AT2G34450
LOC_Os01g47630	GO:0009536	plastid	IEA	TAIR:AT2G42975
LOC_Os01g48300	GO:0009536	plastid	IEA	TAIR:AT2G31040
LOC_Os01g48500	GO:0009536	plastid	IEA	TAIR:AT1G51100
LOC_Os01g48530	GO:0009536	plastid	IEA	TAIR:AT4G28840
LOC_Os01g48610	GO:0009536	plastid	IEA	TAIR:AT4G21700
LOC_Os01g48620	GO:0009536	plastid	IEA	TAIR:AT4G21700
LOC_Os01g48640	GO:0009536	plastid	IEA	TAIR:AT4G21700
LOC_Os01g48660	GO:0009536	plastid	IEA	TAIR:AT4G21700
LOC_Os01g48690	GO:0009536	plastid	IEA	TAIR:AT3G15190
LOC_Os01g48820	GO:0009536	plastid	IEA	TAIR:AT2G33250
LOC_Os01g48900	GO:0009536	plastid	IEA	TAIR:AT5G42080
LOC_Os01g48960	GO:0009536	plastid	IEA	TAIR:AT5G53460
LOC_Os01g48990	GO:0009536	plastid	IEA	TAIR:AT1G80380
LOC_Os01g49180	GO:0009536	plastid	IEA	TAIR:AT1G66730
LOC_Os01g49190	GO:0009536	plastid	IEA	TAIR:AT5G08670
LOC_Os01g49390	GO:0009536	plastid	IEA	TAIR:AT1G68460
LOC_Os01g49430	GO:0009536	plastid	IEA	TAIR:AT5G02500
LOC_Os01g49670	GO:0009536	plastid	IEA	TAIR:AT2G01220
LOC_Os01g49760	GO:0009536	plastid	IEA	TAIR:AT1G15060
LOC_Os01g49890	GO:0009536	plastid	IEA	TAIR:AT4G29840
LOC_Os01g49900	GO:0009536	plastid	IEA	TAIR:AT1G18440
LOC_Os01g50120	GO:0009536	plastid	IEA	TAIR:AT1G06510
LOC_Os01g50750	GO:0009536	plastid	IEA	TAIR:AT4G26580
LOC_Os01g50830	GO:0009536	plastid	IEA	TAIR:AT5G63040
LOC_Os01g50860	GO:0009536	plastid	IEA	TAIR:AT4G35440
LOC_Os01g50930	GO:0009536	plastid	IEA	TAIR:AT5G24314
LOC_Os01g51020	GO:0009536	plastid	IEA	TAIR:AT2G19730
LOC_Os01g51360	GO:0009536	plastid	IEA	TAIR:AT2G42690
LOC_Os01g51380	GO:0009536	plastid	IEA	TAIR:AT4G38510
LOC_Os01g51390	GO:0009536	plastid	IEA	TAIR:AT3G02090
LOC_Os01g51410	GO:0009536	plastid	IEA	TAIR:AT2G26080
LOC_Os01g51530	GO:0009536	plastid	IEA	TAIR:AT4G29590
LOC_Os01g51754	GO:0009536	plastid	IEA	TAIR:AT1G69830
LOC_Os01g51770	GO:0009536	plastid	IEA	TAIR:AT3G01280
LOC_Os01g52170	GO:0009536	plastid	IEA	TAIR:AT3G24430
LOC_Os01g52250	GO:0009536	plastid	IEA	TAIR:AT4G18240
LOC_Os01g52240	GO:0009536	plastid	IEA	TAIR:AT2G34430
LOC_Os01g52450	GO:0009536	plastid	IEA	TAIR:AT4G29130
LOC_Os01g52470	GO:0009536	plastid	IEA	TAIR:AT1G56070
LOC_Os01g52490	GO:0009536	plastid	IEA	TAIR:AT3G04920
LOC_Os01g52500	GO:0009536	plastid	IEA	TAIR:AT1G79750
LOC_Os01g52864	GO:0009536	plastid	IEA	TAIR:AT1G78620
LOC_Os01g52900	GO:0009536	plastid	IEA	TAIR:AT1G08490
LOC_Os01g53020	GO:0009536	plastid	IEA	TAIR:AT2G42750
LOC_Os01g53060	GO:0009536	plastid	IEA	TAIR:AT2G42770
LOC_Os01g53150	GO:0009536	plastid	IEA	TAIR:AT5G11480
LOC_Os01g53700	GO:0009536	plastid	IEA	TAIR:AT3G16480
LOC_Os01g53890	GO:0009536	plastid	IEA	TAIR:AT2G19870
LOC_Os01g53900	GO:0009536	plastid	IEA	TAIR:AT1G56070
LOC_Os01g53930	GO:0009536	plastid	IEA	TAIR:AT4G29130
LOC_Os01g54020	GO:0009536	plastid	IEA	TAIR:AT2G25840
LOC_Os01g54340	GO:0009536	plastid	IEA	TAIR:AT2G20670
LOC_Os01g54370	GO:0009536	plastid	IEA	TAIR:AT4G22930
LOC_Os01g54390	GO:0009536	plastid	IEA	TAIR:AT1G53120
LOC_Os01g54540	GO:0009536	plastid	IEA	TAIR:AT1G78630
LOC_Os01g54960	GO:0009536	plastid	IEA	TAIR:AT3G09250
LOC_Os01g55030	GO:0009536	plastid	IEA	TAIR:AT2G33845
LOC_Os01g55370	GO:0009536	plastid	IEA	TAIR:AT1G29195
LOC_Os01g55540	GO:0009536	plastid	IEA	TAIR:AT5G11520
LOC_Os01g55570	GO:0009536	plastid	IEA	TAIR:AT1G52220
LOC_Os01g55670	GO:0009536	plastid	IEA	TAIR:AT5G55570
LOC_Os01g55870	GO:0009536	plastid	IEA	TAIR:AT1G69370
LOC_Os01g55880	GO:0009536	plastid	IEA	TAIR:AT2G03390
LOC_Os01g55960	GO:0009536	plastid	IEA	TAIR:AT5G48910
LOC_Os01g56030	GO:0009536	plastid	IEA	TAIR:AT3G50770
LOC_Os01g56140	GO:0009536	plastid	IEA	TAIR:AT5G65770
LOC_Os01g56150	GO:0009536	plastid	IEA	TAIR:AT5G65760
LOC_Os01g56350	GO:0009536	plastid	IEA	TAIR:AT2G34640
LOC_Os01g56400	GO:0009536	plastid	IEA	TAIR:AT4G33460
LOC_Os01g56660	GO:0009536	plastid	IEA	TAIR:AT1G65010
LOC_Os01g56890	GO:0009536	plastid	IEA	TAIR:AT2G36835
LOC_Os01g57580	GO:0009536	plastid	IEA	TAIR:AT3G20640
LOC_Os01g57610	GO:0009536	plastid	IEA	TAIR:AT5G54510
LOC_Os01g57942	GO:0009536	plastid	IEA	TAIR:ATCG00720
LOC_Os01g57945	GO:0009536	plastid	IEA	TAIR:ATCG00730
LOC_Os01g57946	GO:0009536	plastid	IEA	TAIR:ATCG00740
LOC_Os01g57954	GO:0009536	plastid	IEA	TAIR:AT4G11175
LOC_Os01g57956	GO:0009536	plastid	IEA	TAIR:ATCG00780
LOC_Os01g57958	GO:0009536	plastid	IEA	TAIR:ATCG00790
LOC_Os01g57962	GO:0009536	plastid	IEA	TAIR:ATCG00340
LOC_Os01g57964	GO:0009536	plastid	IEA	TAIR:ATCG00350
LOC_Os01g57966	GO:0009536	plastid	IEA	TAIR:ATCG00360
LOC_Os01g58000	GO:0009536	plastid	IEA	TAIR:ATCG00470
LOC_Os01g58020	GO:0009536	plastid	IEA	TAIR:ATCG00490
LOC_Os01g58022	GO:0009536	plastid	IEA	TAIR:ATCG00430
LOC_Os01g58024	GO:0009536	plastid	IEA	TAIR:ATCG00420
LOC_Os01g58038	GO:0009536	plastid	IEA	TAIR:ATCG00300
LOC_Os01g58049	GO:0009536	plastid	IEA	TAIR:ATCG00520
LOC_Os01g58470	GO:0009536	plastid	IEA	TAIR:AT5G44650
LOC_Os01g58520	GO:0009536	plastid	IEA	TAIR:AT5G45520
LOC_Os01g58610	GO:0009536	plastid	IEA	TAIR:AT3G12780
LOC_Os01g58680	GO:0009536	plastid	IEA	TAIR:AT2G41460
LOC_Os01g58690	GO:0009536	plastid	IEA	TAIR:AT2G41460
LOC_Os01g58790	GO:0009536	plastid	IEA	TAIR:AT2G26930
LOC_Os01g59060	GO:0009536	plastid	IEA	TAIR:AT1G29070
LOC_Os01g59080	GO:0009536	plastid	IEA	TAIR:AT3G17930
LOC_Os01g59090	GO:0009536	plastid	IEA	TAIR:AT3G56650
LOC_Os01g59200	GO:0009536	plastid	IEA	TAIR:AT5G06990
LOC_Os01g59350	GO:0009536	plastid	IEA	TAIR:AT3G12250
LOC_Os01g59410	GO:0009536	plastid	IEA	TAIR:AT3G56710
LOC_Os01g59510	GO:0009536	plastid	IEA	TAIR:AT4G37510
LOC_Os01g59630	GO:0009536	plastid	IEA	TAIR:AT5G16890
LOC_Os01g59740	GO:0009536	plastid	IEA	TAIR:AT3G08640
LOC_Os01g59890	GO:0009536	plastid	IEA	TAIR:AT2G02980
LOC_Os01g59920	GO:0009536	plastid	IEA	TAIR:AT3G03630
LOC_Os01g59980	GO:0009536	plastid	IEA	TAIR:AT5G17790
LOC_Os01g60650	GO:0009536	plastid	IEA	TAIR:AT2G38550
LOC_Os01g60940	GO:0009536	plastid	IEA	TAIR:AT5G01790
LOC_Os01g61120	GO:0009536	plastid	IEA	TAIR:AT3G56140
LOC_Os01g61320	GO:0009536	plastid	IEA	TAIR:AT4G28590
LOC_Os01g61380	GO:0009536	plastid	IEA	TAIR:AT3G47520
LOC_Os01g61400	GO:0009536	plastid	IEA	TAIR:AT4G04770
LOC_Os01g61440	GO:0009536	plastid	IEA	TAIR:AT3G11150
LOC_Os01g61480	GO:0009536	plastid	IEA	TAIR:AT5G01310
LOC_Os01g61630	GO:0009536	plastid	IEA	TAIR:AT5G39980
LOC_Os01g61760	GO:0009536	plastid	IEA	TAIR:AT2G37080
LOC_Os01g61920	GO:0009536	plastid	IEA	TAIR:AT1G07660
LOC_Os01g62040	GO:0009536	plastid	IEA	TAIR:AT5G22330
LOC_Os01g62390	GO:0009536	plastid	IEA	TAIR:AT2G01480
LOC_Os01g62410	GO:0009536	plastid	IEA	TAIR:AT5G02320
LOC_Os01g62420	GO:0009536	plastid	IEA	TAIR:AT3G55440
LOC_Os01g62440	GO:0009536	plastid	IEA	TAIR:AT5G02250
LOC_Os01g62500	GO:0009536	plastid	IEA	TAIR:AT2G29080
LOC_Os01g62605	GO:0009536	plastid	IEA	TAIR:AT2G39705
LOC_Os01g62610	GO:0009536	plastid	IEA	TAIR:AT3G55520
LOC_Os01g62900	GO:0009536	plastid	IEA	TAIR:AT2G39800
LOC_Os01g62910	GO:0009536	plastid	IEA	TAIR:AT3G46790
LOC_Os01g62970	GO:0009536	plastid	IEA	TAIR:AT2G39855
LOC_Os01g63040	GO:0009536	plastid	IEA	TAIR:AT4G00690
LOC_Os01g63220	GO:0009536	plastid	IEA	TAIR:AT3G54090
LOC_Os01g63270	GO:0009536	plastid	IEA	TAIR:AT3G46970
LOC_Os01g63410	GO:0009536	plastid	IEA	TAIR:AT3G09050
LOC_Os01g63830	GO:0009536	plastid	IEA	TAIR:AT5G58770
LOC_Os01g63940	GO:0009536	plastid	IEA	TAIR:AT3G10070
LOC_Os01g64120	GO:0009536	plastid	IEA	TAIR:AT2G27510
LOC_Os01g64250	GO:0009536	plastid	IEA	TAIR:AT3G54290
LOC_Os01g64270	GO:0009536	plastid	IEA	TAIR:AT2G36145
LOC_Os01g64410	GO:0009536	plastid	IEA	TAIR:AT2G36050
LOC_Os01g64470	GO:0009536	plastid	IEA	TAIR:AT2G35980
LOC_Os01g64960	GO:0009536	plastid	IEA	TAIR:AT1G44575
LOC_Os01g65090	GO:0009536	plastid	IEA	TAIR:AT2G22250
LOC_Os01g65094	GO:0009536	plastid	IEA	TAIR:AT1G71865
LOC_Os01g65260	GO:0009536	plastid	IEA	TAIR:AT4G34740
LOC_Os01g65400	GO:0009536	plastid	IEA	TAIR:AT1G34380
LOC_Os01g65790	GO:0009536	plastid	IEA	TAIR:AT5G09760
LOC_Os01g65902	GO:0009536	plastid	IEA	TAIR:ATCG00540
LOC_Os01g66000	GO:0009536	plastid	IEA	TAIR:AT5G58260
LOC_Os01g66170	GO:0009536	plastid	IEA	TAIR:AT1G22850
LOC_Os01g66240	GO:0009536	plastid	IEA	TAIR:AT4G10030
LOC_Os01g66280	GO:0009536	plastid	IEA	TAIR:AT1G33780
LOC_Os01g66360	GO:0009536	plastid	IEA	TAIR:AT2G02500
LOC_Os01g66379	GO:0009536	plastid	IEA	TAIR:AT1G33330
LOC_Os01g66500	GO:0009536	plastid	IEA	TAIR:AT1G74260
LOC_Os01g66570	GO:0009536	plastid	IEA	TAIR:AT2G17180
LOC_Os01g66600	GO:0009536	plastid	IEA	TAIR:AT3G25480
LOC_Os01g66690	GO:0009536	plastid	IEA	TAIR:AT5G48390
LOC_Os01g66890	GO:0009536	plastid	IEA	TAIR:AT1G05690
LOC_Os01g66980	GO:0009536	plastid	IEA	TAIR:AT2G30695
LOC_Os01g67000	GO:0009536	plastid	IEA	TAIR:AT1G65260
LOC_Os01g67120	GO:0009536	plastid	IEA	TAIR:AT3G59780
LOC_Os01g67134	GO:0009536	plastid	IEA	TAIR:AT3G25520
LOC_Os01g67210	GO:0009536	plastid	IEA	TAIR:AT3G02650
LOC_Os01g67430	GO:0009536	plastid	IEA	TAIR:AT1G05800
LOC_Os01g67450	GO:0009536	plastid	IEA	TAIR:AT1G05800
LOC_Os01g67500	GO:0009536	plastid	IEA	TAIR:AT1G24330
LOC_Os01g67570	GO:0009536	plastid	IEA	TAIR:AT3G48500
LOC_Os01g67720	GO:0009536	plastid	IEA	TAIR:AT4G24810
LOC_Os01g68010	GO:0009536	plastid	IEA	TAIR:AT4G13730
LOC_Os01g68090	GO:0009536	plastid	IEA	TAIR:AT3G26350
LOC_Os01g68330	GO:0009536	plastid	IEA	TAIR:AT1G70610
LOC_Os01g68420	GO:0009536	plastid	IEA	TAIR:AT3G18650
LOC_Os01g68450	GO:0009536	plastid	IEA	TAIR:AT1G65230
LOC_Os01g68480	GO:0009536	plastid	IEA	TAIR:AT5G16400
LOC_Os01g68524	GO:0009536	plastid	IEA	TAIR:AT4G18750
LOC_Os01g68700	GO:0009536	plastid	IEA	TAIR:AT3G07340
LOC_Os01g69060	GO:0009536	plastid	IEA	TAIR:AT4G12830
LOC_Os01g69080	GO:0009536	plastid	IEA	TAIR:AT2G43710
LOC_Os01g69100	GO:0009536	plastid	IEA	TAIR:AT3G01860
LOC_Os01g69110	GO:0009536	plastid	IEA	TAIR:AT3G27100
LOC_Os01g69120	GO:0009536	plastid	IEA	TAIR:AT3G27180
LOC_Os01g69130	GO:0009536	plastid	IEA	TAIR:AT4G33650
LOC_Os01g69140	GO:0009536	plastid	IEA	TAIR:AT1G14590
LOC_Os01g69190	GO:0009536	plastid	IEA	TAIR:AT1G14590
LOC_Os01g69200	GO:0009536	plastid	IEA	TAIR:AT1G14590
LOC_Os01g69950	GO:0009536	plastid	IEA	TAIR:AT5G40950
LOC_Os01g69990	GO:0009536	plastid	IEA	TAIR:AT1G24300
LOC_Os01g70010	GO:0009536	plastid	IEA	TAIR:AT2G47610
LOC_Os01g70160	GO:0009536	plastid	IEA	TAIR:AT5G15790
LOC_Os01g70170	GO:0009536	plastid	IEA	TAIR:AT5G13420
LOC_Os01g70270	GO:0009536	plastid	IEA	TAIR:AT5G62000
LOC_Os01g70400	GO:0009536	plastid	IEA	TAIR:AT5G43750
LOC_Os01g70460	GO:0009536	plastid	IEA	TAIR:AT3G44020
LOC_Os01g70950	GO:0009536	plastid	IEA	TAIR:AT4G03200
LOC_Os01g71190	GO:0009536	plastid	IEA	TAIR:AT4G28660
LOC_Os01g71240	GO:0009536	plastid	IEA	TAIR:AT3G57330
LOC_Os01g71320	GO:0009536	plastid	IEA	TAIR:AT1G50460
LOC_Os01g72090	GO:0009536	plastid	IEA	TAIR:AT3G09150
LOC_Os01g72280	GO:0009536	plastid	IEA	TAIR:AT3G57090
LOC_Os01g72340	GO:0009536	plastid	IEA	TAIR:AT3G54440
LOC_Os01g72410	GO:0009536	plastid	IEA	TAIR:AT5G45520
LOC_Os01g72430	GO:0009536	plastid	IEA	TAIR:AT3G27890
LOC_Os01g72460	GO:0009536	plastid	IEA	TAIR:AT3G27890
LOC_Os01g72510	GO:0009536	plastid	IEA	TAIR:AT3G54400
LOC_Os01g72540	GO:0009536	plastid	IEA	TAIR:AT3G50770
LOC_Os01g72570	GO:0009536	plastid	IEA	TAIR:AT5G19380
LOC_Os01g72710	GO:0009536	plastid	IEA	TAIR:AT5G12470
LOC_Os01g72800	GO:0009536	plastid	IEA	TAIR:AT2G45770
LOC_Os01g72950	GO:0009536	plastid	IEA	TAIR:AT1G74880
LOC_Os01g72980	GO:0009536	plastid	IEA	TAIR:AT2G13440
LOC_Os01g73234	GO:0009536	plastid	IEA	TAIR:AT1G76760
LOC_Os01g73420	GO:0009536	plastid	IEA	TAIR:AT5G42130
LOC_Os01g73450	GO:0009536	plastid	IEA	TAIR:AT3G18680
LOC_Os01g73460	GO:0009536	plastid	IEA	TAIR:AT5G09790
LOC_Os01g73540	GO:0009536	plastid	IEA	TAIR:AT5G36120
LOC_Os01g73550	GO:0009536	plastid	IEA	TAIR:AT1G51980
LOC_Os01g73620	GO:0009536	plastid	IEA	TAIR:AT5G22450
LOC_Os01g73680	GO:0009536	plastid	IEA	TAIR:AT5G04710
LOC_Os01g73770	GO:0009536	plastid	IEA	TAIR:AT5G51990
LOC_Os01g73780	GO:0009536	plastid	IEA	TAIR:AT3G52230
LOC_Os01g73910	GO:0009536	plastid	IEA	TAIR:AT3G27110
LOC_Os01g74010	GO:0009536	plastid	IEA	TAIR:AT4G01650
LOC_Os01g74146	GO:0009536	plastid	IEA	TAIR:AT5G13840
LOC_Os01g74280	GO:0009536	plastid	IEA	TAIR:AT3G20320
LOC_Os01g74310	GO:0009536	plastid	IEA	TAIR:AT3G12590
LOC_Os01g74600	GO:0009536	plastid	IEA	TAIR:AT1G11290
LOC_Os01g74640	GO:0009536	plastid	IEA	TAIR:AT3G54110
LOC_Os01g74650	GO:0009536	plastid	IEA	TAIR:AT3G59760
LOC_Os02g01010	GO:0009536	plastid	IEA	TAIR:AT5G60640
LOC_Os02g01150	GO:0009536	plastid	IEA	TAIR:AT1G68010
LOC_Os02g01180	GO:0009536	plastid	IEA	TAIR:AT1G20060
LOC_Os02g01200	GO:0009536	plastid	IEA	TAIR:AT1G32760
LOC_Os02g01280	GO:0009536	plastid	IEA	TAIR:AT1G55490
LOC_Os02g01332	GO:0009536	plastid	IEA	TAIR:AT1G33120
LOC_Os02g01340	GO:0009536	plastid	IEA	TAIR:AT5G66190
LOC_Os02g01440	GO:0009536	plastid	IEA	TAIR:AT3G47450
LOC_Os02g01540	GO:0009536	plastid	IEA	TAIR:AT2G36160
LOC_Os02g01970	GO:0009536	plastid	IEA	TAIR:AT1G28530
LOC_Os02g02000	GO:0009536	plastid	IEA	TAIR:AT4G15440
LOC_Os02g02020	GO:0009536	plastid	IEA	TAIR:AT2G37230
LOC_Os02g02090	GO:0009536	plastid	IEA	TAIR:AT2G16600
LOC_Os02g02390	GO:0009536	plastid	IEA	TAIR:AT1G12800
LOC_Os02g02400	GO:0009536	plastid	IEA	TAIR:AT1G20630
LOC_Os02g02520	GO:0009536	plastid	IEA	TAIR:AT1G73060
LOC_Os02g02550	GO:0009536	plastid	IEA	TAIR:AT1G20810
LOC_Os02g02590	GO:0009536	plastid	IEA	TAIR:AT2G01860
LOC_Os02g02600	GO:0009536	plastid	IEA	TAIR:AT2G17220
LOC_Os02g02850	GO:0009536	plastid	IEA	TAIR:AT4G00620
LOC_Os02g02860	GO:0009536	plastid	IEA	TAIR:AT5G64050
LOC_Os02g02950	GO:0009536	plastid	IEA	TAIR:AT1G02060
LOC_Os02g02980	GO:0009536	plastid	IEA	TAIR:AT2G21340
LOC_Os02g03000	GO:0009536	plastid	IEA	TAIR:AT5G42480
LOC_Os02g03010	GO:0009536	plastid	IEA	TAIR:AT3G61870
LOC_Os02g03050	GO:0009536	plastid	IEA	TAIR:AT1G01860
LOC_Os02g03250	GO:0009536	plastid	IEA	TAIR:AT5G51545
LOC_Os02g03260	GO:0009536	plastid	IEA	TAIR:AT4G13430
LOC_Os02g03330	GO:0009536	plastid	IEA	TAIR:AT4G17600
LOC_Os02g03460	GO:0009536	plastid	IEA	TAIR:AT2G45150
LOC_Os02g03540	GO:0009536	plastid	IEA	TAIR:AT2G44530
LOC_Os02g03670	GO:0009536	plastid	IEA	TAIR:AT5G48790
LOC_Os02g03720	GO:0009536	plastid	IEA	TAIR:AT5G17670
LOC_Os02g03840	GO:0009536	plastid	IEA	TAIR:AT5G40450
LOC_Os02g03850	GO:0009536	plastid	IEA	TAIR:AT1G70570
LOC_Os02g03860	GO:0009536	plastid	IEA	TAIR:AT2G21870
LOC_Os02g03880	GO:0009536	plastid	IEA	TAIR:AT5G43970
LOC_Os02g03960	GO:0009536	plastid	IEA	TAIR:AT4G34590
LOC_Os02g04170	GO:0009536	plastid	IEA	TAIR:AT5G14760
LOC_Os02g04330	GO:0009536	plastid	IEA	TAIR:AT5G39790
LOC_Os02g04440	GO:0009536	plastid	IEA	TAIR:AT2G26610
LOC_Os02g04460	GO:0009536	plastid	IEA	TAIR:AT2G43030
LOC_Os02g04510	GO:0009536	plastid	IEA	TAIR:AT1G16720
LOC_Os02g04950	GO:0009536	plastid	IEA	TAIR:AT5G64270
LOC_Os02g05310	GO:0009536	plastid	IEA	TAIR:AT5G64270
LOC_Os02g05410	GO:0009536	plastid	IEA	TAIR:AT5G64270
LOC_Os02g05470	GO:0009536	plastid	IEA	TAIR:AT4G25990
LOC_Os02g05500	GO:0009536	plastid	IEA	TAIR:AT1G51560
LOC_Os02g05610	GO:0009536	plastid	IEA	TAIR:AT2G27100
LOC_Os02g05780	GO:0009536	plastid	IEA	TAIR:AT3G58610
LOC_Os02g05830	GO:0009536	plastid	IEA	TAIR:AT1G67090
LOC_Os02g05870	GO:0009536	plastid	IEA	TAIR:AT1G53760
LOC_Os02g05910	GO:0009536	plastid	IEA	TAIR:AT5G53890
LOC_Os02g05920	GO:0009536	plastid	IEA	TAIR:AT5G53890
LOC_Os02g06250	GO:0009536	plastid	IEA	TAIR:AT5G53890
LOC_Os02g06300	GO:0009536	plastid	IEA	TAIR:AT5G08650
LOC_Os02g06460	GO:0009536	plastid	IEA	TAIR:AT2G38630
LOC_Os02g07040	GO:0009536	plastid	IEA	TAIR:AT2G25710
LOC_Os02g07044	GO:0009536	plastid	IEA	TAIR:AT1G79230
LOC_Os02g07160	GO:0009536	plastid	IEA	TAIR:AT1G06570
LOC_Os02g07220	GO:0009536	plastid	IEA	TAIR:AT4G19830
LOC_Os02g07230	GO:0009536	plastid	IEA	TAIR:AT5G08280
LOC_Os02g07250	GO:0009536	plastid	IEA	TAIR:AT1G56180
LOC_Os02g07350	GO:0009536	plastid	IEA	TAIR:AT1G31190
LOC_Os02g07480	GO:0009536	plastid	IEA	TAIR:AT1G16290
LOC_Os02g07490	GO:0009536	plastid	IEA	TAIR:AT1G79530
LOC_Os02g07680	GO:0009536	plastid	IEA	TAIR:AT4G15110
LOC_Os02g07760	GO:0009536	plastid	IEA	TAIR:AT1G79440
LOC_Os02g07870	GO:0009536	plastid	IEA	TAIR:AT1G78900
LOC_Os02g07910	GO:0009536	plastid	IEA	TAIR:AT4G30010
LOC_Os02g08130	GO:0009536	plastid	IEA	TAIR:AT4G30310
LOC_Os02g08380	GO:0009536	plastid	IEA	TAIR:AT2G24020
LOC_Os02g08490	GO:0009536	plastid	IEA	TAIR:AT2G25140
LOC_Os02g09150	GO:0009536	plastid	IEA	TAIR:AT1G15690
LOC_Os02g09430	GO:0009536	plastid	IEA	TAIR:AT4G38040
LOC_Os02g09460	GO:0009536	plastid	IEA	TAIR:AT1G21065
LOC_Os02g09470	GO:0009536	plastid	IEA	TAIR:AT2G15290
LOC_Os02g09590	GO:0009536	plastid	IEA	TAIR:AT3G27160
LOC_Os02g09750	GO:0009536	plastid	IEA	TAIR:AT3G10230
LOC_Os02g09940	GO:0009536	plastid	IEA	TAIR:AT3G52960
LOC_Os02g10010	GO:0009536	plastid	IEA	TAIR:AT3G51500
LOC_Os02g10040	GO:0009536	plastid	IEA	TAIR:AT4G38200
LOC_Os02g10070	GO:0009536	plastid	IEA	TAIR:AT2G44350
LOC_Os02g10120	GO:0009536	plastid	IEA	TAIR:AT3G45140
LOC_Os02g10260	GO:0009536	plastid	IEA	TAIR:AT5G19620
LOC_Os02g10360	GO:0009536	plastid	IEA	TAIR:AT1G55580
LOC_Os02g10390	GO:0009536	plastid	IEA	TAIR:AT1G61520
LOC_Os02g10590	GO:0009536	plastid	IEA	TAIR:AT4G26555
LOC_Os02g10600	GO:0009536	plastid	IEA	TAIR:AT1G32420
LOC_Os02g10790	GO:0009536	plastid	IEA	TAIR:AT5G51200
LOC_Os02g10794	GO:0009536	plastid	IEA	TAIR:AT5G51200
LOC_Os02g10800	GO:0009536	plastid	IEA	TAIR:AT4G32400
LOC_Os02g10880	GO:0009536	plastid	IEA	TAIR:AT4G15550
LOC_Os02g11740	GO:0009536	plastid	IEA	TAIR:AT1G80300
LOC_Os02g12450	GO:0009536	plastid	IEA	TAIR:AT3G47090
LOC_Os02g12680	GO:0009536	plastid	IEA	TAIR:AT5G42650
LOC_Os02g12690	GO:0009536	plastid	IEA	TAIR:AT5G42650
LOC_Os02g12900	GO:0009536	plastid	IEA	TAIR:AT2G43750
LOC_Os02g13140	GO:0009536	plastid	IEA	TAIR:AT4G29490
LOC_Os02g13530	GO:0009536	plastid	IEA	TAIR:AT3G04920
LOC_Os02g13630	GO:0009536	plastid	IEA	TAIR:AT5G11630
LOC_Os02g13970	GO:0009536	plastid	IEA	TAIR:AT4G18810
LOC_Os02g13990	GO:0009536	plastid	IEA	TAIR:AT1G09760
LOC_Os02g14059	GO:0009536	plastid	IEA	TAIR:AT2G42740
LOC_Os02g14290	GO:0009536	plastid	IEA	TAIR:AT2G04940
LOC_Os02g14770	GO:0009536	plastid	IEA	TAIR:AT2G42600
LOC_Os02g15350	GO:0009536	plastid	IEA	TAIR:AT5G65590
LOC_Os02g15750	GO:0009536	plastid	IEA	TAIR:AT4G01050
LOC_Os02g15810	GO:0009536	plastid	IEA	TAIR:AT4G23800
LOC_Os02g15870	GO:0009536	plastid	IEA	TAIR:AT2G31955
LOC_Os02g15900	GO:0009536	plastid	IEA	TAIR:AT1G35680
LOC_Os02g15980	GO:0009536	plastid	IEA	TAIR:AT5G41620
LOC_Os02g16450	GO:0009536	plastid	IEA	TAIR:AT5G53280
LOC_Os02g16630	GO:0009536	plastid	IEA	TAIR:AT1G07780
LOC_Os02g16660	GO:0009536	plastid	IEA	TAIR:AT3G24530
LOC_Os02g16670	GO:0009536	plastid	IEA	TAIR:AT3G24560
LOC_Os02g16709	GO:0009536	plastid	IEA	TAIR:AT3G24590
LOC_Os02g17330	GO:0009536	plastid	IEA	TAIR:AT5G57850
LOC_Os02g17360	GO:0009536	plastid	IEA	TAIR:AT2G32230
LOC_Os02g17370	GO:0009536	plastid	IEA	TAIR:AT1G55205
LOC_Os02g17390	GO:0009536	plastid	IEA	TAIR:AT4G29010
LOC_Os02g17650	GO:0009536	plastid	IEA	TAIR:AT4G32770
LOC_Os02g17780	GO:0009536	plastid	IEA	TAIR:AT4G02780
LOC_Os02g17870	GO:0009536	plastid	IEA	TAIR:AT4G08580
LOC_Os02g17920	GO:0009536	plastid	IEA	TAIR:AT1G67280
LOC_Os02g18410	GO:0009536	plastid	IEA	TAIR:AT4G20260
LOC_Os02g18450	GO:0009536	plastid	IEA	TAIR:AT5G13650
LOC_Os02g18500	GO:0009536	plastid	IEA	TAIR:AT5G43860
LOC_Os02g18660	GO:0009536	plastid	IEA	TAIR:AT4G00270
LOC_Os02g19440	GO:0009536	plastid	IEA	TAIR:AT1G50170
LOC_Os02g19790	GO:0009536	plastid	IEA	TAIR:AT3G22400
LOC_Os02g19990	GO:0009536	plastid	IEA	TAIR:AT4G28430
LOC_Os02g20410	GO:0009536	plastid	IEA	TAIR:AT5G46070
LOC_Os02g20490	GO:0009536	plastid	IEA	TAIR:AT3G15110
LOC_Os02g20860	GO:0009536	plastid	IEA	TAIR:AT2G34050
LOC_Os02g20970	GO:0009536	plastid	IEA	TAIR:AT3G14590
LOC_Os02g21070	GO:0009536	plastid	IEA	TAIR:AT5G39980
LOC_Os02g21260	GO:0009536	plastid	IEA	TAIR:AT4G05490
LOC_Os02g21320	GO:0009536	plastid	IEA	TAIR:AT5G67500
LOC_Os02g21520	GO:0009536	plastid	IEA	TAIR:AT1G53520
LOC_Os02g21630	GO:0009536	plastid	IEA	TAIR:AT5G63060
LOC_Os02g21900	GO:0009536	plastid	IEA	TAIR:AT3G02560
LOC_Os02g22070	GO:0009536	plastid	IEA	TAIR:AT1G70200
LOC_Os02g22260	GO:0009536	plastid	IEA	TAIR:AT1G15140
LOC_Os02g22800	GO:0009536	plastid	IEA	TAIR:AT1G03780
LOC_Os02g24020	GO:0009536	plastid	IEA	TAIR:AT2G44040
LOC_Os02g24080	GO:0009536	plastid	IEA	TAIR:AT5G61210
LOC_Os02g24354	GO:0009536	plastid	IEA	TAIR:AT3G14390
LOC_Os02g24574	GO:0009536	plastid	IEA	TAIR:ATCG01080
LOC_Os02g24576	GO:0009536	plastid	IEA	TAIR:ATCG01240
LOC_Os02g24596	GO:0009536	plastid	IEA	TAIR:ATCG00540
LOC_Os02g24604	GO:0009536	plastid	IEA	TAIR:ATCG00520
LOC_Os02g24612	GO:0009536	plastid	IEA	TAIR:ATCG00160
LOC_Os02g24614	GO:0009536	plastid	IEA	TAIR:ATCG00180
LOC_Os02g24628	GO:0009536	plastid	IEA	TAIR:ATCG00300
LOC_Os02g24632	GO:0009536	plastid	IEA	TAIR:ATCG00280
LOC_Os02g24634	GO:0009536	plastid	IEA	TAIR:ATCG00270
LOC_Os02g24642	GO:0009536	plastid	IEA	TAIR:ATCG00070
LOC_Os02g25080	GO:0009536	plastid	IEA	TAIR:AT4G22758
LOC_Os02g26890	GO:0009536	plastid	IEA	TAIR:AT5G18475
LOC_Os02g27110	GO:0009536	plastid	IEA	TAIR:AT1G48090
LOC_Os02g27130	GO:0009536	plastid	IEA	TAIR:AT1G48090
LOC_Os02g27350	GO:0009536	plastid	IEA	TAIR:AT5G67500
LOC_Os02g27490	GO:0009536	plastid	IEA	TAIR:AT3G25410
LOC_Os02g27730	GO:0009536	plastid	IEA	TAIR:AT5G22630
LOC_Os02g27790	GO:0009536	plastid	IEA	TAIR:AT5G64270
LOC_Os02g27800	GO:0009536	plastid	IEA	TAIR:AT5G46090
LOC_Os02g28820	GO:0009536	plastid	IEA	TAIR:AT5G63100
LOC_Os02g28850	GO:0009536	plastid	IEA	TAIR:AT3G23670
LOC_Os02g29400	GO:0009536	plastid	IEA	TAIR:AT5G43970
LOC_Os02g30060	GO:0009536	plastid	IEA	TAIR:AT1G24360
LOC_Os02g30200	GO:0009536	plastid	IEA	TAIR:AT3G02610
LOC_Os02g30460	GO:0009536	plastid	IEA	TAIR:AT3G48680
LOC_Os02g30630	GO:0009536	plastid	IEA	TAIR:AT3G48560
LOC_Os02g31070	GO:0009536	plastid	IEA	TAIR:AT5G48830
LOC_Os02g32030	GO:0009536	plastid	IEA	TAIR:AT1G56070
LOC_Os02g32350	GO:0009536	plastid	IEA	TAIR:AT5G07350
LOC_Os02g32490	GO:0009536	plastid	IEA	TAIR:AT5G36880
LOC_Os02g32520	GO:0009536	plastid	IEA	TAIR:AT5G51070
LOC_Os02g32530	GO:0009536	plastid	IEA	TAIR:AT5G24650
LOC_Os02g32660	GO:0009536	plastid	IEA	TAIR:AT5G03650
LOC_Os02g32730	GO:0009536	plastid	IEA	TAIR:AT5G22510
LOC_Os02g32760	GO:0009536	plastid	IEA	TAIR:AT2G27710
LOC_Os02g32930	GO:0009536	plastid	IEA	TAIR:AT3G56160
LOC_Os02g32960	GO:0009536	plastid	IEA	TAIR:AT2G32480
LOC_Os02g33010	GO:0009536	plastid	IEA	TAIR:AT5G03900
LOC_Os02g33020	GO:0009536	plastid	IEA	TAIR:AT3G10130
LOC_Os02g33030	GO:0009536	plastid	IEA	TAIR:AT3G52720
LOC_Os02g33149	GO:0009536	plastid	IEA	TAIR:AT5G06130
LOC_Os02g33330	GO:0009536	plastid	IEA	TAIR:AT5G06270
LOC_Os02g33430	GO:0009536	plastid	IEA	TAIR:AT2G36010
LOC_Os02g33450	GO:0009536	plastid	IEA	TAIR:AT5G06290
LOC_Os02g33500	GO:0009536	plastid	IEA	TAIR:AT2G04842
LOC_Os02g33580	GO:0009536	plastid	IEA	TAIR:AT3G11670
LOC_Os02g33610	GO:0009536	plastid	IEA	TAIR:AT5G63420
LOC_Os02g34310	GO:0009536	plastid	IEA	TAIR:AT2G22170
LOC_Os02g34700	GO:0009536	plastid	IEA	TAIR:AT2G29760
LOC_Os02g34810	GO:0009536	plastid	IEA	TAIR:AT1G77490
LOC_Os02g34940	GO:0009536	plastid	IEA	TAIR:AT1G21750
LOC_Os02g35090	GO:0009536	plastid	IEA	TAIR:AT5G07020
LOC_Os02g35900	GO:0009536	plastid	IEA	TAIR:AT1G07700
LOC_Os02g35960	GO:0009536	plastid	IEA	TAIR:AT2G37240
LOC_Os02g36140	GO:0009536	plastid	IEA	TAIR:AT1G79460
LOC_Os02g36210	GO:0009536	plastid	IEA	TAIR:AT4G02780
LOC_Os02g36220	GO:0009536	plastid	IEA	TAIR:AT1G79460
LOC_Os02g36264	GO:0009536	plastid	IEA	TAIR:AT1G79460
LOC_Os02g36285	GO:0009536	plastid	IEA	TAIR:AT1G79460
LOC_Os02g36340	GO:0009536	plastid	IEA	TAIR:AT5G64300
LOC_Os02g36520	GO:0009536	plastid	IEA	TAIR:AT1G22040
LOC_Os02g36550	GO:0009536	plastid	IEA	TAIR:AT1G12350
LOC_Os02g36570	GO:0009536	plastid	IEA	TAIR:AT5G64940
LOC_Os02g36780	GO:0009536	plastid	IEA	TAIR:AT2G03050
LOC_Os02g36850	GO:0009536	plastid	IEA	TAIR:AT1G14150
LOC_Os02g36960	GO:0009536	plastid	IEA	TAIR:AT1G25500
LOC_Os02g36974	GO:0009536	plastid	IEA	TAIR:AT3G02520
LOC_Os02g37060	GO:0009536	plastid	IEA	TAIR:AT1G51400
LOC_Os02g37090	GO:0009536	plastid	IEA	TAIR:AT1G68890
LOC_Os02g37470	GO:0009536	plastid	IEA	TAIR:AT3G14110
LOC_Os02g37970	GO:0009536	plastid	IEA	TAIR:AT5G49120
LOC_Os02g38020	GO:0009536	plastid	IEA	TAIR:AT3G26570
LOC_Os02g38090	GO:0009536	plastid	IEA	TAIR:AT1G24590
LOC_Os02g38210	GO:0009536	plastid	IEA	TAIR:AT4G20360
LOC_Os02g38240	GO:0009536	plastid	IEA	TAIR:AT4G24750
LOC_Os02g38820	GO:0009536	plastid	IEA	TAIR:AT1G67700
LOC_Os02g38920	GO:0009536	plastid	IEA	TAIR:AT3G04120
LOC_Os02g38980	GO:0009536	plastid	IEA	TAIR:AT3G27260
LOC_Os02g39050	GO:0009536	plastid	IEA	TAIR:AT3G18790
LOC_Os02g39160	GO:0009536	plastid	IEA	TAIR:AT5G60600
LOC_Os02g39290	GO:0009536	plastid	IEA	TAIR:AT3G11950
LOC_Os02g39340	GO:0009536	plastid	IEA	TAIR:AT2G43630
LOC_Os02g39570	GO:0009536	plastid	IEA	TAIR:AT2G31810
LOC_Os02g39600	GO:0009536	plastid	IEA	TAIR:AT2G43950
LOC_Os02g39630	GO:0009536	plastid	IEA	TAIR:AT3G07580
LOC_Os02g39730	GO:0009536	plastid	IEA	TAIR:AT4G28025
LOC_Os02g39740	GO:0009536	plastid	IEA	TAIR:AT3G08010
LOC_Os02g39870	GO:0009536	plastid	IEA	TAIR:AT5G17710
LOC_Os02g39920	GO:0009536	plastid	IEA	TAIR:AT4G31880
LOC_Os02g39990	GO:0009536	plastid	IEA	TAIR:AT2G25320
LOC_Os02g40240	GO:0009536	plastid	IEA	TAIR:AT3G47090
LOC_Os02g40700	GO:0009536	plastid	IEA	TAIR:AT4G10300
LOC_Os02g40940	GO:0009536	plastid	IEA	TAIR:AT4G00690
LOC_Os02g41470	GO:0009536	plastid	IEA	TAIR:AT3G13490
LOC_Os02g41860	GO:0009536	plastid	IEA	TAIR:AT2G37170
LOC_Os02g42000	GO:0009536	plastid	IEA	TAIR:AT3G01440
LOC_Os02g42170	GO:0009536	plastid	IEA	TAIR:AT1G05800
LOC_Os02g42250	GO:0009536	plastid	IEA	TAIR:AT5G66720
LOC_Os02g42290	GO:0009536	plastid	IEA	TAIR:AT5G23140
LOC_Os02g42400	GO:0009536	plastid	IEA	TAIR:AT1G55805
LOC_Os02g42520	GO:0009536	plastid	IEA	TAIR:AT5G24760
LOC_Os02g42570	GO:0009536	plastid	IEA	TAIR:AT5G23440
LOC_Os02g42700	GO:0009536	plastid	IEA	TAIR:AT4G03520
LOC_Os02g42740	GO:0009536	plastid	IEA	TAIR:AT3G48890
LOC_Os02g42890	GO:0009536	plastid	IEA	TAIR:AT4G25570
LOC_Os02g42960	GO:0009536	plastid	IEA	TAIR:AT1G12250
LOC_Os02g43090	GO:0009536	plastid	IEA	TAIR:AT1G08510
LOC_Os02g43350	GO:0009536	plastid	IEA	TAIR:AT3G47060
LOC_Os02g43360	GO:0009536	plastid	IEA	TAIR:AT5G53560
LOC_Os02g43500	GO:0009536	plastid	IEA	TAIR:AT5G61670
LOC_Os02g43600	GO:0009536	plastid	IEA	TAIR:AT4G17560
LOC_Os02g43700	GO:0009536	plastid	IEA	TAIR:AT4G16820
LOC_Os02g43830	GO:0009536	plastid	IEA	TAIR:AT2G43090
LOC_Os02g43940	GO:0009536	plastid	IEA	TAIR:AT2G44940
LOC_Os02g43970	GO:0009536	plastid	IEA	TAIR:AT2G44940
LOC_Os02g44000	GO:0009536	plastid	IEA	TAIR:AT3G57560
LOC_Os02g44100	GO:0009536	plastid	IEA	TAIR:AT4G17310
LOC_Os02g44320	GO:0009536	plastid	IEA	TAIR:AT2G45180
LOC_Os02g44360	GO:0009536	plastid	IEA	TAIR:AT4G00150
LOC_Os02g44370	GO:0009536	plastid	IEA	TAIR:AT4G00150
LOC_Os02g44500	GO:0009536	plastid	IEA	TAIR:AT4G11600
LOC_Os02g44520	GO:0009536	plastid	IEA	TAIR:AT4G20850
LOC_Os02g44540	GO:0009536	plastid	IEA	TAIR:AT1G01730
LOC_Os02g44630	GO:0009536	plastid	IEA	TAIR:AT2G45960
LOC_Os02g44780	GO:0009536	plastid	IEA	TAIR:AT4G38460
LOC_Os02g44870	GO:0009536	plastid	IEA	TAIR:AT1G76180
LOC_Os02g44880	GO:0009536	plastid	IEA	TAIR:AT1G76240
LOC_Os02g44920	GO:0009536	plastid	IEA	TAIR:AT2G17220
LOC_Os02g45054	GO:0009536	plastid	IEA	TAIR:AT4G02670
LOC_Os02g45110	GO:0009536	plastid	IEA	TAIR:AT4G10760
LOC_Os02g45420	GO:0009536	plastid	IEA	TAIR:AT5G52020
LOC_Os02g45450	GO:0009536	plastid	IEA	TAIR:AT5G51990
LOC_Os02g45460	GO:0009536	plastid	IEA	TAIR:AT5G62140
LOC_Os02g45610	GO:0009536	plastid	IEA	TAIR:AT5G12010
LOC_Os02g45660	GO:0009536	plastid	IEA	TAIR:AT1G63970
LOC_Os02g45690	GO:0009536	plastid	IEA	TAIR:AT4G00290
LOC_Os02g45880	GO:0009536	plastid	IEA	TAIR:AT3G18420
LOC_Os02g45940	GO:0009536	plastid	IEA	TAIR:AT1G07660
LOC_Os02g46120	GO:0009536	plastid	IEA	TAIR:AT1G14590
LOC_Os02g46440	GO:0009536	plastid	IEA	TAIR:AT3G20230
LOC_Os02g46750	GO:0009536	plastid	IEA	TAIR:AT5G16810
LOC_Os02g47020	GO:0009536	plastid	IEA	TAIR:AT1G32060
LOC_Os02g47120	GO:0009536	plastid	IEA	TAIR:AT1G54130
LOC_Os02g47140	GO:0009536	plastid	IEA	TAIR:AT2G37190
LOC_Os02g47310	GO:0009536	plastid	IEA	TAIR:AT1G64970
LOC_Os02g47360	GO:0009536	plastid	IEA	TAIR:AT2G15820
LOC_Os02g47460	GO:0009536	plastid	IEA	TAIR:AT5G05350
LOC_Os02g47510	GO:0009536	plastid	IEA	TAIR:AT4G19170
LOC_Os02g47560	GO:0009536	plastid	IEA	TAIR:AT5G35970
LOC_Os02g47590	GO:0009536	plastid	IEA	TAIR:AT1G75330
LOC_Os02g47620	GO:0009536	plastid	IEA	TAIR:AT4G36530
LOC_Os02g47670	GO:0009536	plastid	IEA	TAIR:AT1G24330
LOC_Os02g47790	GO:0009536	plastid	IEA	TAIR:AT3G27820
LOC_Os02g47800	GO:0009536	plastid	IEA	TAIR:AT3G27820
LOC_Os02g47850	GO:0009536	plastid	IEA	TAIR:AT3G27740
LOC_Os02g47940	GO:0009536	plastid	IEA	TAIR:AT1G71920
LOC_Os02g48110	GO:0009536	plastid	IEA	TAIR:AT4G16660
LOC_Os02g48130	GO:0009536	plastid	IEA	TAIR:AT1G26090
LOC_Os02g48150	GO:0009536	plastid	IEA	TAIR:AT1G49000
LOC_Os02g48290	GO:0009536	plastid	IEA	TAIR:AT4G35460
LOC_Os02g48480	GO:0009536	plastid	IEA	TAIR:AT3G52420
LOC_Os02g48610	GO:0009536	plastid	IEA	TAIR:AT2G42210
LOC_Os02g48620	GO:0009536	plastid	IEA	TAIR:AT3G52140
LOC_Os02g48660	GO:0009536	plastid	IEA	TAIR:AT2G19740
LOC_Os02g48720	GO:0009536	plastid	IEA	TAIR:AT3G08580
LOC_Os02g48880	GO:0009536	plastid	IEA	TAIR:AT1G55620
LOC_Os02g49326	GO:0009536	plastid	IEA	TAIR:AT3G07670
LOC_Os02g49470	GO:0009536	plastid	IEA	TAIR:AT5G55710
LOC_Os02g49570	GO:0009536	plastid	IEA	TAIR:AT1G73990
LOC_Os02g49680	GO:0009536	plastid	IEA	TAIR:AT5G23060
LOC_Os02g49820	GO:0009536	plastid	IEA	TAIR:AT3G20930
LOC_Os02g49830	GO:0009536	plastid	IEA	TAIR:AT3G22690
LOC_Os02g49870	GO:0009536	plastid	IEA	TAIR:AT4G01150
LOC_Os02g50010	GO:0009536	plastid	IEA	TAIR:AT5G57930
LOC_Os02g50040	GO:0009536	plastid	IEA	TAIR:AT1G70710
LOC_Os02g50050	GO:0009536	plastid	IEA	TAIR:AT3G17950
LOC_Os02g50100	GO:0009536	plastid	IEA	TAIR:AT1G24610
LOC_Os02g50350	GO:0009536	plastid	IEA	TAIR:AT3G17810
LOC_Os02g50740	GO:0009536	plastid	IEA	TAIR:AT1G24130
LOC_Os02g50790	GO:0009536	plastid	IEA	TAIR:AT1G79280
LOC_Os02g50799	GO:0009536	plastid	IEA	TAIR:AT1G79280
LOC_Os02g50880	GO:0009536	plastid	IEA	TAIR:AT5G40200
LOC_Os02g51020	GO:0009536	plastid	IEA	TAIR:AT1G18730
LOC_Os02g51030	GO:0009536	plastid	IEA	TAIR:AT1G69523
LOC_Os02g51070	GO:0009536	plastid	IEA	TAIR:AT3G01180
LOC_Os02g51080	GO:0009536	plastid	IEA	TAIR:AT1G74470
LOC_Os02g51100	GO:0009536	plastid	IEA	TAIR:AT3G10350
LOC_Os02g51320	GO:0009536	plastid	IEA	TAIR:AT1G26945
LOC_Os02g51410	GO:0009536	plastid	IEA	TAIR:AT2G21940
LOC_Os02g51470	GO:0009536	plastid	IEA	TAIR:AT4G09650
LOC_Os02g51480	GO:0009536	plastid	IEA	TAIR:AT4G39620
LOC_Os02g51570	GO:0009536	plastid	IEA	TAIR:AT4G39710
LOC_Os02g51590	GO:0009536	plastid	IEA	TAIR:AT1G22170
LOC_Os02g51620	GO:0009536	plastid	IEA	TAIR:AT1G78060
LOC_Os02g51710	GO:0009536	plastid	IEA	TAIR:AT4G39730
LOC_Os02g51750	GO:0009536	plastid	IEA	TAIR:AT1G35720
LOC_Os02g51780	GO:0009536	plastid	IEA	TAIR:AT1G77680
LOC_Os02g51790	GO:0009536	plastid	IEA	TAIR:AT5G65220
LOC_Os02g51830	GO:0009536	plastid	IEA	TAIR:AT3G46100
LOC_Os02g52260	GO:0009536	plastid	IEA	TAIR:AT4G38100
LOC_Os02g52290	GO:0009536	plastid	IEA	TAIR:AT5G64350
LOC_Os02g52390	GO:0009536	plastid	IEA	TAIR:AT3G19170
LOC_Os02g52420	GO:0009536	plastid	IEA	TAIR:AT1G13270
LOC_Os02g52650	GO:0009536	plastid	IEA	TAIR:AT1G45474
LOC_Os02g52730	GO:0009536	plastid	IEA	TAIR:AT2G15620
LOC_Os02g52744	GO:0009536	plastid	IEA	TAIR:AT1G45230
LOC_Os02g52860	GO:0009536	plastid	IEA	TAIR:AT5G14040
LOC_Os02g52900	GO:0009536	plastid	IEA	TAIR:AT4G08280
LOC_Os02g52940	GO:0009536	plastid	IEA	TAIR:AT5G09650
LOC_Os02g53050	GO:0009536	plastid	IEA	TAIR:AT1G05750
LOC_Os02g53330	GO:0009536	plastid	IEA	TAIR:AT1G48420
LOC_Os02g53340	GO:0009536	plastid	IEA	TAIR:AT3G17700
LOC_Os02g53400	GO:0009536	plastid	IEA	TAIR:AT5G06690
LOC_Os02g53420	GO:0009536	plastid	IEA	TAIR:AT5G09590
LOC_Os02g53770	GO:0009536	plastid	IEA	TAIR:AT5G49030
LOC_Os02g53994	GO:0009536	plastid	IEA	TAIR:AT2G26280
LOC_Os02g54060	GO:0009536	plastid	IEA	TAIR:AT5G20720
LOC_Os02g54580	GO:0009536	plastid	IEA	TAIR:AT4G25770
LOC_Os02g54710	GO:0009536	plastid	IEA	TAIR:AT3G09250
LOC_Os02g54880	GO:0009536	plastid	IEA	TAIR:AT1G22450
LOC_Os02g54980	GO:0009536	plastid	IEA	TAIR:AT2G24820
LOC_Os02g55120	GO:0009536	plastid	IEA	TAIR:AT2G24060
LOC_Os02g55180	GO:0009536	plastid	IEA	TAIR:AT5G57990
LOC_Os02g55420	GO:0009536	plastid	IEA	TAIR:AT4G31990
LOC_Os02g55520	GO:0009536	plastid	IEA	TAIR:AT5G45290
LOC_Os02g55630	GO:0009536	plastid	IEA	TAIR:AT1G80480
LOC_Os02g55890	GO:0009536	plastid	IEA	TAIR:AT1G15690
LOC_Os02g55910	GO:0009536	plastid	IEA	TAIR:AT5G20410
LOC_Os02g56030	GO:0009536	plastid	IEA	TAIR:AT3G15900
LOC_Os02g56040	GO:0009536	plastid	IEA	TAIR:AT1G80030
LOC_Os02g56200	GO:0009536	plastid	IEA	TAIR:AT2G39190
LOC_Os02g56219	GO:0009536	plastid	IEA	TAIR:AT2G39000
LOC_Os02g56480	GO:0009536	plastid	IEA	TAIR:AT5G64430
LOC_Os02g56970	GO:0009536	plastid	IEA	TAIR:AT5G44000
LOC_Os02g57010	GO:0009536	plastid	IEA	TAIR:AT1G60000
LOC_Os02g57030	GO:0009536	plastid	IEA	TAIR:AT5G37360
LOC_Os02g57060	GO:0009536	plastid	IEA	TAIR:AT4G17740
LOC_Os02g57100	GO:0009536	plastid	IEA	TAIR:AT2G33255
LOC_Os02g57160	GO:0009536	plastid	IEA	TAIR:AT3G24190
LOC_Os02g57260	GO:0009536	plastid	IEA	TAIR:AT2G33150
LOC_Os02g57290	GO:0009536	plastid	IEA	TAIR:AT1G31800
LOC_Os02g57380	GO:0009536	plastid	IEA	TAIR:AT5G04260
LOC_Os02g57540	GO:0009536	plastid	IEA	TAIR:AT2G19730
LOC_Os02g57550	GO:0009536	plastid	IEA	TAIR:AT5G43540
LOC_Os02g57670	GO:0009536	plastid	IEA	TAIR:AT3G44890
LOC_Os02g58150	GO:0009536	plastid	IEA	TAIR:AT3G19990
LOC_Os02g58230	GO:0009536	plastid	IEA	TAIR:AT3G19830
LOC_Os02g58260	GO:0009536	plastid	IEA	TAIR:AT4G33540
LOC_Os02g58270	GO:0009536	plastid	IEA	TAIR:AT4G33540
LOC_Os02g58310	GO:0009536	plastid	IEA	TAIR:AT3G19900
LOC_Os02g58340	GO:0009536	plastid	IEA	TAIR:AT5G65620
LOC_Os02g58450	GO:0009536	plastid	IEA	TAIR:AT3G19810
LOC_Os02g58510	GO:0009536	plastid	IEA	TAIR:AT2G17265
LOC_Os02g58550	GO:0009536	plastid	IEA	TAIR:AT1G76405
LOC_Os02g58650	GO:0009536	plastid	IEA	TAIR:AT1G63610
LOC_Os02g58790	GO:0009536	plastid	IEA	TAIR:AT2G21280
LOC_Os03g01014	GO:0009536	plastid	IEA	TAIR:AT2G35260
LOC_Os03g01018	GO:0009536	plastid	IEA	TAIR:AT2G44530
LOC_Os03g01016	GO:0009536	plastid	IEA	TAIR:AT5G46560
LOC_Os03g01550	GO:0009536	plastid	IEA	TAIR:AT4G11450
LOC_Os03g01600	GO:0009536	plastid	IEA	TAIR:AT5G65780
LOC_Os03g01730	GO:0009536	plastid	IEA	TAIR:AT2G17695
LOC_Os03g01750	GO:0009536	plastid	IEA	TAIR:AT3G52180
LOC_Os03g01770	GO:0009536	plastid	IEA	TAIR:AT5G03455
LOC_Os03g01920	GO:0009536	plastid	IEA	TAIR:AT4G34090
LOC_Os03g02030	GO:0009536	plastid	IEA	TAIR:AT5G05980
LOC_Os03g02100	GO:0009536	plastid	IEA	TAIR:AT1G14610
LOC_Os03g02260	GO:0009536	plastid	IEA	TAIR:AT5G09590
LOC_Os03g02570	GO:0009536	plastid	IEA	TAIR:AT5G52100
LOC_Os03g02600	GO:0009536	plastid	IEA	TAIR:AT4G20960
LOC_Os03g02640	GO:0009536	plastid	IEA	TAIR:AT3G61080
LOC_Os03g02690	GO:0009536	plastid	IEA	TAIR:AT5G52100
LOC_Os03g02780	GO:0009536	plastid	IEA	TAIR:AT1G07660
LOC_Os03g02830	GO:0009536	plastid	IEA	TAIR:AT1G79450
LOC_Os03g03020	GO:0009536	plastid	IEA	TAIR:AT1G32990
LOC_Os03g03150	GO:0009536	plastid	IEA	TAIR:AT4G22910
LOC_Os03g03360	GO:0009536	plastid	IEA	TAIR:AT4G01310
LOC_Os03g03370	GO:0009536	plastid	IEA	TAIR:AT5G52570
LOC_Os03g03450	GO:0009536	plastid	IEA	TAIR:AT5G17990
LOC_Os03g03470	GO:0009536	plastid	IEA	TAIR:AT5G44600
LOC_Os03g03560	GO:0009536	plastid	IEA	TAIR:AT2G45460
LOC_Os03g03670	GO:0009536	plastid	IEA	TAIR:AT4G38225
LOC_Os03g03720	GO:0009536	plastid	IEA	TAIR:AT1G42970
LOC_Os03g03730	GO:0009536	plastid	IEA	TAIR:AT1G14590
LOC_Os03g03820	GO:0009536	plastid	IEA	TAIR:AT2G37250
LOC_Os03g03890	GO:0009536	plastid	IEA	TAIR:AT2G17220
LOC_Os03g03910	GO:0009536	plastid	IEA	TAIR:AT4G35090
LOC_Os03g03930	GO:0009536	plastid	IEA	TAIR:AT2G17580
LOC_Os03g03949	GO:0009536	plastid	IEA	TAIR:AT4G35760
LOC_Os03g03990	GO:0009536	plastid	IEA	TAIR:AT2G47450
LOC_Os03g04040	GO:0009536	plastid	IEA	TAIR:AT1G76240
LOC_Os03g04169	GO:0009536	plastid	IEA	TAIR:AT1G09795
LOC_Os03g04250	GO:0009536	plastid	IEA	TAIR:AT2G47730
LOC_Os03g04300	GO:0009536	plastid	IEA	TAIR:AT5G66055
LOC_Os03g04410	GO:0009536	plastid	IEA	TAIR:AT2G05710
LOC_Os03g04470	GO:0009536	plastid	IEA	TAIR:AT2G36885
LOC_Os03g04580	GO:0009536	plastid	IEA	TAIR:AT1G51080
LOC_Os03g04710	GO:0009536	plastid	IEA	TAIR:AT5G20190
LOC_Os03g04960	GO:0009536	plastid	IEA	TAIR:AT2G31170
LOC_Os03g05290	GO:0009536	plastid	IEA	TAIR:AT2G36830
LOC_Os03g05310	GO:0009536	plastid	IEA	TAIR:AT3G44880
LOC_Os03g05320	GO:0009536	plastid	IEA	TAIR:AT5G04440
LOC_Os03g05490	GO:0009536	plastid	IEA	TAIR:AT5G43540
LOC_Os03g05710	GO:0009536	plastid	IEA	TAIR:AT2G39020
LOC_Os03g05800	GO:0009536	plastid	IEA	TAIR:AT2G36895
LOC_Os03g05806	GO:0009536	plastid	IEA	TAIR:AT2G39140
LOC_Os03g05870	GO:0009536	plastid	IEA	TAIR:AT4G26500
LOC_Os03g06090	GO:0009536	plastid	IEA	TAIR:AT4G35080
LOC_Os03g06200	GO:0009536	plastid	IEA	TAIR:AT4G35630
LOC_Os03g06230	GO:0009536	plastid	IEA	TAIR:AT1G64770
LOC_Os03g06710	GO:0009536	plastid	IEA	TAIR:AT3G23020
LOC_Os03g06720	GO:0009536	plastid	IEA	TAIR:AT5G43745
LOC_Os03g06740	GO:0009536	plastid	IEA	TAIR:AT3G54660
LOC_Os03g06910	GO:0009536	plastid	IEA	TAIR:AT5G01110
LOC_Os03g07140	GO:0009536	plastid	IEA	TAIR:AT3G11980
LOC_Os03g07190	GO:0009536	plastid	IEA	TAIR:AT1G13990
LOC_Os03g07226	GO:0009536	plastid	IEA	TAIR:AT1G08570
LOC_Os03g07300	GO:0009536	plastid	IEA	TAIR:AT5G61410
LOC_Os03g07370	GO:0009536	plastid	IEA	TAIR:AT3G47490
LOC_Os03g07420	GO:0009536	plastid	IEA	TAIR:AT3G28760
LOC_Os03g07440	GO:0009536	plastid	IEA	TAIR:AT1G14345
LOC_Os03g07510	GO:0009536	plastid	IEA	TAIR:AT1G26945
LOC_Os03g07540	GO:0009536	plastid	IEA	TAIR:AT1G26945
LOC_Os03g07840	GO:0009536	plastid	IEA	TAIR:AT3G57610
LOC_Os03g07850	GO:0009536	plastid	IEA	TAIR:AT1G51310
LOC_Os03g07880	GO:0009536	plastid	IEA	TAIR:AT3G14020
LOC_Os03g07910	GO:0009536	plastid	IEA	TAIR:AT5G12040
LOC_Os03g07960	GO:0009536	plastid	IEA	TAIR:AT2G26340
LOC_Os03g07970	GO:0009536	plastid	IEA	TAIR:AT2G26340
LOC_Os03g08010	GO:0009536	plastid	IEA	TAIR:AT1G07920
LOC_Os03g08020	GO:0009536	plastid	IEA	TAIR:AT1G07920
LOC_Os03g08050	GO:0009536	plastid	IEA	TAIR:AT1G07920
LOC_Os03g08070	GO:0009536	plastid	IEA	TAIR:AT5G21930
LOC_Os03g08080	GO:0009536	plastid	IEA	TAIR:AT5G21920
LOC_Os03g08140	GO:0009536	plastid	IEA	TAIR:AT1G77550
LOC_Os03g08220	GO:0009536	plastid	IEA	TAIR:AT1G17420
LOC_Os03g08270	GO:0009536	plastid	IEA	TAIR:AT2G26280
LOC_Os03g08440	GO:0009536	plastid	IEA	TAIR:AT1G72370
LOC_Os03g08480	GO:0009536	plastid	IEA	TAIR:AT1G06190
LOC_Os03g08530	GO:0009536	plastid	IEA	TAIR:AT1G17290
LOC_Os03g08560	GO:0009536	plastid	IEA	TAIR:AT1G17260
LOC_Os03g08570	GO:0009536	plastid	IEA	TAIR:AT4G14210
LOC_Os03g08660	GO:0009536	plastid	IEA	TAIR:AT1G55920
LOC_Os03g08730	GO:0009536	plastid	IEA	TAIR:AT2G26540
LOC_Os03g08800	GO:0009536	plastid	IEA	TAIR:AT2G33740
LOC_Os03g09060	GO:0009536	plastid	IEA	TAIR:AT1G60600
LOC_Os03g09110	GO:0009536	plastid	IEA	TAIR:AT5G64970
LOC_Os03g09220	GO:0009536	plastid	IEA	TAIR:AT4G33500
LOC_Os03g09840	GO:0009536	plastid	IEA	TAIR:AT5G55530
LOC_Os03g09870	GO:0009536	plastid	IEA	TAIR:AT5G55510
LOC_Os03g09910	GO:0009536	plastid	IEA	TAIR:AT4G33680
LOC_Os03g10050	GO:0009536	plastid	IEA	TAIR:AT1G55920
LOC_Os03g10060	GO:0009536	plastid	IEA	TAIR:AT3G13120
LOC_Os03g10070	GO:0009536	plastid	IEA	TAIR:AT4G36650
LOC_Os03g10230	GO:0009536	plastid	IEA	TAIR:AT4G24460
LOC_Os03g10450	GO:0009536	plastid	IEA	TAIR:AT5G60590
LOC_Os03g10510	GO:0009536	plastid	IEA	TAIR:AT5G67500
LOC_Os03g10750	GO:0009536	plastid	IEA	TAIR:AT1G27752
LOC_Os03g10820	GO:0009536	plastid	IEA	TAIR:AT1G49890
LOC_Os03g11120	GO:0009536	plastid	IEA	TAIR:AT3G55400
LOC_Os03g11250	GO:0009536	plastid	IEA	TAIR:AT4G30845
LOC_Os03g11370	GO:0009536	plastid	IEA	TAIR:AT4G31690
LOC_Os03g11380	GO:0009536	plastid	IEA	TAIR:AT5G61210
LOC_Os03g11410	GO:0009536	plastid	IEA	TAIR:AT3G02090
LOC_Os03g11420	GO:0009536	plastid	IEA	TAIR:AT1G26560
LOC_Os03g11450	GO:0009536	plastid	IEA	TAIR:AT5G07950
LOC_Os03g11560	GO:0009536	plastid	IEA	TAIR:AT4G00550
LOC_Os03g11670	GO:0009536	plastid	IEA	TAIR:AT4G16390
LOC_Os03g11720	GO:0009536	plastid	IEA	TAIR:AT5G63840
LOC_Os03g11780	GO:0009536	plastid	IEA	TAIR:AT3G52070
LOC_Os03g11990	GO:0009536	plastid	IEA	TAIR:AT4G26500
LOC_Os03g12020	GO:0009536	plastid	IEA	TAIR:AT3G25920
LOC_Os03g12230	GO:0009536	plastid	IEA	TAIR:AT2G33380
LOC_Os03g12236	GO:0009536	plastid	IEA	TAIR:AT3G17830
LOC_Os03g12414	GO:0009536	plastid	IEA	TAIR:AT1G14750
LOC_Os03g12450	GO:0009536	plastid	IEA	TAIR:AT2G05120
LOC_Os03g12500	GO:0009536	plastid	IEA	TAIR:AT5G42650
LOC_Os03g12560	GO:0009536	plastid	IEA	TAIR:AT2G41950
LOC_Os03g12590	GO:0009536	plastid	IEA	TAIR:AT4G34450
LOC_Os03g12810	GO:0009536	plastid	IEA	TAIR:AT5G66550
LOC_Os03g12890	GO:0009536	plastid	IEA	TAIR:AT5G65780
LOC_Os03g13460	GO:0009536	plastid	IEA	TAIR:AT2G01910
LOC_Os03g13730	GO:0009536	plastid	IEA	TAIR:AT5G05000
LOC_Os03g13850	GO:0009536	plastid	IEA	TAIR:AT5G66130
LOC_Os03g14040	GO:0009536	plastid	IEA	TAIR:AT1G75690
LOC_Os03g14120	GO:0009536	plastid	IEA	TAIR:AT3G59890
LOC_Os03g14180	GO:0009536	plastid	IEA	TAIR:AT4G27670
LOC_Os03g14280	GO:0009536	plastid	IEA	TAIR:AT4G12060
LOC_Os03g14450	GO:0009536	plastid	IEA	TAIR:AT2G36530
LOC_Os03g14500	GO:0009536	plastid	IEA	TAIR:AT1G12330
LOC_Os03g14654	GO:0009536	plastid	IEA	TAIR:AT2G10940
LOC_Os03g14690	GO:0009536	plastid	IEA	TAIR:AT4G39080
LOC_Os03g14720	GO:0009536	plastid	IEA	TAIR:AT4G12610
LOC_Os03g14890	GO:0009536	plastid	IEA	TAIR:AT4G00026
LOC_Os03g14990	GO:0009536	plastid	IEA	TAIR:AT1G48850
LOC_Os03g15033	GO:0009536	plastid	IEA	TAIR:AT3G51140
LOC_Os03g15120	GO:0009536	plastid	IEA	TAIR:AT4G26900
LOC_Os03g15180	GO:0009536	plastid	IEA	TAIR:AT5G19390
LOC_Os03g15530	GO:0009536	plastid	IEA	TAIR:AT5G22090
LOC_Os03g15660	GO:0009536	plastid	IEA	TAIR:AT1G44830
LOC_Os03g15690	GO:0009536	plastid	IEA	TAIR:AT5G14040
LOC_Os03g15780	GO:0009536	plastid	IEA	TAIR:AT2G29690
LOC_Os03g15840	GO:0009536	plastid	IEA	TAIR:AT5G01220
LOC_Os03g15870	GO:0009536	plastid	IEA	TAIR:AT1G07320
LOC_Os03g15930	GO:0009536	plastid	IEA	TAIR:AT2G38025
LOC_Os03g16050	GO:0009536	plastid	IEA	TAIR:AT3G54050
LOC_Os03g16090	GO:0009536	plastid	IEA	TAIR:AT2G39830
LOC_Os03g16140	GO:0009536	plastid	IEA	TAIR:AT4G00550
LOC_Os03g16350	GO:0009536	plastid	IEA	TAIR:AT3G55560
LOC_Os03g16430	GO:0009536	plastid	IEA	TAIR:AT1G08540
LOC_Os03g16440	GO:0009536	plastid	IEA	TAIR:AT3G46740
LOC_Os03g16600	GO:0009536	plastid	IEA	TAIR:AT2G39705
LOC_Os03g16880	GO:0009536	plastid	IEA	TAIR:AT5G02500
LOC_Os03g17070	GO:0009536	plastid	IEA	TAIR:AT4G32260
LOC_Os03g17120	GO:0009536	plastid	IEA	TAIR:AT2G37500
LOC_Os03g17164	GO:0009536	plastid	IEA	TAIR:AT2G37420
LOC_Os03g17174	GO:0009536	plastid	IEA	TAIR:AT2G39470
LOC_Os03g17460	GO:0009536	plastid	IEA	TAIR:AT3G55040
LOC_Os03g17470	GO:0009536	plastid	IEA	TAIR:AT3G55040
LOC_Os03g17520	GO:0009536	plastid	IEA	TAIR:AT2G39290
LOC_Os03g17540	GO:0009536	plastid	IEA	TAIR:AT2G37290
LOC_Os03g17580	GO:0009536	plastid	IEA	TAIR:AT5G13510
LOC_Os03g17600	GO:0009536	plastid	IEA	TAIR:AT2G37240
LOC_Os03g17660	GO:0009536	plastid	IEA	TAIR:AT3G53470
LOC_Os03g17690	GO:0009536	plastid	IEA	TAIR:AT1G07890
LOC_Os03g17730	GO:0009536	plastid	IEA	TAIR:AT3G07630
LOC_Os03g17910	GO:0009536	plastid	IEA	TAIR:AT4G14145
LOC_Os03g18020	GO:0009536	plastid	IEA	TAIR:AT3G08920
LOC_Os03g18070	GO:0009536	plastid	IEA	TAIR:AT5G05580
LOC_Os03g18150	GO:0009536	plastid	IEA	TAIR:AT2G30020
LOC_Os03g18210	GO:0009536	plastid	IEA	TAIR:AT5G01310
LOC_Os03g18300	GO:0009536	plastid	IEA	TAIR:AT1G07120
LOC_Os03g18440	GO:0009536	plastid	IEA	TAIR:AT5G58510
LOC_Os03g18500	GO:0009536	plastid	IEA	TAIR:AT3G10110
LOC_Os03g18570	GO:0009536	plastid	IEA	TAIR:AT1G48830
LOC_Os03g18580	GO:0009536	plastid	IEA	TAIR:AT1G48830
LOC_Os03g18590	GO:0009536	plastid	IEA	TAIR:AT2G30200
LOC_Os03g18700	GO:0009536	plastid	IEA	TAIR:AT5G05360
LOC_Os03g18810	GO:0009536	plastid	IEA	TAIR:AT4G33680
LOC_Os03g18940	GO:0009536	plastid	IEA	TAIR:AT5G26940
LOC_Os03g19280	GO:0009536	plastid	IEA	TAIR:AT5G10920
LOC_Os03g19290	GO:0009536	plastid	IEA	TAIR:AT4G16160
LOC_Os03g19370	GO:0009536	plastid	IEA	TAIR:AT1G75390
LOC_Os03g19375	GO:0009536	plastid	IEA	TAIR:AT1G75390
LOC_Os03g19380	GO:0009536	plastid	IEA	TAIR:AT2G47400
LOC_Os03g19410	GO:0009536	plastid	IEA	TAIR:AT2G47390
LOC_Os03g19510	GO:0009536	plastid	IEA	TAIR:AT1G02560
LOC_Os03g19520	GO:0009536	plastid	IEA	TAIR:AT5G26850
LOC_Os03g19560	GO:0009536	plastid	IEA	TAIR:AT3G17040
LOC_Os03g19650	GO:0009536	plastid	IEA	TAIR:AT3G06430
LOC_Os03g19760	GO:0009536	plastid	IEA	TAIR:AT1G56500
LOC_Os03g19780	GO:0009536	plastid	IEA	TAIR:AT1G09250
LOC_Os03g19890	GO:0009536	plastid	IEA	TAIR:AT5G52840
LOC_Os03g19930	GO:0009536	plastid	IEA	TAIR:AT1G36280
LOC_Os03g20010	GO:0009536	plastid	IEA	TAIR:AT4G01940
LOC_Os03g20100	GO:0009536	plastid	IEA	TAIR:AT5G30510
LOC_Os03g20300	GO:0009536	plastid	IEA	TAIR:AT1G09420
LOC_Os03g20460	GO:0009536	plastid	IEA	TAIR:AT3G06200
LOC_Os03g20470	GO:0009536	plastid	IEA	TAIR:AT3G48890
LOC_Os03g20640	GO:0009536	plastid	IEA	TAIR:AT5G22340
LOC_Os03g20700	GO:0009536	plastid	IEA	TAIR:AT5G13630
LOC_Os03g20910	GO:0009536	plastid	IEA	TAIR:AT3G03660
LOC_Os03g21000	GO:0009536	plastid	IEA	TAIR:AT1G08570
LOC_Os03g21260	GO:0009536	plastid	IEA	TAIR:AT1G09780
LOC_Os03g21370	GO:0009536	plastid	IEA	TAIR:AT5G58250
LOC_Os03g21490	GO:0009536	plastid	IEA	TAIR:AT3G10670
LOC_Os03g21560	GO:0009536	plastid	IEA	TAIR:AT1G03600
LOC_Os03g21740	GO:0009536	plastid	IEA	TAIR:AT1G14610
LOC_Os03g21900	GO:0009536	plastid	IEA	TAIR:AT2G40490
LOC_Os03g22060	GO:0009536	plastid	IEA	TAIR:AT2G40490
LOC_Os03g22160	GO:0009536	plastid	IEA	TAIR:AT4G02260
LOC_Os03g22430	GO:0009536	plastid	IEA	TAIR:AT1G09130
LOC_Os03g22750	GO:0009536	plastid	IEA	TAIR:AT1G12855
LOC_Os03g22780	GO:0009536	plastid	IEA	TAIR:AT5G18660
LOC_Os03g23980	GO:0009536	plastid	IEA	TAIR:AT4G31530
LOC_Os03g24020	GO:0009536	plastid	IEA	TAIR:AT1G05190
LOC_Os03g24060	GO:0009536	plastid	IEA	TAIR:AT3G57090
LOC_Os03g24180	GO:0009536	plastid	IEA	TAIR:AT5G19390
LOC_Os03g24240	GO:0009536	plastid	IEA	TAIR:AT3G63110
LOC_Os03g24440	GO:0009536	plastid	IEA	TAIR:AT3G63110
LOC_Os03g24590	GO:0009536	plastid	IEA	TAIR:AT2G36000
LOC_Os03g24600	GO:0009536	plastid	IEA	TAIR:AT4G21860
LOC_Os03g24844	GO:0009536	plastid	IEA	TAIR:AT5G02710
LOC_Os03g24930	GO:0009536	plastid	IEA	TAIR:AT1G61590
LOC_Os03g24960	GO:0009536	plastid	IEA	TAIR:AT4G00690
LOC_Os03g24990	GO:0009536	plastid	IEA	TAIR:AT4G00690
LOC_Os03g25190	GO:0009536	plastid	IEA	TAIR:AT1G47730
LOC_Os03g25830	GO:0009536	plastid	IEA	TAIR:AT4G27320
LOC_Os03g25940	GO:0009536	plastid	IEA	TAIR:AT3G01120
LOC_Os03g25960	GO:0009536	plastid	IEA	TAIR:AT2G37220
LOC_Os03g26210	GO:0009536	plastid	IEA	TAIR:AT3G47640
LOC_Os03g26229	GO:0009536	plastid	IEA	TAIR:AT5G15200
LOC_Os03g26630	GO:0009536	plastid	IEA	TAIR:AT4G39680
LOC_Os03g26960	GO:0009536	plastid	IEA	TAIR:AT2G38770
LOC_Os03g27040	GO:0009536	plastid	IEA	TAIR:AT4G33520
LOC_Os03g27290	GO:0009536	plastid	IEA	TAIR:AT1G22450
LOC_Os03g27340	GO:0009536	plastid	IEA	TAIR:AT5G22790
LOC_Os03g27350	GO:0009536	plastid	IEA	TAIR:AT2G44140
LOC_Os03g27370	GO:0009536	plastid	IEA	TAIR:AT3G15730
LOC_Os03g27770	GO:0009536	plastid	IEA	TAIR:AT2G26550
LOC_Os03g28420	GO:0009536	plastid	IEA	TAIR:AT1G74960
LOC_Os03g28410	GO:0009536	plastid	IEA	TAIR:AT3G04770
LOC_Os03g29540	GO:0009536	plastid	IEA	TAIR:AT1G75460
LOC_Os03g29730	GO:0009536	plastid	IEA	TAIR:AT1G72640
LOC_Os03g29760	GO:0009536	plastid	IEA	TAIR:AT3G14020
LOC_Os03g29810	GO:0009536	plastid	IEA	TAIR:AT1G11750
LOC_Os03g29950	GO:0009536	plastid	IEA	TAIR:AT5G35790
LOC_Os03g30950	GO:0009536	plastid	IEA	TAIR:AT2G43710
LOC_Os03g31300	GO:0009536	plastid	IEA	TAIR:AT5G15450
LOC_Os03g31490	GO:0009536	plastid	IEA	TAIR:AT3G26580
LOC_Os03g31750	GO:0009536	plastid	IEA	TAIR:AT4G15530
LOC_Os03g32180	GO:0009536	plastid	IEA	TAIR:AT1G33590
LOC_Os03g34040	GO:0009536	plastid	IEA	TAIR:AT2G33800
LOC_Os03g36540	GO:0009536	plastid	IEA	TAIR:AT5G45930
LOC_Os03g36730	GO:0009536	plastid	IEA	TAIR:AT1G61790
LOC_Os03g36750	GO:0009536	plastid	IEA	TAIR:AT3G48420
LOC_Os03g37290	GO:0009536	plastid	IEA	TAIR:AT2G22330
LOC_Os03g38230	GO:0009536	plastid	IEA	TAIR:AT1G05140
LOC_Os03g38480	GO:0009536	plastid	IEA	TAIR:AT2G20815
LOC_Os03g38580	GO:0009536	plastid	IEA	TAIR:AT3G57430
LOC_Os03g38730	GO:0009536	plastid	IEA	TAIR:AT1G52870
LOC_Os03g38870	GO:0009536	plastid	IEA	TAIR:AT5G65590
LOC_Os03g38950	GO:0009536	plastid	IEA	TAIR:AT3G15840
LOC_Os03g39010	GO:0009536	plastid	IEA	TAIR:AT1G50575
LOC_Os03g39020	GO:0009536	plastid	IEA	TAIR:AT3G20150
LOC_Os03g39110	GO:0009536	plastid	IEA	TAIR:AT1G75460
LOC_Os03g39610	GO:0009536	plastid	IEA	TAIR:AT2G05100
LOC_Os03g39640	GO:0009536	plastid	IEA	TAIR:AT1G55930
LOC_Os03g39830	GO:0009536	plastid	IEA	TAIR:AT4G13500
LOC_Os03g40250	GO:0009536	plastid	IEA	TAIR:AT5G45520
LOC_Os03g40550	GO:0009536	plastid	IEA	TAIR:AT1G69200
LOC_Os03g40780	GO:0009536	plastid	IEA	TAIR:AT1G49870
LOC_Os03g41510	GO:0009536	plastid	IEA	TAIR:AT1G04420
LOC_Os03g42110	GO:0009536	plastid	IEA	TAIR:AT2G19940
LOC_Os03g42480	GO:0009536	plastid	IEA	TAIR:AT2G15000
LOC_Os03g42520	GO:0009536	plastid	IEA	TAIR:AT5G46795
LOC_Os03g42860	GO:0009536	plastid	IEA	TAIR:AT5G48910
LOC_Os03g43390	GO:0009536	plastid	IEA	TAIR:AT3G54650
LOC_Os03g43430	GO:0009536	plastid	IEA	TAIR:AT5G28750
LOC_Os03g43850	GO:0009536	plastid	IEA	TAIR:AT1G79050
LOC_Os03g43890	GO:0009536	plastid	IEA	TAIR:AT5G58230
LOC_Os03g43900	GO:0009536	plastid	IEA	TAIR:AT2G39445
LOC_Os03g44300	GO:0009536	plastid	IEA	TAIR:AT1G30120
LOC_Os03g44380	GO:0009536	plastid	IEA	TAIR:AT3G14440
LOC_Os03g44420	GO:0009536	plastid	IEA	TAIR:AT2G36250
LOC_Os03g44820	GO:0009536	plastid	IEA	TAIR:AT4G32915
LOC_Os03g45194	GO:0009536	plastid	IEA	TAIR:AT5G04900
LOC_Os03g45320	GO:0009536	plastid	IEA	TAIR:AT1G80560
LOC_Os03g45344	GO:0009536	plastid	IEA	TAIR:AT5G17840
LOC_Os03g45400	GO:0009536	plastid	IEA	TAIR:AT4G26370
LOC_Os03g45710	GO:0009536	plastid	IEA	TAIR:AT4G14890
LOC_Os03g46740	GO:0009536	plastid	IEA	TAIR:AT1G65410
LOC_Os03g46770	GO:0009536	plastid	IEA	TAIR:AT2G21660
LOC_Os03g46910	GO:0009536	plastid	IEA	TAIR:AT3G22960
LOC_Os03g46920	GO:0009536	plastid	IEA	TAIR:AT2G16270
LOC_Os03g47280	GO:0009536	plastid	IEA	TAIR:AT2G22880
LOC_Os03g47610	GO:0009536	plastid	IEA	TAIR:AT2G29630
LOC_Os03g48000	GO:0009536	plastid	IEA	TAIR:AT5G22830
LOC_Os03g48030	GO:0009536	plastid	IEA	TAIR:AT5G62720
LOC_Os03g48040	GO:0009536	plastid	IEA	TAIR:AT1G32550
LOC_Os03g48270	GO:0009536	plastid	IEA	TAIR:AT1G18890
LOC_Os03g48471	GO:0009536	plastid	IEA	TAIR:ATCG00120
LOC_Os03g48850	GO:0009536	plastid	IEA	TAIR:AT1G14610
LOC_Os03g48920	GO:0009536	plastid	IEA	TAIR:AT1G54520
LOC_Os03g49220	GO:0009536	plastid	IEA	TAIR:AT3G57610
LOC_Os03g49260	GO:0009536	plastid	IEA	TAIR:AT3G22400
LOC_Os03g49350	GO:0009536	plastid	IEA	TAIR:AT3G22400
LOC_Os03g49380	GO:0009536	plastid	IEA	TAIR:AT3G22400
LOC_Os03g49450	GO:0009536	plastid	IEA	TAIR:AT4G02725
LOC_Os03g49710	GO:0009536	plastid	IEA	TAIR:AT5G14320
LOC_Os03g49720	GO:0009536	plastid	IEA	TAIR:AT3G26070
LOC_Os03g49830	GO:0009536	plastid	IEA	TAIR:AT5G22090
LOC_Os03g49930	GO:0009536	plastid	IEA	TAIR:AT1G19720
LOC_Os03g50010	GO:0009536	plastid	IEA	TAIR:AT3G17970
LOC_Os03g50080	GO:0009536	plastid	IEA	TAIR:AT1G18170
LOC_Os03g50250	GO:0009536	plastid	IEA	TAIR:AT5G28540
LOC_Os03g50270	GO:0009536	plastid	IEA	TAIR:AT1G73885
LOC_Os03g50290	GO:0009536	plastid	IEA	TAIR:AT3G02520
LOC_Os03g50480	GO:0009536	plastid	IEA	TAIR:AT1G23190
LOC_Os03g50510	GO:0009536	plastid	IEA	TAIR:AT3G10050
LOC_Os03g50530	GO:0009536	plastid	IEA	TAIR:AT2G01755
LOC_Os03g50540	GO:0009536	plastid	IEA	TAIR:AT5G37510
LOC_Os03g50870	GO:0009536	plastid	IEA	TAIR:AT3G17800
LOC_Os03g51479	GO:0009536	plastid	IEA	TAIR:AT5G66550
LOC_Os03g51600	GO:0009536	plastid	IEA	TAIR:AT1G04820
LOC_Os03g51790	GO:0009536	plastid	IEA	TAIR:AT3G49725
LOC_Os03g51920	GO:0009536	plastid	IEA	TAIR:AT1G17870
LOC_Os03g51930	GO:0009536	plastid	IEA	TAIR:AT1G44920
LOC_Os03g51950	GO:0009536	plastid	IEA	TAIR:AT5G65840
LOC_Os03g51960	GO:0009536	plastid	IEA	TAIR:AT5G65840
LOC_Os03g51984	GO:0009536	plastid	IEA	TAIR:AT1G50000
LOC_Os03g52130	GO:0009536	plastid	IEA	TAIR:AT1G49975
LOC_Os03g52170	GO:0009536	plastid	IEA	TAIR:AT4G34350
LOC_Os03g52180	GO:0009536	plastid	IEA	TAIR:AT4G34350
LOC_Os03g52430	GO:0009536	plastid	IEA	TAIR:AT5G66380
LOC_Os03g52460	GO:0009536	plastid	IEA	TAIR:AT5G19220
LOC_Os03g52640	GO:0009536	plastid	IEA	TAIR:AT3G28460
LOC_Os03g52660	GO:0009536	plastid	IEA	TAIR:AT4G09650
LOC_Os03g52840	GO:0009536	plastid	IEA	TAIR:AT4G37930
LOC_Os03g52910	GO:0009536	plastid	IEA	TAIR:AT4G19390
LOC_Os03g53010	GO:0009536	plastid	IEA	TAIR:AT2G43710
LOC_Os03g53230	GO:0009536	plastid	IEA	TAIR:AT3G22890
LOC_Os03g53640	GO:0009536	plastid	IEA	TAIR:AT1G05385
LOC_Os03g53650	GO:0009536	plastid	IEA	TAIR:AT4G14880
LOC_Os03g53710	GO:0009536	plastid	IEA	TAIR:AT1G55370
LOC_Os03g53880	GO:0009536	plastid	IEA	TAIR:AT5G20930
LOC_Os03g53970	GO:0009536	plastid	IEA	TAIR:AT4G17240
LOC_Os03g54040	GO:0009536	plastid	IEA	TAIR:AT1G05190
LOC_Os03g54230	GO:0009536	plastid	IEA	TAIR:AT4G26900
LOC_Os03g55090	GO:0009536	plastid	IEA	TAIR:AT3G29320
LOC_Os03g55164	GO:0009536	plastid	IEA	TAIR:AT3G29185
LOC_Os03g55280	GO:0009536	plastid	IEA	TAIR:AT1G14810
LOC_Os03g55310	GO:0009536	plastid	IEA	TAIR:AT4G34290
LOC_Os03g55470	GO:0009536	plastid	IEA	TAIR:AT1G49890
LOC_Os03g55610	GO:0009536	plastid	IEA	TAIR:AT5G65590
LOC_Os03g55670	GO:0009536	plastid	IEA	TAIR:AT2G15890
LOC_Os03g55680	GO:0009536	plastid	IEA	TAIR:AT2G15890
LOC_Os03g55720	GO:0009536	plastid	IEA	TAIR:AT2G26500
LOC_Os03g55800	GO:0009536	plastid	IEA	TAIR:AT5G42650
LOC_Os03g55820	GO:0009536	plastid	IEA	TAIR:AT4G37200
LOC_Os03g55874	GO:0009536	plastid	IEA	TAIR:ATCG00480
LOC_Os03g55930	GO:0009536	plastid	IEA	TAIR:AT1G74970
LOC_Os03g55960	GO:0009536	plastid	IEA	TAIR:AT3G50770
LOC_Os03g55970	GO:0009536	plastid	IEA	TAIR:AT1G49380
LOC_Os03g56280	GO:0009536	plastid	IEA	TAIR:AT5G09660
LOC_Os03g56310	GO:0009536	plastid	IEA	TAIR:AT1G75210
LOC_Os03g56320	GO:0009536	plastid	IEA	TAIR:AT5G42765
LOC_Os03g56670	GO:0009536	plastid	IEA	TAIR:AT1G31330
LOC_Os03g56830	GO:0009536	plastid	IEA	TAIR:AT5G44450
LOC_Os03g56840	GO:0009536	plastid	IEA	TAIR:AT1G56050
LOC_Os03g56869	GO:0009536	plastid	IEA	TAIR:AT5G44520
LOC_Os03g56960	GO:0009536	plastid	IEA	TAIR:AT5G14080
LOC_Os03g57120	GO:0009536	plastid	IEA	TAIR:AT1G30510
LOC_Os03g57149	GO:0009536	plastid	IEA	TAIR:AT2G34620
LOC_Os03g57200	GO:0009536	plastid	IEA	TAIR:AT1G78380
LOC_Os03g57220	GO:0009536	plastid	IEA	TAIR:AT3G14420
LOC_Os03g57520	GO:0009536	plastid	IEA	TAIR:AT1G68450
LOC_Os03g57840	GO:0009536	plastid	IEA	TAIR:AT5G35220
LOC_Os03g58080	GO:0009536	plastid	IEA	TAIR:AT2G32040
LOC_Os03g58100	GO:0009536	plastid	IEA	TAIR:AT2G02980
LOC_Os03g58120	GO:0009536	plastid	IEA	TAIR:AT3G53700
LOC_Os03g58204	GO:0009536	plastid	IEA	TAIR:AT3G09630
LOC_Os03g58260	GO:0009536	plastid	IEA	TAIR:AT4G02610
LOC_Os03g58280	GO:0009536	plastid	IEA	TAIR:AT1G50900
LOC_Os03g58290	GO:0009536	plastid	IEA	TAIR:AT3G54640
LOC_Os03g58300	GO:0009536	plastid	IEA	TAIR:AT4G02610
LOC_Os03g58320	GO:0009536	plastid	IEA	TAIR:AT4G02610
LOC_Os03g58540	GO:0009536	plastid	IEA	TAIR:AT5G18570
LOC_Os03g58620	GO:0009536	plastid	IEA	TAIR:AT2G02590
LOC_Os03g58900	GO:0009536	plastid	IEA	TAIR:AT5G62620
LOC_Os03g58920	GO:0009536	plastid	IEA	TAIR:AT5G62620
LOC_Os03g59100	GO:0009536	plastid	IEA	TAIR:AT4G25650
LOC_Os03g59110	GO:0009536	plastid	IEA	TAIR:AT4G25650
LOC_Os03g59120	GO:0009536	plastid	IEA	TAIR:AT4G25650
LOC_Os03g59146	GO:0009536	plastid	IEA	TAIR:AT4G25650
LOC_Os03g59152	GO:0009536	plastid	IEA	TAIR:AT4G25650
LOC_Os03g59264	GO:0009536	plastid	IEA	TAIR:AT1G19720
LOC_Os03g59320	GO:0009536	plastid	IEA	TAIR:AT5G19855
LOC_Os03g59570	GO:0009536	plastid	IEA	TAIR:AT3G63110
LOC_Os03g59640	GO:0009536	plastid	IEA	TAIR:AT1G08520
LOC_Os03g59670	GO:0009536	plastid	IEA	TAIR:AT2G41130
LOC_Os03g59840	GO:0009536	plastid	IEA	TAIR:AT1G03860
LOC_Os03g60000	GO:0009536	plastid	IEA	TAIR:AT1G03860
LOC_Os03g60080	GO:0009536	plastid	IEA	TAIR:AT5G63790
LOC_Os03g60100	GO:0009536	plastid	IEA	TAIR:AT3G54210
LOC_Os03g60210	GO:0009536	plastid	IEA	TAIR:AT5G01750
LOC_Os03g60220	GO:0009536	plastid	IEA	TAIR:AT5G01750
LOC_Os03g60580	GO:0009536	plastid	IEA	TAIR:AT5G59880
LOC_Os03g60620	GO:0009536	plastid	IEA	TAIR:AT5G02500
LOC_Os03g60740	GO:0009536	plastid	IEA	TAIR:AT2G37660
LOC_Os03g60820	GO:0009536	plastid	IEA	TAIR:AT5G59250
LOC_Os03g60910	GO:0009536	plastid	IEA	TAIR:AT1G74850
LOC_Os03g60976	GO:0009536	plastid	IEA	TAIR:AT5G10920
LOC_Os03g60992	GO:0009536	plastid	IEA	TAIR:AT5G10920
LOC_Os03g61030	GO:0009536	plastid	IEA	TAIR:AT3G09210
LOC_Os03g61090	GO:0009536	plastid	IEA	TAIR:AT3G47070
LOC_Os03g61120	GO:0009536	plastid	IEA	TAIR:AT5G05730
LOC_Os03g61260	GO:0009536	plastid	IEA	TAIR:AT1G48350
LOC_Os03g61600	GO:0009536	plastid	IEA	TAIR:AT3G55010
LOC_Os03g61890	GO:0009536	plastid	IEA	TAIR:AT2G16640
LOC_Os03g61940	GO:0009536	plastid	IEA	TAIR:AT4G27670
LOC_Os03g61960	GO:0009536	plastid	IEA	TAIR:AT2G27510
LOC_Os03g62240	GO:0009536	plastid	IEA	TAIR:AT4G09620
LOC_Os03g62510	GO:0009536	plastid	IEA	TAIR:AT1G57770
LOC_Os03g62630	GO:0009536	plastid	IEA	TAIR:AT1G64510
LOC_Os03g62670	GO:0009536	plastid	IEA	TAIR:AT2G43940
LOC_Os03g62750	GO:0009536	plastid	IEA	TAIR:AT1G24490
LOC_Os03g62780	GO:0009536	plastid	IEA	TAIR:AT3G23700
LOC_Os03g62850	GO:0009536	plastid	IEA	TAIR:AT3G23790
LOC_Os03g63360	GO:0009536	plastid	IEA	TAIR:AT1G28140
LOC_Os03g63420	GO:0009536	plastid	IEA	TAIR:AT3G54900
LOC_Os03g63450	GO:0009536	plastid	IEA	TAIR:AT5G47870
LOC_Os03g63480	GO:0009536	plastid	IEA	TAIR:AT4G35450
LOC_Os03g63530	GO:0009536	plastid	IEA	TAIR:AT1G07980
LOC_Os03g63554	GO:0009536	plastid	IEA	TAIR:AT3G56830
LOC_Os03g63560	GO:0009536	plastid	IEA	TAIR:AT4G25270
LOC_Os03g63860	GO:0009536	plastid	IEA	TAIR:AT5G42960
LOC_Os03g63910	GO:0009536	plastid	IEA	TAIR:AT5G46580
LOC_Os03g63930	GO:0009536	plastid	IEA	TAIR:AT3G05020
LOC_Os03g63950	GO:0009536	plastid	IEA	TAIR:AT5G24490
LOC_Os03g64020	GO:0009536	plastid	IEA	TAIR:AT4G22890
LOC_Os03g64130	GO:0009536	plastid	IEA	TAIR:AT5G51670
LOC_Os03g64210	GO:0009536	plastid	IEA	TAIR:AT2G28000
LOC_Os03g64230	GO:0009536	plastid	IEA	TAIR:AT5G60720
LOC_Os03g64260	GO:0009536	plastid	IEA	TAIR:AT2G31230
LOC_Os03g64350	GO:0009536	plastid	IEA	TAIR:AT1G17850
LOC_Os03g64400	GO:0009536	plastid	IEA	TAIR:AT5G23890
LOC_Os04g01540	GO:0009536	plastid	IEA	TAIR:AT1G62780
LOC_Os04g01590	GO:0009536	plastid	IEA	TAIR:AT4G08900
LOC_Os04g01720	GO:0009536	plastid	IEA	TAIR:AT5G67500
LOC_Os04g01780	GO:0009536	plastid	IEA	TAIR:AT3G19810
LOC_Os04g02050	GO:0009536	plastid	IEA	TAIR:AT1G19920
LOC_Os04g02820	GO:0009536	plastid	IEA	TAIR:AT1G56070
LOC_Os04g02850	GO:0009536	plastid	IEA	TAIR:AT3G57430
LOC_Os04g02890	GO:0009536	plastid	IEA	TAIR:AT2G17695
LOC_Os04g02900	GO:0009536	plastid	IEA	TAIR:AT1G01090
LOC_Os04g04230	GO:0009536	plastid	IEA	TAIR:AT3G14440
LOC_Os04g07130	GO:0009536	plastid	IEA	TAIR:AT5G41790
LOC_Os04g08350	GO:0009536	plastid	IEA	TAIR:AT3G61440
LOC_Os04g08824	GO:0009536	plastid	IEA	TAIR:AT4G39950
LOC_Os04g08828	GO:0009536	plastid	IEA	TAIR:AT4G39950
LOC_Os04g08836	GO:0009536	plastid	IEA	TAIR:AT4G39950
LOC_Os04g09810	GO:0009536	plastid	IEA	TAIR:AT4G20960
LOC_Os04g09900	GO:0009536	plastid	IEA	TAIR:AT4G02780
LOC_Os04g10060	GO:0009536	plastid	IEA	TAIR:AT1G79460
LOC_Os04g10230	GO:0009536	plastid	IEA	TAIR:AT2G38330
LOC_Os04g10260	GO:0009536	plastid	IEA	TAIR:AT2G21230
LOC_Os04g10650	GO:0009536	plastid	IEA	TAIR:AT2G31270
LOC_Os04g11830	GO:0009536	plastid	IEA	TAIR:AT1G72010
LOC_Os04g13470	GO:0009536	plastid	IEA	TAIR:AT4G19490
LOC_Os04g14110	GO:0009536	plastid	IEA	TAIR:AT3G11950
LOC_Os04g14190	GO:0009536	plastid	IEA	TAIR:AT3G11950
LOC_Os04g14680	GO:0009536	plastid	IEA	TAIR:AT4G35000
LOC_Os04g15800	GO:0009536	plastid	IEA	TAIR:AT4G02800
LOC_Os04g16680	GO:0009536	plastid	IEA	TAIR:AT3G55800
LOC_Os04g16712	GO:0009536	plastid	IEA	TAIR:ATCG01240
LOC_Os04g16728	GO:0009536	plastid	IEA	TAIR:ATCG01120
LOC_Os04g16732	GO:0009536	plastid	IEA	TAIR:ATCG01110
LOC_Os04g16734	GO:0009536	plastid	IEA	TAIR:ATCG00040
LOC_Os04g16736	GO:0009536	plastid	IEA	TAIR:ATCG00360
LOC_Os04g16738	GO:0009536	plastid	IEA	TAIR:ATCG00380
LOC_Os04g16748	GO:0009536	plastid	IEA	TAIR:ATCG00130
LOC_Os04g16740	GO:0009536	plastid	IEA	TAIR:ATCG00120
LOC_Os04g16745	GO:0009536	plastid	IEA	TAIR:ATCG00330
LOC_Os04g16760	GO:0009536	plastid	IEA	TAIR:ATCG00350
LOC_Os04g16762	GO:0009536	plastid	IEA	TAIR:ATCG00360
LOC_Os04g16764	GO:0009536	plastid	IEA	TAIR:ATCG00380
LOC_Os04g16770	GO:0009536	plastid	IEA	TAIR:ATCG00020
LOC_Os04g16772	GO:0009536	plastid	IEA	TAIR:ATCG00820
LOC_Os04g16812	GO:0009536	plastid	IEA	TAIR:ATCG00840
LOC_Os04g16798	GO:0009536	plastid	IEA	TAIR:ATCG01240
LOC_Os04g16782	GO:0009536	plastid	IEA	TAIR:ATCG00840
LOC_Os04g16818	GO:0009536	plastid	IEA	TAIR:ATCG00820
LOC_Os04g16822	GO:0009536	plastid	IEA	TAIR:ATCG00810
LOC_Os04g16824	GO:0009536	plastid	IEA	TAIR:ATCG00800
LOC_Os04g16826	GO:0009536	plastid	IEA	TAIR:ATCG00790
LOC_Os04g16828	GO:0009536	plastid	IEA	TAIR:ATCG00780
LOC_Os04g16832	GO:0009536	plastid	IEA	TAIR:ATCG00770
LOC_Os04g16834	GO:0009536	plastid	IEA	TAIR:AT4G11175
LOC_Os04g16838	GO:0009536	plastid	IEA	TAIR:ATCG00750
LOC_Os04g16842	GO:0009536	plastid	IEA	TAIR:ATCG00740
LOC_Os04g16844	GO:0009536	plastid	IEA	TAIR:ATCG00730
LOC_Os04g16846	GO:0009536	plastid	IEA	TAIR:ATCG00720
LOC_Os04g16848	GO:0009536	plastid	IEA	TAIR:ATCG00710
LOC_Os04g16856	GO:0009536	plastid	IEA	TAIR:ATCG01240
LOC_Os04g16866	GO:0009536	plastid	IEA	TAIR:ATCG00070
LOC_Os04g16872	GO:0009536	plastid	IEA	TAIR:ATCG00270
LOC_Os04g16874	GO:0009536	plastid	IEA	TAIR:ATCG00280
LOC_Os04g16876	GO:0009536	plastid	IEA	TAIR:ATCG00300
LOC_Os04g16820	GO:0009536	plastid	IEA	TAIR:ATCG00190
LOC_Os04g16830	GO:0009536	plastid	IEA	TAIR:ATCG00170
LOC_Os04g16886	GO:0009536	plastid	IEA	TAIR:ATCG01240
LOC_Os04g16744	GO:0009536	plastid	IEA	TAIR:ATCG01240
LOC_Os04g18200	GO:0009536	plastid	IEA	TAIR:AT2G45440
LOC_Os04g19740	GO:0009536	plastid	IEA	TAIR:AT2G45290
LOC_Os04g22360	GO:0009536	plastid	IEA	TAIR:AT3G45890
LOC_Os04g22380	GO:0009536	plastid	IEA	TAIR:AT4G23420
LOC_Os04g23220	GO:0009536	plastid	IEA	TAIR:AT4G29920
LOC_Os04g23820	GO:0009536	plastid	IEA	TAIR:AT3G59980
LOC_Os04g25400	GO:0009536	plastid	IEA	TAIR:AT1G04620
LOC_Os04g26870	GO:0009536	plastid	IEA	TAIR:AT1G60690
LOC_Os04g26960	GO:0009536	plastid	IEA	TAIR:AT3G14490
LOC_Os04g27430	GO:0009536	plastid	IEA	TAIR:AT3G14490
LOC_Os04g27790	GO:0009536	plastid	IEA	TAIR:AT3G14490
LOC_Os04g28020	GO:0009536	plastid	IEA	TAIR:AT4G14180
LOC_Os04g28090	GO:0009536	plastid	IEA	TAIR:AT1G09770
LOC_Os04g28180	GO:0009536	plastid	IEA	TAIR:AT5G20290
LOC_Os04g28260	GO:0009536	plastid	IEA	TAIR:AT3G23670
LOC_Os04g28520	GO:0009536	plastid	IEA	TAIR:AT5G22500
LOC_Os04g28590	GO:0009536	plastid	IEA	TAIR:AT4G00690
LOC_Os04g28600	GO:0009536	plastid	IEA	TAIR:AT5G22500
LOC_Os04g28620	GO:0009536	plastid	IEA	TAIR:AT5G22500
LOC_Os04g28690	GO:0009536	plastid	IEA	TAIR:AT5G22500
LOC_Os04g28870	GO:0009536	plastid	IEA	TAIR:AT4G13010
LOC_Os04g28990	GO:0009536	plastid	IEA	TAIR:AT4G13010
LOC_Os04g29030	GO:0009536	plastid	IEA	TAIR:AT4G13010
LOC_Os04g30420	GO:0009536	plastid	IEA	TAIR:AT4G13010
LOC_Os04g30760	GO:0009536	plastid	IEA	TAIR:AT1G24360
LOC_Os04g30860	GO:0009536	plastid	IEA	TAIR:AT4G00690
LOC_Os04g30880	GO:0009536	plastid	IEA	TAIR:AT4G13730
LOC_Os04g31010	GO:0009536	plastid	IEA	TAIR:AT4G22830
LOC_Os04g31040	GO:0009536	plastid	IEA	TAIR:AT1G08550
LOC_Os04g31070	GO:0009536	plastid	IEA	TAIR:AT2G43710
LOC_Os04g31190	GO:0009536	plastid	IEA	TAIR:AT4G33650
LOC_Os04g31210	GO:0009536	plastid	IEA	TAIR:AT1G78560
LOC_Os04g31700	GO:0009536	plastid	IEA	TAIR:AT2G43180
LOC_Os04g31960	GO:0009536	plastid	IEA	TAIR:AT3G48560
LOC_Os04g32010	GO:0009536	plastid	IEA	TAIR:AT3G48560
LOC_Os04g32150	GO:0009536	plastid	IEA	TAIR:AT2G35450
LOC_Os04g32560	GO:0009536	plastid	IEA	TAIR:AT5G50920
LOC_Os04g32950	GO:0009536	plastid	IEA	TAIR:AT5G61790
LOC_Os04g32960	GO:0009536	plastid	IEA	TAIR:AT5G07350
LOC_Os04g33060	GO:0009536	plastid	IEA	TAIR:AT1G32220
LOC_Os04g33190	GO:0009536	plastid	IEA	TAIR:AT5G36880
LOC_Os04g33210	GO:0009536	plastid	IEA	TAIR:AT5G51070
LOC_Os04g33220	GO:0009536	plastid	IEA	TAIR:AT5G24650
LOC_Os04g33280	GO:0009536	plastid	IEA	TAIR:AT5G47860
LOC_Os04g33390	GO:0009536	plastid	IEA	TAIR:AT1G08250
LOC_Os04g33350	GO:0009536	plastid	IEA	TAIR:AT2G27770
LOC_Os04g33460	GO:0009536	plastid	IEA	TAIR:AT5G03650
LOC_Os04g33490	GO:0009536	plastid	IEA	TAIR:AT5G22510
LOC_Os04g33630	GO:0009536	plastid	IEA	TAIR:AT2G27510
LOC_Os04g33660	GO:0009536	plastid	IEA	TAIR:AT3G52720
LOC_Os04g33700	GO:0009536	plastid	IEA	TAIR:AT5G03910
LOC_Os04g33830	GO:0009536	plastid	IEA	TAIR:AT1G08380
LOC_Os04g33860	GO:0009536	plastid	IEA	TAIR:AT5G06270
LOC_Os04g33940	GO:0009536	plastid	IEA	TAIR:AT2G27290
LOC_Os04g33950	GO:0009536	plastid	IEA	TAIR:AT2G36010
LOC_Os04g33970	GO:0009536	plastid	IEA	TAIR:AT5G06290
LOC_Os04g34000	GO:0009536	plastid	IEA	TAIR:AT3G11670
LOC_Os04g34460	GO:0009536	plastid	IEA	TAIR:AT5G09820
LOC_Os04g35150	GO:0009536	plastid	IEA	TAIR:AT2G15570
LOC_Os04g36640	GO:0009536	plastid	IEA	TAIR:AT2G15570
LOC_Os04g35180	GO:0009536	plastid	IEA	TAIR:AT1G36390
LOC_Os04g35510	GO:0009536	plastid	IEA	TAIR:AT5G06670
LOC_Os04g35520	GO:0009536	plastid	IEA	TAIR:AT4G08390
LOC_Os04g35530	GO:0009536	plastid	IEA	TAIR:AT2G28605
LOC_Os04g35600	GO:0009536	plastid	IEA	TAIR:AT1G21750
LOC_Os04g35770	GO:0009536	plastid	IEA	TAIR:AT5G09760
LOC_Os04g35900	GO:0009536	plastid	IEA	TAIR:AT5G16620
LOC_Os04g36720	GO:0009536	plastid	IEA	TAIR:AT5G49740
LOC_Os04g36760	GO:0009536	plastid	IEA	TAIR:AT4G10300
LOC_Os04g36800	GO:0009536	plastid	IEA	TAIR:AT5G46290
LOC_Os04g37430	GO:0009536	plastid	IEA	TAIR:AT1G17420
LOC_Os04g37600	GO:0009536	plastid	IEA	TAIR:AT5G14040
LOC_Os04g37619	GO:0009536	plastid	IEA	TAIR:AT5G67030
LOC_Os04g38360	GO:0009536	plastid	IEA	TAIR:AT4G39730
LOC_Os04g38370	GO:0009536	plastid	IEA	TAIR:AT4G39730
LOC_Os04g38390	GO:0009536	plastid	IEA	TAIR:AT4G39730
LOC_Os04g38410	GO:0009536	plastid	IEA	TAIR:AT1G15820
LOC_Os04g38600	GO:0009536	plastid	IEA	TAIR:AT1G12900
LOC_Os04g38640	GO:0009536	plastid	IEA	TAIR:AT5G39830
LOC_Os04g38700	GO:0009536	plastid	IEA	TAIR:AT1G01290
LOC_Os04g38750	GO:0009536	plastid	IEA	TAIR:AT1G68590
LOC_Os04g38870	GO:0009536	plastid	IEA	TAIR:AT3G02520
LOC_Os04g38950	GO:0009536	plastid	IEA	TAIR:AT1G25220
LOC_Os04g39060	GO:0009536	plastid	IEA	TAIR:AT3G01370
LOC_Os04g39140	GO:0009536	plastid	IEA	TAIR:AT1G24040
LOC_Os04g39190	GO:0009536	plastid	IEA	TAIR:AT3G02450
LOC_Os04g39270	GO:0009536	plastid	IEA	TAIR:AT5G48220
LOC_Os04g39410	GO:0009536	plastid	IEA	TAIR:AT3G63370
LOC_Os04g39450	GO:0009536	plastid	IEA	TAIR:AT3G57280
LOC_Os04g39520	GO:0009536	plastid	IEA	TAIR:AT2G17180
LOC_Os04g39560	GO:0009536	plastid	IEA	TAIR:AT5G56250
LOC_Os04g39780	GO:0009536	plastid	IEA	TAIR:AT3G48990
LOC_Os04g40010	GO:0009536	plastid	IEA	TAIR:AT3G04760
LOC_Os04g40200	GO:0009536	plastid	IEA	TAIR:AT1G18680
LOC_Os04g40900	GO:0009536	plastid	IEA	TAIR:AT1G67660
LOC_Os04g40950	GO:0009536	plastid	IEA	TAIR:AT1G13440
LOC_Os04g41150	GO:0009536	plastid	IEA	TAIR:AT5G43050
LOC_Os04g41260	GO:0009536	plastid	IEA	TAIR:AT5G14220
LOC_Os04g41340	GO:0009536	plastid	IEA	TAIR:AT5G36790
LOC_Os04g41380	GO:0009536	plastid	IEA	TAIR:AT5G45520
LOC_Os04g41550	GO:0009536	plastid	IEA	TAIR:AT3G25440
LOC_Os04g41580	GO:0009536	plastid	IEA	TAIR:AT2G43630
LOC_Os04g41820	GO:0009536	plastid	IEA	TAIR:AT1G06070
LOC_Os04g41980	GO:0009536	plastid	IEA	TAIR:AT4G00860
LOC_Os04g42000	GO:0009536	plastid	IEA	TAIR:AT2G44050
LOC_Os04g42020	GO:0009536	plastid	IEA	TAIR:AT5G24930
LOC_Os04g42030	GO:0009536	plastid	IEA	TAIR:AT3G14900
LOC_Os04g42200	GO:0009536	plastid	IEA	TAIR:AT1G06380
LOC_Os04g42320	GO:0009536	plastid	IEA	TAIR:AT4G31880
LOC_Os04g42580	GO:0009536	plastid	IEA	TAIR:AT2G43180
LOC_Os04g42784	GO:0009536	plastid	IEA	TAIR:AT3G24320
LOC_Os04g42800	GO:0009536	plastid	IEA	TAIR:AT4G28740
LOC_Os04g42870	GO:0009536	plastid	IEA	TAIR:AT1G23360
LOC_Os04g42920	GO:0009536	plastid	IEA	TAIR:AT5G14590
LOC_Os04g43030	GO:0009536	plastid	IEA	TAIR:AT4G13550
LOC_Os04g43060	GO:0009536	plastid	IEA	TAIR:AT4G10300
LOC_Os04g43160	GO:0009536	plastid	IEA	TAIR:AT5G20190
LOC_Os04g43200	GO:0009536	plastid	IEA	TAIR:AT2G33380
LOC_Os04g43350	GO:0009536	plastid	IEA	TAIR:AT4G13200
LOC_Os04g43420	GO:0009536	plastid	IEA	TAIR:AT4G13670
LOC_Os04g43690	GO:0009536	plastid	IEA	TAIR:AT2G31190
LOC_Os04g44060	GO:0009536	plastid	IEA	TAIR:AT2G37170
LOC_Os04g44190	GO:0009536	plastid	IEA	TAIR:AT3G01440
LOC_Os04g44200	GO:0009536	plastid	IEA	TAIR:AT2G01918
LOC_Os04g44260	GO:0009536	plastid	IEA	TAIR:AT4G35460
LOC_Os04g44290	GO:0009536	plastid	IEA	TAIR:AT5G22790
LOC_Os04g44400	GO:0009536	plastid	IEA	TAIR:AT5G23140
LOC_Os04g44560	GO:0009536	plastid	IEA	TAIR:AT5G08540
LOC_Os04g44590	GO:0009536	plastid	IEA	TAIR:AT1G28150
LOC_Os04g44650	GO:0009536	plastid	IEA	TAIR:AT5G08410
LOC_Os04g44830	GO:0009536	plastid	IEA	TAIR:AT1G03680
LOC_Os04g45090	GO:0009536	plastid	IEA	TAIR:AT4G25570
LOC_Os04g45200	GO:0009536	plastid	IEA	TAIR:AT3G60590
LOC_Os04g45490	GO:0009536	plastid	IEA	TAIR:AT1G62750
LOC_Os04g45600	GO:0009536	plastid	IEA	TAIR:AT4G37925
LOC_Os04g45940	GO:0009536	plastid	IEA	TAIR:AT2G44730
LOC_Os04g46010	GO:0009536	plastid	IEA	TAIR:AT1G02150
LOC_Os04g46310	GO:0009536	plastid	IEA	TAIR:AT3G06530
LOC_Os04g46400	GO:0009536	plastid	IEA	TAIR:AT2G44940
LOC_Os04g46440	GO:0009536	plastid	IEA	TAIR:AT2G44940
LOC_Os04g46460	GO:0009536	plastid	IEA	TAIR:AT3G57560
LOC_Os04g46470	GO:0009536	plastid	IEA	TAIR:AT2G44990
LOC_Os04g46610	GO:0009536	plastid	IEA	TAIR:AT4G00030
LOC_Os04g46860	GO:0009536	plastid	IEA	TAIR:AT4G00150
LOC_Os04g46960	GO:0009536	plastid	IEA	TAIR:AT4G11600
LOC_Os04g47010	GO:0009536	plastid	IEA	TAIR:AT1G01730
LOC_Os04g47190	GO:0009536	plastid	IEA	TAIR:AT5G65780
LOC_Os04g47270	GO:0009536	plastid	IEA	TAIR:AT3G10390
LOC_Os04g47290	GO:0009536	plastid	IEA	TAIR:AT4G14210
LOC_Os04g47360	GO:0009536	plastid	IEA	TAIR:AT1G76140
LOC_Os04g47450	GO:0009536	plastid	IEA	TAIR:AT1G76240
LOC_Os04g47620	GO:0009536	plastid	IEA	TAIR:AT2G17220
LOC_Os04g47860	GO:0009536	plastid	IEA	TAIR:AT2G02070
LOC_Os04g47906	GO:0009536	plastid	IEA	TAIR:AT3G43610
LOC_Os04g48050	GO:0009536	plastid	IEA	TAIR:AT1G12760
LOC_Os04g48330	GO:0009536	plastid	IEA	TAIR:AT5G52020
LOC_Os04g48410	GO:0009536	plastid	IEA	TAIR:AT1G12520
LOC_Os04g48480	GO:0009536	plastid	IEA	TAIR:AT5G62220
LOC_Os04g48540	GO:0009536	plastid	IEA	TAIR:AT2G45440
LOC_Os04g48840	GO:0009536	plastid	IEA	TAIR:AT1G33265
LOC_Os04g48880	GO:0009536	plastid	IEA	TAIR:AT4G25700
LOC_Os04g48940	GO:0009536	plastid	IEA	TAIR:AT4G00290
LOC_Os04g49420	GO:0009536	plastid	IEA	TAIR:AT1G07660
LOC_Os04g49440	GO:0009536	plastid	IEA	TAIR:AT1G73530
LOC_Os04g49540	GO:0009536	plastid	IEA	TAIR:AT1G20830
LOC_Os04g49590	GO:0009536	plastid	IEA	TAIR:AT1G14590
LOC_Os04g49610	GO:0009536	plastid	IEA	TAIR:AT5G41960
LOC_Os04g49940	GO:0009536	plastid	IEA	TAIR:AT3G17668
LOC_Os04g50110	GO:0009536	plastid	IEA	TAIR:AT2G35410
LOC_Os04g50204	GO:0009536	plastid	IEA	TAIR:AT5G16730
LOC_Os04g50860	GO:0009536	plastid	IEA	TAIR:AT1G32160
LOC_Os04g50880	GO:0009536	plastid	IEA	TAIR:AT1G32060
LOC_Os04g50990	GO:0009536	plastid	IEA	TAIR:AT2G37190
LOC_Os04g51080	GO:0009536	plastid	IEA	TAIR:AT2G04940
LOC_Os04g51100	GO:0009536	plastid	IEA	TAIR:AT1G80480
LOC_Os04g51280	GO:0009536	plastid	IEA	TAIR:AT2G33430
LOC_Os04g51290	GO:0009536	plastid	IEA	TAIR:AT2G33430
LOC_Os04g51300	GO:0009536	plastid	IEA	TAIR:AT4G09010
LOC_Os04g51310	GO:0009536	plastid	IEA	TAIR:AT1G31410
LOC_Os04g51330	GO:0009536	plastid	IEA	TAIR:AT5G17520
LOC_Os04g51350	GO:0009536	plastid	IEA	TAIR:AT3G22150
LOC_Os04g51630	GO:0009536	plastid	IEA	TAIR:AT3G13580
LOC_Os04g51786	GO:0009536	plastid	IEA	TAIR:AT5G10620
LOC_Os04g51792	GO:0009536	plastid	IEA	TAIR:AT5G19940
LOC_Os04g52100	GO:0009536	plastid	IEA	TAIR:AT1G13270
LOC_Os04g52130	GO:0009536	plastid	IEA	TAIR:AT1G03475
LOC_Os04g52164	GO:0009536	plastid	IEA	TAIR:AT3G23840
LOC_Os04g52210	GO:0009536	plastid	IEA	TAIR:AT1G79460
LOC_Os04g52230	GO:0009536	plastid	IEA	TAIR:AT1G79460
LOC_Os04g52240	GO:0009536	plastid	IEA	TAIR:AT1G79460
LOC_Os04g52330	GO:0009536	plastid	IEA	TAIR:AT1G16320
LOC_Os04g52520	GO:0009536	plastid	IEA	TAIR:AT1G64810
LOC_Os04g52710	GO:0009536	plastid	IEA	TAIR:AT3G22425
LOC_Os04g53200	GO:0009536	plastid	IEA	TAIR:AT5G26940
LOC_Os04g53210	GO:0009536	plastid	IEA	TAIR:AT3G14420
LOC_Os04g53230	GO:0009536	plastid	IEA	TAIR:AT1G11860
LOC_Os04g53310	GO:0009536	plastid	IEA	TAIR:AT1G11720
LOC_Os04g53350	GO:0009536	plastid	IEA	TAIR:AT1G50660
LOC_Os04g53370	GO:0009536	plastid	IEA	TAIR:AT4G30580
LOC_Os04g53490	GO:0009536	plastid	IEA	TAIR:AT3G47860
LOC_Os04g53930	GO:0009536	plastid	IEA	TAIR:AT3G20660
LOC_Os04g54320	GO:0009536	plastid	IEA	TAIR:AT4G21445
LOC_Os04g54420	GO:0009536	plastid	IEA	TAIR:AT5G65180
LOC_Os04g54500	GO:0009536	plastid	IEA	TAIR:AT3G20540
LOC_Os04g54630	GO:0009536	plastid	IEA	TAIR:AT2G21970
LOC_Os04g54640	GO:0009536	plastid	IEA	TAIR:AT2G21960
LOC_Os04g54790	GO:0009536	plastid	IEA	TAIR:AT1G71810
LOC_Os04g54800	GO:0009536	plastid	IEA	TAIR:AT2G21940
LOC_Os04g54890	GO:0009536	plastid	IEA	TAIR:AT4G00690
LOC_Os04g55050	GO:0009536	plastid	IEA	TAIR:AT3G25660
LOC_Os04g55060	GO:0009536	plastid	IEA	TAIR:AT1G62640
LOC_Os04g55180	GO:0009536	plastid	IEA	TAIR:AT1G52510
LOC_Os04g55650	GO:0009536	plastid	IEA	TAIR:AT1G47128
LOC_Os04g55690	GO:0009536	plastid	IEA	TAIR:AT1G59840
LOC_Os04g55720	GO:0009536	plastid	IEA	TAIR:AT4G34200
LOC_Os04g55780	GO:0009536	plastid	IEA	TAIR:AT1G08250
LOC_Os04g55930	GO:0009536	plastid	IEA	TAIR:AT3G43520
LOC_Os04g55960	GO:0009536	plastid	IEA	TAIR:AT4G30210
LOC_Os04g56320	GO:0009536	plastid	IEA	TAIR:AT1G73110
LOC_Os04g56400	GO:0009536	plastid	IEA	TAIR:AT5G35630
LOC_Os04g56740	GO:0009536	plastid	IEA	TAIR:AT1G19870
LOC_Os04g56970	GO:0009536	plastid	IEA	TAIR:AT5G55280
LOC_Os04g57020	GO:0009536	plastid	IEA	TAIR:AT2G42130
LOC_Os04g57440	GO:0009536	plastid	IEA	TAIR:AT1G47128
LOC_Os04g57500	GO:0009536	plastid	IEA	TAIR:AT5G04490
LOC_Os04g57780	GO:0009536	plastid	IEA	TAIR:AT3G17670
LOC_Os04g57880	GO:0009536	plastid	IEA	TAIR:AT5G23240
LOC_Os04g57920	GO:0009536	plastid	IEA	TAIR:AT3G19180
LOC_Os04g57930	GO:0009536	plastid	IEA	TAIR:AT1G50320
LOC_Os04g57940	GO:0009536	plastid	IEA	TAIR:AT1G11290
LOC_Os04g58200	GO:0009536	plastid	IEA	TAIR:AT5G54190
LOC_Os04g58560	GO:0009536	plastid	IEA	TAIR:AT3G59950
LOC_Os04g58620	GO:0009536	plastid	IEA	TAIR:AT4G00630
LOC_Os04g58710	GO:0009536	plastid	IEA	TAIR:AT3G48990
LOC_Os04g58780	GO:0009536	plastid	IEA	TAIR:AT5G04810
LOC_Os04g58790	GO:0009536	plastid	IEA	TAIR:AT5G06270
LOC_Os04g58820	GO:0009536	plastid	IEA	TAIR:AT2G36050
LOC_Os04g58850	GO:0009536	plastid	IEA	TAIR:AT2G35980
LOC_Os04g58900	GO:0009536	plastid	IEA	TAIR:AT3G10620
LOC_Os04g59440	GO:0009536	plastid	IEA	TAIR:AT1G44575
LOC_Os04g59520	GO:0009536	plastid	IEA	TAIR:AT1G22610
LOC_Os04g59570	GO:0009536	plastid	IEA	TAIR:AT4G33480
LOC_Os04g59600	GO:0009536	plastid	IEA	TAIR:AT2G32230
LOC_Os05g01110	GO:0009536	plastid	IEA	TAIR:AT2G33450
LOC_Os05g01210	GO:0009536	plastid	IEA	TAIR:AT1G68490
LOC_Os05g01270	GO:0009536	plastid	IEA	TAIR:AT5G13120
LOC_Os05g01440	GO:0009536	plastid	IEA	TAIR:AT1G74260
LOC_Os05g01500	GO:0009536	plastid	IEA	TAIR:AT1G71440
LOC_Os05g01530	GO:0009536	plastid	IEA	TAIR:AT1G22630
LOC_Os05g01675	GO:0009536	plastid	IEA	TAIR:ATCG00350
LOC_Os05g01750	GO:0009536	plastid	IEA	TAIR:AT5G14460
LOC_Os05g01950	GO:0009536	plastid	IEA	TAIR:AT5G02160
LOC_Os05g01960	GO:0009536	plastid	IEA	TAIR:AT2G39705
LOC_Os05g01970	GO:0009536	plastid	IEA	TAIR:AT2G37660
LOC_Os05g02010	GO:0009536	plastid	IEA	TAIR:AT5G59400
LOC_Os05g02060	GO:0009536	plastid	IEA	TAIR:AT2G28900
LOC_Os05g02820	GO:0009536	plastid	IEA	TAIR:AT1G65010
LOC_Os05g03000	GO:0009536	plastid	IEA	TAIR:AT5G12130
LOC_Os05g03030	GO:0009536	plastid	IEA	TAIR:AT5G13510
LOC_Os05g03160	GO:0009536	plastid	IEA	TAIR:AT2G28500
LOC_Os05g03200	GO:0009536	plastid	IEA	TAIR:AT5G60370
LOC_Os05g03380	GO:0009536	plastid	IEA	TAIR:AT3G57180
LOC_Os05g03440	GO:0009536	plastid	IEA	TAIR:AT2G37100
LOC_Os05g03540	GO:0009536	plastid	IEA	TAIR:AT3G51010
LOC_Os05g03820	GO:0009536	plastid	IEA	TAIR:AT4G23100
LOC_Os05g03830	GO:0009536	plastid	IEA	TAIR:AT1G80600
LOC_Os05g04120	GO:0009536	plastid	IEA	TAIR:AT5G26820
LOC_Os05g04190	GO:0009536	plastid	IEA	TAIR:AT3G03810
LOC_Os05g04220	GO:0009536	plastid	IEA	TAIR:AT4G01900
LOC_Os05g04240	GO:0009536	plastid	IEA	TAIR:AT1G09390
LOC_Os05g04870	GO:0009536	plastid	IEA	TAIR:AT1G54870
LOC_Os05g05480	GO:0009536	plastid	IEA	TAIR:AT2G47940
LOC_Os05g05830	GO:0009536	plastid	IEA	TAIR:AT3G12290
LOC_Os05g05950	GO:0009536	plastid	IEA	TAIR:AT4G02510
LOC_Os05g06460	GO:0009536	plastid	IEA	TAIR:AT3G16950
LOC_Os05g06480	GO:0009536	plastid	IEA	TAIR:AT1G15690
LOC_Os05g06720	GO:0009536	plastid	IEA	TAIR:AT1G09390
LOC_Os05g06890	GO:0009536	plastid	IEA	TAIR:AT3G17470
LOC_Os05g06920	GO:0009536	plastid	IEA	TAIR:AT3G17470
LOC_Os05g06940	GO:0009536	plastid	IEA	TAIR:AT3G17470
LOC_Os05g07010	GO:0009536	plastid	IEA	TAIR:AT3G09600
LOC_Os05g07030	GO:0009536	plastid	IEA	TAIR:AT4G26300
LOC_Os05g07050	GO:0009536	plastid	IEA	TAIR:AT1G80070
LOC_Os05g07070	GO:0009536	plastid	IEA	TAIR:AT1G73760
LOC_Os05g07280	GO:0009536	plastid	IEA	TAIR:AT5G01790
LOC_Os05g07632	GO:0009536	plastid	IEA	TAIR:AT3G10970
LOC_Os05g07690	GO:0009536	plastid	IEA	TAIR:AT3G08710
LOC_Os05g07700	GO:0009536	plastid	IEA	TAIR:AT1G26910
LOC_Os05g07870	GO:0009536	plastid	IEA	TAIR:AT5G33320
LOC_Os05g07880	GO:0009536	plastid	IEA	TAIR:AT1G52570
LOC_Os05g07900	GO:0009536	plastid	IEA	TAIR:AT4G32400
LOC_Os05g08414	GO:0009536	plastid	IEA	TAIR:AT1G68680
LOC_Os05g08590	GO:0009536	plastid	IEA	TAIR:AT1G44575
LOC_Os05g08790	GO:0009536	plastid	IEA	TAIR:AT3G16000
LOC_Os05g09280	GO:0009536	plastid	IEA	TAIR:AT5G12010
LOC_Os05g09400	GO:0009536	plastid	IEA	TAIR:AT2G38140
LOC_Os05g09500	GO:0009536	plastid	IEA	TAIR:AT4G29130
LOC_Os05g10810	GO:0009536	plastid	IEA	TAIR:AT2G19450
LOC_Os05g10920	GO:0009536	plastid	IEA	TAIR:AT3G50140
LOC_Os05g10940	GO:0009536	plastid	IEA	TAIR:AT1G10970
LOC_Os05g11060	GO:0009536	plastid	IEA	TAIR:AT2G26100
LOC_Os05g11090	GO:0009536	plastid	IEA	TAIR:AT4G29670
LOC_Os05g11710	GO:0009536	plastid	IEA	TAIR:AT2G42740
LOC_Os05g11780	GO:0009536	plastid	IEA	TAIR:AT5G19760
LOC_Os05g12130	GO:0009536	plastid	IEA	TAIR:AT3G49170
LOC_Os05g13370	GO:0009536	plastid	IEA	TAIR:AT5G25752
LOC_Os05g13390	GO:0009536	plastid	IEA	TAIR:AT3G47850
LOC_Os05g13620	GO:0009536	plastid	IEA	TAIR:AT2G21660
LOC_Os05g13630	GO:0009536	plastid	IEA	TAIR:AT2G21660
LOC_Os05g13650	GO:0009536	plastid	IEA	TAIR:AT2G21660
LOC_Os05g14130	GO:0009536	plastid	IEA	TAIR:AT5G43540
LOC_Os05g14194	GO:0009536	plastid	IEA	TAIR:AT1G67280
LOC_Os05g14580	GO:0009536	plastid	IEA	TAIR:AT4G36810
LOC_Os05g15150	GO:0009536	plastid	IEA	TAIR:AT1G09620
LOC_Os05g15160	GO:0009536	plastid	IEA	TAIR:AT5G46110
LOC_Os05g15530	GO:0009536	plastid	IEA	TAIR:AT5G57850
LOC_Os05g18790	GO:0009536	plastid	IEA	TAIR:AT1G31220
LOC_Os05g19380	GO:0009536	plastid	IEA	TAIR:AT2G18940
LOC_Os05g19954	GO:0009536	plastid	IEA	TAIR:AT3G06950
LOC_Os05g22614	GO:0009536	plastid	IEA	TAIR:AT3G46780
LOC_Os05g22630	GO:0009536	plastid	IEA	TAIR:AT2G41120
LOC_Os05g22712	GO:0009536	plastid	IEA	TAIR:ATCG00750
LOC_Os05g22716	GO:0009536	plastid	IEA	TAIR:AT4G11175
LOC_Os05g22718	GO:0009536	plastid	IEA	TAIR:ATCG00770
LOC_Os05g22722	GO:0009536	plastid	IEA	TAIR:ATCG00780
LOC_Os05g22724	GO:0009536	plastid	IEA	TAIR:ATCG00790
LOC_Os05g22730	GO:0009536	plastid	IEA	TAIR:AT5G02120
LOC_Os05g22830	GO:0009536	plastid	IEA	TAIR:ATCG00190
LOC_Os05g22860	GO:0009536	plastid	IEA	TAIR:ATCG00190
LOC_Os05g22870	GO:0009536	plastid	IEA	TAIR:AT5G50280
LOC_Os05g22970	GO:0009536	plastid	IEA	TAIR:AT1G08110
LOC_Os05g23420	GO:0009536	plastid	IEA	TAIR:AT2G43235
LOC_Os05g23720	GO:0009536	plastid	IEA	TAIR:AT4G28390
LOC_Os05g23740	GO:0009536	plastid	IEA	TAIR:AT4G24280
LOC_Os05g23840	GO:0009536	plastid	IEA	TAIR:AT1G05860
LOC_Os05g23880	GO:0009536	plastid	IEA	TAIR:AT3G22400
LOC_Os05g23950	GO:0009536	plastid	IEA	TAIR:AT3G11950
LOC_Os05g24660	GO:0009536	plastid	IEA	TAIR:AT3G63110
LOC_Os05g25060	GO:0009536	plastid	IEA	TAIR:AT5G67570
LOC_Os05g25840	GO:0009536	plastid	IEA	TAIR:AT1G79600
LOC_Os05g25860	GO:0009536	plastid	IEA	TAIR:AT3G27260
LOC_Os05g26902	GO:0009536	plastid	IEA	TAIR:AT2G22360
LOC_Os05g26926	GO:0009536	plastid	IEA	TAIR:AT2G22360
LOC_Os05g27000	GO:0009536	plastid	IEA	TAIR:AT5G01790
LOC_Os05g27100	GO:0009536	plastid	IEA	TAIR:AT5G14910
LOC_Os05g27570	GO:0009536	plastid	IEA	TAIR:AT5G05350
LOC_Os05g27660	GO:0009536	plastid	IEA	TAIR:AT5G05360
LOC_Os05g27940	GO:0009536	plastid	IEA	TAIR:AT1G48830
LOC_Os05g27960	GO:0009536	plastid	IEA	TAIR:AT5G05460
LOC_Os05g28200	GO:0009536	plastid	IEA	TAIR:AT3G51820
LOC_Os05g28500	GO:0009536	plastid	IEA	TAIR:AT2G30100
LOC_Os05g28770	GO:0009536	plastid	IEA	TAIR:AT1G17420
LOC_Os05g28870	GO:0009536	plastid	IEA	TAIR:AT2G47490
LOC_Os05g29020	GO:0009536	plastid	IEA	TAIR:AT4G16060
LOC_Os05g29760	GO:0009536	plastid	IEA	TAIR:AT2G30390
LOC_Os05g29860	GO:0009536	plastid	IEA	TAIR:AT4G39460
LOC_Os05g31110	GO:0009536	plastid	IEA	TAIR:AT1G50460
LOC_Os05g31160	GO:0009536	plastid	IEA	TAIR:AT3G57190
LOC_Os05g31680	GO:0009536	plastid	IEA	TAIR:AT2G38780
LOC_Os05g31770	GO:0009536	plastid	IEA	TAIR:AT3G57090
LOC_Os05g31910	GO:0009536	plastid	IEA	TAIR:AT5G19410
LOC_Os05g32140	GO:0009536	plastid	IEA	TAIR:AT4G33030
LOC_Os05g32220	GO:0009536	plastid	IEA	TAIR:AT3G63490
LOC_Os05g32230	GO:0009536	plastid	IEA	TAIR:AT5G12470
LOC_Os05g32350	GO:0009536	plastid	IEA	TAIR:AT5G45290
LOC_Os05g32380	GO:0009536	plastid	IEA	TAIR:AT1G06800
LOC_Os05g32390	GO:0009536	plastid	IEA	TAIR:AT1G03160
LOC_Os05g32440	GO:0009536	plastid	IEA	TAIR:AT5G26230
LOC_Os05g32460	GO:0009536	plastid	IEA	TAIR:AT3G56710
LOC_Os05g32680	GO:0009536	plastid	IEA	TAIR:AT2G48120
LOC_Os05g32710	GO:0009536	plastid	IEA	TAIR:AT1G03310
LOC_Os05g33020	GO:0009536	plastid	IEA	TAIR:AT2G31530
LOC_Os05g33010	GO:0009536	plastid	IEA	TAIR:AT3G05345
LOC_Os05g33160	GO:0009536	plastid	IEA	TAIR:AT3G28450
LOC_Os05g33170	GO:0009536	plastid	IEA	TAIR:AT5G58230
LOC_Os05g33230	GO:0009536	plastid	IEA	TAIR:AT3G21580
LOC_Os05g33260	GO:0009536	plastid	IEA	TAIR:AT2G36230
LOC_Os05g33280	GO:0009536	plastid	IEA	TAIR:AT1G54780
LOC_Os05g33300	GO:0009536	plastid	IEA	TAIR:AT5G27390
LOC_Os05g33500	GO:0009536	plastid	IEA	TAIR:AT4G02990
LOC_Os05g33510	GO:0009536	plastid	IEA	TAIR:AT4G21860
LOC_Os05g33520	GO:0009536	plastid	IEA	TAIR:AT2G48070
LOC_Os05g33570	GO:0009536	plastid	IEA	TAIR:AT4G15530
LOC_Os05g33840	GO:0009536	plastid	IEA	TAIR:AT4G15560
LOC_Os05g33870	GO:0009536	plastid	IEA	TAIR:AT5G19320
LOC_Os05g34040	GO:0009536	plastid	IEA	TAIR:AT4G30720
LOC_Os05g34180	GO:0009536	plastid	IEA	TAIR:AT3G02780
LOC_Os05g34470	GO:0009536	plastid	IEA	TAIR:AT2G31840
LOC_Os05g34630	GO:0009536	plastid	IEA	TAIR:AT5G38520
LOC_Os05g34720	GO:0009536	plastid	IEA	TAIR:AT1G33780
LOC_Os05g34870	GO:0009536	plastid	IEA	TAIR:AT1G32520
LOC_Os05g35320	GO:0009536	plastid	IEA	TAIR:ATCG00480
LOC_Os05g35330	GO:0009536	plastid	IEA	TAIR:ATCG00490
LOC_Os05g35460	GO:0009536	plastid	IEA	TAIR:AT4G09160
LOC_Os05g35470	GO:0009536	plastid	IEA	TAIR:AT1G35420
LOC_Os05g35480	GO:0009536	plastid	IEA	TAIR:AT1G22610
LOC_Os05g35540	GO:0009536	plastid	IEA	TAIR:AT4G02790
LOC_Os05g36000	GO:0009536	plastid	IEA	TAIR:AT2G22230
LOC_Os05g37030	GO:0009536	plastid	IEA	TAIR:AT5G06270
LOC_Os05g37140	GO:0009536	plastid	IEA	TAIR:AT2G27510
LOC_Os05g37160	GO:0009536	plastid	IEA	TAIR:AT3G52750
LOC_Os05g37330	GO:0009536	plastid	IEA	TAIR:AT2G27710
LOC_Os05g37550	GO:0009536	plastid	IEA	TAIR:AT4G00690
LOC_Os05g37820	GO:0009536	plastid	IEA	TAIR:AT2G38060
LOC_Os05g37980	GO:0009536	plastid	IEA	TAIR:AT1G80190
LOC_Os05g38040	GO:0009536	plastid	IEA	TAIR:AT3G55646
LOC_Os05g38150	GO:0009536	plastid	IEA	TAIR:AT2G39800
LOC_Os05g38170	GO:0009536	plastid	IEA	TAIR:AT3G53900
LOC_Os05g38370	GO:0009536	plastid	IEA	TAIR:AT3G55520
LOC_Os05g38380	GO:0009536	plastid	IEA	TAIR:AT2G39705
LOC_Os05g38400	GO:0009536	plastid	IEA	TAIR:AT1G07510
LOC_Os05g38480	GO:0009536	plastid	IEA	TAIR:AT5G02370
LOC_Os05g38490	GO:0009536	plastid	IEA	TAIR:AT2G01480
LOC_Os05g38570	GO:0009536	plastid	IEA	TAIR:AT5G59750
LOC_Os05g38740	GO:0009536	plastid	IEA	TAIR:AT1G07660
LOC_Os05g38760	GO:0009536	plastid	IEA	TAIR:AT1G07660
LOC_Os05g39050	GO:0009536	plastid	IEA	TAIR:AT1G07660
LOC_Os05g39230	GO:0009536	plastid	IEA	TAIR:AT3G56040
LOC_Os05g39390	GO:0009536	plastid	IEA	TAIR:AT5G05520
LOC_Os05g39680	GO:0009536	plastid	IEA	TAIR:AT2G40400
LOC_Os05g40070	GO:0009536	plastid	IEA	TAIR:AT4G23810
LOC_Os05g40180	GO:0009536	plastid	IEA	TAIR:AT5G01920
LOC_Os05g40190	GO:0009536	plastid	IEA	TAIR:AT3G08710
LOC_Os05g40260	GO:0009536	plastid	IEA	TAIR:AT1G32070
LOC_Os05g40420	GO:0009536	plastid	IEA	TAIR:AT1G09780
LOC_Os05g40820	GO:0009536	plastid	IEA	TAIR:AT2G36620
LOC_Os05g41190	GO:0009536	plastid	IEA	TAIR:AT3G51510
LOC_Os05g41250	GO:0009536	plastid	IEA	TAIR:AT2G41180
LOC_Os05g41580	GO:0009536	plastid	IEA	TAIR:AT2G41560
LOC_Os05g41640	GO:0009536	plastid	IEA	TAIR:AT3G12780
LOC_Os05g41670	GO:0009536	plastid	IEA	TAIR:AT1G79330
LOC_Os05g41910	GO:0009536	plastid	IEA	TAIR:AT1G50660
LOC_Os05g42100	GO:0009536	plastid	IEA	TAIR:AT3G20680
LOC_Os05g42110	GO:0009536	plastid	IEA	TAIR:AT3G59840
LOC_Os05g42150	GO:0009536	plastid	IEA	TAIR:AT5G54510
LOC_Os05g42280	GO:0009536	plastid	IEA	TAIR:AT4G27390
LOC_Os05g42350	GO:0009536	plastid	IEA	TAIR:AT5G04590
LOC_Os05g43582	GO:0009536	plastid	IEA	TAIR:AT1G16445
LOC_Os05g43595	GO:0009536	plastid	IEA	TAIR:AT1G16445
LOC_Os05g43830	GO:0009536	plastid	IEA	TAIR:AT2G14260
LOC_Os05g43960	GO:0009536	plastid	IEA	TAIR:AT5G63790
LOC_Os05g44330	GO:0009536	plastid	IEA	TAIR:AT4G34020
LOC_Os05g44350	GO:0009536	plastid	IEA	TAIR:AT2G25830
LOC_Os05g44760	GO:0009536	plastid	IEA	TAIR:AT4G29130
LOC_Os05g44916	GO:0009536	plastid	IEA	TAIR:AT3G16480
LOC_Os05g45030	GO:0009536	plastid	IEA	TAIR:AT3G55250
LOC_Os05g45350	GO:0009536	plastid	IEA	TAIR:AT2G42750
LOC_Os05g45590	GO:0009536	plastid	IEA	TAIR:AT4G29130
LOC_Os05g45720	GO:0009536	plastid	IEA	TAIR:AT4G18240
LOC_Os05g45760	GO:0009536	plastid	IEA	TAIR:AT3G49240
LOC_Os05g45770	GO:0009536	plastid	IEA	TAIR:AT3G61770
LOC_Os05g45920	GO:0009536	plastid	IEA	TAIR:AT1G71720
LOC_Os05g45950	GO:0009536	plastid	IEA	TAIR:AT5G15090
LOC_Os05g46430	GO:0009536	plastid	IEA	TAIR:AT2G19730
LOC_Os05g46560	GO:0009536	plastid	IEA	TAIR:AT5G19320
LOC_Os05g46790	GO:0009536	plastid	IEA	TAIR:AT4G27520
LOC_Os05g46860	GO:0009536	plastid	IEA	TAIR:AT3G20550
LOC_Os05g46920	GO:0009536	plastid	IEA	TAIR:AT4G17240
LOC_Os05g47560	GO:0009536	plastid	IEA	TAIR:AT1G68830
LOC_Os05g47630	GO:0009536	plastid	IEA	TAIR:AT1G18440
LOC_Os05g47640	GO:0009536	plastid	IEA	TAIR:AT4G29840
LOC_Os05g47650	GO:0009536	plastid	IEA	TAIR:AT1G25560
LOC_Os05g47670	GO:0009536	plastid	IEA	TAIR:AT1G73760
LOC_Os05g47840	GO:0009536	plastid	IEA	TAIR:AT1G68460
LOC_Os05g47850	GO:0009536	plastid	IEA	TAIR:AT3G18390
LOC_Os05g47980	GO:0009536	plastid	IEA	TAIR:AT5G08670
LOC_Os05g48160	GO:0009536	plastid	IEA	TAIR:AT4G32590
LOC_Os05g48200	GO:0009536	plastid	IEA	TAIR:AT5G53460
LOC_Os05g48240	GO:0009536	plastid	IEA	TAIR:AT5G42080
LOC_Os05g48370	GO:0009536	plastid	IEA	TAIR:AT4G21700
LOC_Os05g48450	GO:0009536	plastid	IEA	TAIR:AT5G65780
LOC_Os05g48570	GO:0009536	plastid	IEA	TAIR:AT2G20080
LOC_Os05g48580	GO:0009536	plastid	IEA	TAIR:AT5G11550
LOC_Os05g48630	GO:0009536	plastid	IEA	TAIR:AT1G52230
LOC_Os05g48840	GO:0009536	plastid	IEA	TAIR:AT5G46090
LOC_Os05g48855	GO:0009536	plastid	IEA	TAIR:AT5G46070
LOC_Os05g48860	GO:0009536	plastid	IEA	TAIR:AT5G46070
LOC_Os05g48940	GO:0009536	plastid	IEA	TAIR:AT5G44150
LOC_Os05g49130	GO:0009536	plastid	IEA	TAIR:AT5G46420
LOC_Os05g49150	GO:0009536	plastid	IEA	TAIR:AT4G20980
LOC_Os05g49170	GO:0009536	plastid	IEA	TAIR:AT1G29395
LOC_Os05g49220	GO:0009536	plastid	IEA	TAIR:AT5G66470
LOC_Os05g49250	GO:0009536	plastid	IEA	TAIR:AT3G50880
LOC_Os05g49320	GO:0009536	plastid	IEA	TAIR:AT3G27850
LOC_Os05g49380	GO:0009536	plastid	IEA	TAIR:AT3G27925
LOC_Os05g49410	GO:0009536	plastid	IEA	TAIR:AT5G52960
LOC_Os05g49650	GO:0009536	plastid	IEA	TAIR:AT1G64355
LOC_Os05g49800	GO:0009536	plastid	IEA	TAIR:AT3G58610
LOC_Os05g49880	GO:0009536	plastid	IEA	TAIR:AT1G53240
LOC_Os05g49910	GO:0009536	plastid	IEA	TAIR:AT2G25605
LOC_Os05g49920	GO:0009536	plastid	IEA	TAIR:AT1G15510
LOC_Os05g49940	GO:0009536	plastid	IEA	TAIR:AT2G25625
LOC_Os05g49970	GO:0009536	plastid	IEA	TAIR:AT1G17220
LOC_Os05g50290	GO:0009536	plastid	IEA	TAIR:AT1G19480
LOC_Os05g50840	GO:0009536	plastid	IEA	TAIR:AT4G01100
LOC_Os05g50980	GO:0009536	plastid	IEA	TAIR:AT4G20130
LOC_Os05g51150	GO:0009536	plastid	IEA	TAIR:AT3G53920
LOC_Os05g51360	GO:0009536	plastid	IEA	TAIR:AT5G28540
LOC_Os05g51450	GO:0009536	plastid	IEA	TAIR:AT1G49970
LOC_Os05g51520	GO:0009536	plastid	IEA	TAIR:AT5G12010
LOC_Os05g51530	GO:0009536	plastid	IEA	TAIR:AT1G12840
LOC_Os05g51540	GO:0009536	plastid	IEA	TAIR:AT1G55160
LOC_Os05g51700	GO:0009536	plastid	IEA	TAIR:AT4G11010
LOC_Os05g51754	GO:0009536	plastid	IEA	TAIR:AT5G11600
LOC_Os06g01210	GO:0009536	plastid	IEA	TAIR:AT1G20340
LOC_Os06g01290	GO:0009536	plastid	IEA	TAIR:AT5G52440
LOC_Os06g01400	GO:0009536	plastid	IEA	TAIR:AT3G48110
LOC_Os06g01620	GO:0009536	plastid	IEA	TAIR:AT4G00150
LOC_Os06g01640	GO:0009536	plastid	IEA	TAIR:AT4G16570
LOC_Os06g01690	GO:0009536	plastid	IEA	TAIR:AT5G24020
LOC_Os06g01790	GO:0009536	plastid	IEA	TAIR:AT5G52540
LOC_Os06g01850	GO:0009536	plastid	IEA	TAIR:AT1G20020
LOC_Os06g02120	GO:0009536	plastid	IEA	TAIR:AT5G27270
LOC_Os06g02200	GO:0009536	plastid	IEA	TAIR:AT1G11290
LOC_Os06g02380	GO:0009536	plastid	IEA	TAIR:AT1G55490
LOC_Os06g02500	GO:0009536	plastid	IEA	TAIR:AT5G51100
LOC_Os06g02580	GO:0009536	plastid	IEA	TAIR:AT2G16800
LOC_Os06g02600	GO:0009536	plastid	IEA	TAIR:AT2G33430
LOC_Os06g02980	GO:0009536	plastid	IEA	TAIR:ATCG00480
LOC_Os06g03770	GO:0009536	plastid	IEA	TAIR:AT5G58270
LOC_Os06g03910	GO:0009536	plastid	IEA	TAIR:AT4G11980
LOC_Os06g04150	GO:0009536	plastid	IEA	TAIR:AT4G25080
LOC_Os06g04200	GO:0009536	plastid	IEA	TAIR:AT1G32900
LOC_Os06g04270	GO:0009536	plastid	IEA	TAIR:AT2G45290
LOC_Os06g04280	GO:0009536	plastid	IEA	TAIR:AT2G45300
LOC_Os06g04420	GO:0009536	plastid	IEA	TAIR:AT3G22400
LOC_Os06g04510	GO:0009536	plastid	IEA	TAIR:AT2G36530
LOC_Os06g04530	GO:0009536	plastid	IEA	TAIR:AT1G12410
LOC_Os06g04610	GO:0009536	plastid	IEA	TAIR:AT4G34730
LOC_Os06g04910	GO:0009536	plastid	IEA	TAIR:AT5G20070
LOC_Os06g05100	GO:0009536	plastid	IEA	TAIR:AT4G15560
LOC_Os06g05110	GO:0009536	plastid	IEA	TAIR:AT5G23310
LOC_Os06g05130	GO:0009536	plastid	IEA	TAIR:AT1G08510
LOC_Os06g05220	GO:0009536	plastid	IEA	TAIR:AT2G17750
LOC_Os06g05350	GO:0009536	plastid	IEA	TAIR:AT2G02740
LOC_Os06g05390	GO:0009536	plastid	IEA	TAIR:AT5G27560
LOC_Os06g05400	GO:0009536	plastid	IEA	TAIR:AT1G10500
LOC_Os06g05690	GO:0009536	plastid	IEA	TAIR:AT3G59760
LOC_Os06g05750	GO:0009536	plastid	IEA	TAIR:AT1G31490
LOC_Os06g05790	GO:0009536	plastid	IEA	TAIR:AT1G31490
LOC_Os06g06040	GO:0009536	plastid	IEA	TAIR:AT2G43940
LOC_Os06g06080	GO:0009536	plastid	IEA	TAIR:AT1G29120
LOC_Os06g06190	GO:0009536	plastid	IEA	TAIR:AT1G73170
LOC_Os06g06360	GO:0009536	plastid	IEA	TAIR:AT4G23810
LOC_Os06g06560	GO:0009536	plastid	IEA	TAIR:AT5G24300
LOC_Os06g07020	GO:0009536	plastid	IEA	TAIR:AT5G52010
LOC_Os06g07080	GO:0009536	plastid	IEA	TAIR:AT1G80070
LOC_Os06g07160	GO:0009536	plastid	IEA	TAIR:AT2G19080
LOC_Os06g07550	GO:0009536	plastid	IEA	TAIR:AT5G48730
LOC_Os06g07600	GO:0009536	plastid	IEA	TAIR:AT5G20250
LOC_Os06g07760	GO:0009536	plastid	IEA	TAIR:AT1G31170
LOC_Os06g07860	GO:0009536	plastid	IEA	TAIR:AT3G57050
LOC_Os06g07960	GO:0009536	plastid	IEA	TAIR:AT3G57050
LOC_Os06g07996	GO:0009536	plastid	IEA	TAIR:AT1G80620
LOC_Os06g07896	GO:0009536	plastid	IEA	TAIR:AT1G80620
LOC_Os06g08080	GO:0009536	plastid	IEA	TAIR:AT1G15690
LOC_Os06g08280	GO:0009536	plastid	IEA	TAIR:AT3G46920
LOC_Os06g08530	GO:0009536	plastid	IEA	TAIR:AT5G57990
LOC_Os06g08570	GO:0009536	plastid	IEA	TAIR:AT3G25210
LOC_Os06g08670	GO:0009536	plastid	IEA	TAIR:AT4G31870
LOC_Os06g08770	GO:0009536	plastid	IEA	TAIR:AT5G67630
LOC_Os06g09250	GO:0009536	plastid	IEA	TAIR:AT1G75390
LOC_Os06g09610	GO:0009536	plastid	IEA	TAIR:AT3G26060
LOC_Os06g09630	GO:0009536	plastid	IEA	TAIR:AT5G46290
LOC_Os06g09679	GO:0009536	plastid	IEA	TAIR:AT5G20720
LOC_Os06g09688	GO:0009536	plastid	IEA	TAIR:AT5G20720
LOC_Os06g09880	GO:0009536	plastid	IEA	TAIR:AT3G18110
LOC_Os06g09890	GO:0009536	plastid	IEA	TAIR:AT2G26280
LOC_Os06g10420	GO:0009536	plastid	IEA	TAIR:AT5G12040
LOC_Os06g10580	GO:0009536	plastid	IEA	TAIR:AT3G17700
LOC_Os06g10710	GO:0009536	plastid	IEA	TAIR:AT4G00250
LOC_Os06g10780	GO:0009536	plastid	IEA	TAIR:AT1G77640
LOC_Os06g10810	GO:0009536	plastid	IEA	TAIR:AT5G14040
LOC_Os06g10990	GO:0009536	plastid	IEA	TAIR:AT5G28540
LOC_Os06g11020	GO:0009536	plastid	IEA	TAIR:AT4G33350
LOC_Os06g11080	GO:0009536	plastid	IEA	TAIR:AT5G61580
LOC_Os06g11140	GO:0009536	plastid	IEA	TAIR:AT5G08740
LOC_Os06g11180	GO:0009536	plastid	IEA	TAIR:AT5G36210
LOC_Os06g11190	GO:0009536	plastid	IEA	TAIR:AT5G36210
LOC_Os06g11400	GO:0009536	plastid	IEA	TAIR:AT4G38100
LOC_Os06g11800	GO:0009536	plastid	IEA	TAIR:AT1G35720
LOC_Os06g11812	GO:0009536	plastid	IEA	TAIR:AT2G22170
LOC_Os06g11960	GO:0009536	plastid	IEA	TAIR:AT1G22170
LOC_Os06g12150	GO:0009536	plastid	IEA	TAIR:AT2G21940
LOC_Os06g12210	GO:0009536	plastid	IEA	TAIR:AT1G26945
LOC_Os06g12370	GO:0009536	plastid	IEA	TAIR:AT5G15250
LOC_Os06g12450	GO:0009536	plastid	IEA	TAIR:AT3G01180
LOC_Os06g12600	GO:0009536	plastid	IEA	TAIR:AT1G66430
LOC_Os06g12630	GO:0009536	plastid	IEA	TAIR:AT5G16710
LOC_Os06g12700	GO:0009536	plastid	IEA	TAIR:AT4G16820
LOC_Os06g12780	GO:0009536	plastid	IEA	TAIR:AT5G40200
LOC_Os06g13000	GO:0009536	plastid	IEA	TAIR:AT5G40160
LOC_Os06g13050	GO:0009536	plastid	IEA	TAIR:AT1G10510
LOC_Os06g13140	GO:0009536	plastid	IEA	TAIR:AT1G24130
LOC_Os06g13450	GO:0009536	plastid	IEA	TAIR:AT3G01120
LOC_Os06g13660	GO:0009536	plastid	IEA	TAIR:AT5G22800
LOC_Os06g14170	GO:0009536	plastid	IEA	TAIR:AT5G26820
LOC_Os06g14350	GO:0009536	plastid	IEA	TAIR:AT2G33380
LOC_Os06g14530	GO:0009536	plastid	IEA	TAIR:AT3G17950
LOC_Os06g14540	GO:0009536	plastid	IEA	TAIR:AT1G70710
LOC_Os06g15400	GO:0009536	plastid	IEA	TAIR:AT4G01150
LOC_Os06g17840	GO:0009536	plastid	IEA	TAIR:AT5G47690
LOC_Os06g19670	GO:0009536	plastid	IEA	TAIR:AT1G12855
LOC_Os06g19690	GO:0009536	plastid	IEA	TAIR:AT3G57280
LOC_Os06g19840	GO:0009536	plastid	IEA	TAIR:AT5G62530
LOC_Os06g19960	GO:0009536	plastid	IEA	TAIR:AT2G05710
LOC_Os06g20090	GO:0009536	plastid	IEA	TAIR:AT1G14850
LOC_Os06g20130	GO:0009536	plastid	IEA	TAIR:AT5G05460
LOC_Os06g20320	GO:0009536	plastid	IEA	TAIR:AT5G55220
LOC_Os06g21380	GO:0009536	plastid	IEA	TAIR:AT3G57680
LOC_Os06g21480	GO:0009536	plastid	IEA	TAIR:AT2G19740
LOC_Os06g21530	GO:0009536	plastid	IEA	TAIR:AT4G19100
LOC_Os06g21590	GO:0009536	plastid	IEA	TAIR:AT3G54890
LOC_Os06g21600	GO:0009536	plastid	IEA	TAIR:AT5G13030
LOC_Os06g22010	GO:0009536	plastid	IEA	TAIR:ATCG00430
LOC_Os06g22070	GO:0009536	plastid	IEA	TAIR:AT5G02050
LOC_Os06g22140	GO:0009536	plastid	IEA	TAIR:AT4G35460
LOC_Os06g22560	GO:0009536	plastid	IEA	TAIR:AT1G31220
LOC_Os06g22654	GO:0009536	plastid	IEA	TAIR:AT1G55205
LOC_Os06g22690	GO:0009536	plastid	IEA	TAIR:AT3G47650
LOC_Os06g22850	GO:0009536	plastid	IEA	TAIR:AT4G08580
LOC_Os06g22960	GO:0009536	plastid	IEA	TAIR:AT3G16240
LOC_Os06g23420	GO:0009536	plastid	IEA	TAIR:AT5G62220
LOC_Os06g24540	GO:0009536	plastid	IEA	TAIR:AT3G15095
LOC_Os06g24594	GO:0009536	plastid	IEA	TAIR:AT3G15140
LOC_Os06g24730	GO:0009536	plastid	IEA	TAIR:AT5G13800
LOC_Os06g25439	GO:0009536	plastid	IEA	TAIR:AT2G34460
LOC_Os06g26234	GO:0009536	plastid	IEA	TAIR:AT3G20440
LOC_Os06g27760	GO:0009536	plastid	IEA	TAIR:AT1G53670
LOC_Os06g28050	GO:0009536	plastid	IEA	TAIR:AT5G23240
LOC_Os06g28060	GO:0009536	plastid	IEA	TAIR:AT1G19100
LOC_Os06g28194	GO:0009536	plastid	IEA	TAIR:AT1G70820
LOC_Os06g28590	GO:0009536	plastid	IEA	TAIR:AT1G24330
LOC_Os06g28950	GO:0009536	plastid	IEA	TAIR:AT3G12345
LOC_Os06g28970	GO:0009536	plastid	IEA	TAIR:AT5G17560
LOC_Os06g29180	GO:0009536	plastid	IEA	TAIR:AT5G14780
LOC_Os06g29220	GO:0009536	plastid	IEA	TAIR:AT5G14780
LOC_Os06g29290	GO:0009536	plastid	IEA	TAIR:AT5G48910
LOC_Os06g29430	GO:0009536	plastid	IEA	TAIR:AT1G68720
LOC_Os06g30310	GO:0009536	plastid	IEA	TAIR:AT1G10760
[truncated: 1,316 more rows]

## Sheet: Table S2
Table S2. Anatomical expression data and cluster information of 1,695 plastid related genes.
Locus_id	Tissue	Cluster	ProbeSet	Leaf (138)	Flag_leaf (137)	Root (141)	Shoot(172)	SAM (27)	Panicle (100)	Anther (43)	Pollen (15)	Ovary/stigma (26)	Seed (22)	Embryo (45)	Endosperm (15)
LOC_Os05g01950	Leaf	4	Os.50420.1.S1_s_at	14.417	14.5913	10.6905	14.2417	11.9086	11.9231	12.3932	9.62901	13.0879	13.0127	12.3128	12.1449
LOC_Os01g45274	Leaf	4	Os.2329.1.S1_a_at	14.6925	14.8429	13.0898	14.483	10.3305	8.13692	11.3447	15.0061	12.0215	12.2953	11.8452	10.7642
LOC_Os01g41710	Leaf	4	Os.7941.2.S1_a_at	14.7463	14.8231	9.92237	14.8527	14.508	11.6005	12.1062	7.04394	12.5176	14.1302	9.82861	11.0936
LOC_Os06g01210	Leaf	4	Os.7915.1.S1_a_at	14.7049	14.7769	8.78216	14.506	13.5769	11.8832	11.9849	5.54368	13.6398	13.7927	11.9036	10.7634
LOC_Os04g38410	Leaf	4	Os.5869.1.S1_a_at	14.3231	14.4001	9.27197	14.5128	13.8587	11.6269	11.8437	8.19032	13.1248	12.2517	12.5128	10.7277
LOC_Os07g36080	Leaf	4	Os.11078.1.S1_a_at	14.6459	14.6491	9.35203	14.5404	12.7887	11.4983	11.4837	8.45954	11.8607	12.7366	11.0185	10.6296
LOC_Os04g53230	Leaf	4	Os.20702.1.S1_at	13.9016	14.2617	12.2578	14.2518	11.7561	10.8602	10.5534	10.4148	10.599	11.0575	10.6488	10.3924
LOC_Os03g38730	Leaf	4	Os.11929.1.S1_at	13.7438	13.8434	11.7267	13.9251	10.8439	11.2034	11.4256	11.798	11.5763	11.9603	11.7848	12.1135
LOC_Os07g46460	Leaf	4	Os.7907.1.S2_at	13.9936	14.1511	11.8723	13.9282	10.9327	11.074	11.316	12.1946	11.0641	11.2521	10.6738	11.0433
LOC_Os01g51410	Leaf	4	Os.26642.1.S1_a_at	13.973	14.3581	11.9462	14.2155	12.1133	10.5934	10.2582	11.3152	10.1956	11.0709	11.0512	10.4489
LOC_Os01g58020	Leaf	4	OsAffx.26050.37.S1_s_at	14.4509	15.0558	8.56809	14.6438	10.7608	11.361	10.9662	8.08651	12.4997	13.4235	12.3922	10.4438
LOC_Os08g44680	Leaf	4	Os.7974.1.S1_at	14.7481	14.5643	8.86789	14.6083	12.7944	11.5936	11.4397	8.31945	11.5353	12.2801	10.4428	9.87377
LOC_Os05g41640	Leaf	4	Os.9261.1.A1_at	14.2557	14.3095	10.1223	14.339	11.498	11.2238	10.6229	10.2144	11.4173	11.491	11.2357	11.6806
LOC_Os08g10020	Leaf	4	Os.7962.1.S1_a_at	15.259	15.1635	7.6189	14.71	12.6516	10.5833	11.1758	8.3265	13.0468	13.9096	9.89906	11.1397
LOC_Os01g31690	Leaf	4	Os.28438.1.S1_x_at	14.9735	15.0261	8.21543	14.8011	12.7322	10.6517	10.6785	6.76523	12.3607	12.8605	10.7079	9.99291
LOC_Os02g02400	Leaf	4	Os.9172.2.S1_x_at	13.4822	13.773	13.2016	13.8751	9.30328	7.631	11.1326	6.20507	14.5982	14.2795	12.4633	11.4472
LOC_Os08g14440	Leaf	4	Os.5613.1.S1_s_at	13.9936	14.313	10.6331	13.9767	11.1894	10.9329	11.4803	9.39903	11.2722	11.1493	10.3001	9.40073
LOC_Os02g38210	Leaf	4	Os.4831.1.S1_a_at	13.7002	13.8796	10.0032	13.8097	11.9525	11.2932	11.2773	10.5009	11.7941	11.4507	11.6251	11.6848
LOC_Os09g04790	Leaf	4	Os.11810.2.S1_a_at	13.7568	13.3616	11.2503	13.3222	11.1041	11.2884	11.6986	7.26266	11.7787	12.2684	11.6917	11.2503
LOC_Os01g47330	Leaf	4	Os.7971.1.S1_x_at	13.2872	13.7388	10.0669	13.7666	12.2005	11.7829	10.7809	8.00464	12.2667	11.6039	11.9042	11.4402
LOC_Os09g30340	Leaf	4	Os.12127.2.S1_x_at	13.979	14.5674	8.96497	14.1885	12.6813	10.705	10.8149	8.25363	12.3308	12.4213	10.8403	10.1987
LOC_Os02g33450	Leaf	4	Os.12196.1.S1_at	13.3355	13.4295	10.8213	13.4221	11.8652	11.4694	11.1372	10.5319	12.1162	10.6268	11.4372	11.3026
LOC_Os12g19381	Leaf	4	Os.28133.1.S1_x_at	14.8774	15.1356	8.83863	14.5827	11.0214	8.8622	10.5679	5.97952	12.126	12.4965	10.5731	10.4929
LOC_Os02g41860	Leaf	4	Os.46154.1.S1_s_at	12.4204	13.1752	14.2613	13.7496	11.1578	8.94283	10.8268	7.72929	14.1046	12.0314	9.53329	8.99223
LOC_Os03g17070	Leaf	4	Os.5694.1.S1_at	14.3721	14.3993	9.42563	14.0953	10.6794	10.7081	10.148	8.279	11.1267	11.613	10.8933	10.4041
LOC_Os05g51450	Leaf	4	Os.12065.1.S1_at	13.7253	13.6475	10.799	13.0063	11.4903	11.4774	11.0619	9.00718	11.5067	11.2646	10.9332	11.3415
LOC_Os11g32320	Leaf	4	OsAffx.7273.1.S1_at	12.845	13.2929	11.1394	13.2734	11.6949	11.6316	11.3257	9.48351	12.0493	11.8653	11.007	11.8136
LOC_Os01g61400	Leaf	4	Os.19035.1.S1_at	12.9206	13.3179	11.0531	13.0612	10.6542	10.8377	12.0668	12.6566	11.4881	11.7945	11.8033	12.6836
LOC_Os07g01760	Leaf	4	Os.11824.1.S1_x_at	14.0635	14.4696	11.2595	13.8636	10.2026	9.46917	9.43809	11.2549	9.3933	11.0175	9.69871	10.3273
LOC_Os12g12850	Leaf	4	Os.4859.1.S1_at	13.9763	13.8747	10.1108	13.182	10.2239	10.8804	11.1485	8.91476	11.6399	12.4269	11.0127	12.2101
LOC_Os07g37030	Leaf	4	Os.2248.1.S1_at	14.5928	14.7204	8.57322	14.1974	10.8053	10.5562	9.68969	7.42085	10.7235	11.8173	10.4524	10.5992
LOC_Os11g07020	Leaf	4	Os.18335.3.S1_x_at	14.6994	14.924	7.95434	14.6676	11.8302	9.73833	10.3621	8.82786	10.3704	12.1819	9.99548	9.57358
LOC_Os01g04630	Leaf	4	Os.8796.1.S2_s_at	13.3571	13.4444	12.3845	13.161	12.6438	10.5009	9.38	8.47702	9.19009	11.2856	10.1011	11.3799
LOC_Os04g38390	Leaf	4	Os.5446.1.S1_at	12.9752	12.8362	12.1158	13.1814	11.7403	10.4334	10.8818	9.62213	12.3227	11.909	10.8365	10.1997
LOC_Os02g10390	Leaf	4	Os.28403.1.S1_a_at	14.4708	14.3648	7.80818	14.239	12.993	10.8037	9.55902	6.21658	12.1369	12.6867	10.637	10.6996
LOC_Os02g43500	Leaf	4	Os.14058.1.S1_at	13.7368	13.3793	11.4753	12.9305	10.8016	10.6841	10.5076	6.97097	11.2025	11.8201	10.8992	11.8055
LOC_Os01g44210	Leaf	4	Os.11136.1.S1_at	13.6479	13.6952	10.1071	13.3105	11.224	10.7315	10.6546	10.2456	11.3306	11.7791	11.0269	12.0399
LOC_Os03g21900	Leaf	4	Os.10800.1.S1_at	13.1212	13.3087	10.8788	13.4926	12.0247	11.0816	10.8418	8.91567	11.2494	11.1042	10.8803	9.83981
LOC_Os01g05800	Leaf	4	Os.534.2.S1_x_at	13.783	13.6404	10.5326	13.4285	10.7651	10.9605	10.5723	5.14416	11.6303	10.7047	11.0916	10.4446
LOC_Os03g07300	Leaf	4	Os.12622.1.S1_at	14.0982	14.0137	10.5539	13.7979	9.76922	9.81041	9.62513	10.4044	9.8898	10.8535	10.3331	10.9789
LOC_Os06g45820	Leaf	4	Os.9440.1.S1_a_at	13.9871	13.9525	10.0204	13.5909	10.21	10.3187	10.649	6.79944	11.3875	11.5913	10.9288	10.6641
LOC_Os01g13770	Leaf	4	Os.19777.1.A1_at	13.4608	13.5684	11.2827	13.3938	11.1295	10.356	10.3478	8.00271	11.1984	10.6585	10.2212	9.46535
LOC_Os03g56280	Leaf	4	Os.26206.1.S1_at	14.1481	14.5321	10.6342	13.769	8.72454	8.76991	9.6917	9.38839	10.519	11.1339	9.89911	11.1227
LOC_Os05g32220	Leaf	4	Os.12053.1.S1_at	13.4862	13.4608	10.3669	12.9236	10.5842	10.9722	11.1913	11.3044	11.1775	10.7383	10.8287	10.8714
LOC_Os02g39160	Leaf	4	Os.20084.1.S1_at	13.065	13.2292	11.2965	13.1082	11.0769	10.8142	10.6496	7.55831	10.5082	11.2982	10.9306	11.1047
LOC_Os08g02630	Leaf	4	Os.51086.1.S1_x_at	14.3204	14.6122	7.46947	14.1302	11.6387	10.3221	10.1191	6.87244	11.8019	11.5578	10.5663	10.0233
LOC_Os03g55720	Leaf	4	Os.12837.1.S1_at	13.7616	14.149	7.90602	13.9977	11.4408	11.4052	10.5264	9.99314	11.0042	10.9603	9.9866	9.22538
LOC_Os07g04840	Leaf	4	Os.12627.1.S1_at	14.35	14.5367	6.60044	14.29	12.5217	11.2991	10.1488	5.1107	11.925	11.8172	10.2249	9.26684
LOC_Os07g37550	Leaf	4	Os.28216.2.S1_s_at	13.9434	13.9897	7.89147	14.1724	13.1604	10.684	10.2252	5.81652	11.119	11.8129	10.6504	9.61633
LOC_Os07g38300	Leaf	4	Os.27630.1.A1_at	13.3795	13.4611	9.64053	12.9656	11.4462	11.5582	10.5047	8.22936	11.8699	10.6195	11.1808	10.8252
LOC_Os05g01110	Leaf	4	Os.2476.1.S1_at	13.3834	13.5322	10.0603	13.4737	11.3278	10.4902	9.69065	7.85765	11.6494	10.4651	11.3403	10.7023
LOC_Os07g08030	Leaf	4	Os.4954.1.S1_a_at	13.1735	13.1741	11.3488	13.2332	10.3894	10.1086	10.778	9.34885	10.4193	10.6148	10.3601	10.8289
LOC_Os01g01340	Leaf	4	Os.38378.1.S1_a_at	14.7239	14.5765	9.24631	13.4267	9.0483	9.59105	9.70688	6.36675	10.5895	13.1369	9.26027	11.2272
LOC_Os02g09150	Leaf	4	Os.13494.1.S1_at	12.6349	12.6735	10.1635	12.9312	12.2983	11.7817	11.819	6.44203	11.8693	11.8467	11.3908	12.067
LOC_Os03g50870	Leaf	4	Os.16884.1.S1_at	13.2764	12.5819	10.994	12.7125	10.7065	10.9442	10.9062	9.2412	10.815	11.8213	11.1987	12.39
LOC_Os08g44290	Leaf	4	Os.6831.1.S1_a_at	13.2836	13.5301	9.98706	12.8826	11.4409	11.2232	9.87469	7.94418	11.5098	11.0143	11.3198	10.8582
LOC_Os02g52390	Leaf	4	Os.39065.1.A1_s_at	13.1064	12.9293	10.4381	12.8106	11.0765	11.271	10.6631	9.9642	11.7473	11.2348	11.028	10.1187
LOC_Os04g56400	Leaf	4	Os.7879.1.S1_at	13.8771	14.0851	10.818	13.7606	10.3135	9.80606	8.81367	8.145	9.56747	9.41387	9.32834	7.927
LOC_Os08g01380	Leaf	4	Os.12393.2.S1_x_at	14.4788	14.66	5.85345	14.6472	12.3851	10.3131	10.3597	5.16637	12.196	11.7564	9.84584	10.0476
LOC_Os10g41400	Leaf	4	Os.8003.1.S1_at	12.8024	12.7372	11.2417	12.8312	9.72601	10.2714	10.7761	9.64647	11.5119	11.4485	11.452	12.0892
LOC_Os12g17600	Leaf	4	Os.12594.1.S1_x_at	14.5265	14.7244	8.11308	14.1146	10.8014	9.76914	9.60847	6.10983	9.35037	11.319	8.99283	10.0887
LOC_Os06g22690	Leaf	4	Os.8520.1.S1_at	13.2098	13.4617	9.90763	13.2352	11.1164	10.7759	9.88798	7.39867	11.3926	10.6472	10.6482	10.1522
LOC_Os04g33830	Leaf	4	Os.12295.1.S1_at	14.1005	14.3065	7.2044	14.1301	12.7756	10.4638	9.92419	5.79543	11.1342	12.2033	9.49709	9.49258
LOC_Os07g05480	Leaf	4	Os.12056.1.S1_at	14.2803	14.4405	7.34222	14.3371	12.8575	10.2942	9.66623	6.77528	9.7268	11.1846	9.02614	8.84449
LOC_Os08g33820	Leaf	4	Os.7890.1.S1_x_at	13.9969	13.9524	7.40244	13.904	13.0893	10.6525	10.4819	6.34237	11.1735	12.7491	9.27427	9.35243
LOC_Os12g08770	Leaf	4	OsAffx.27508.126.S1_x_at	14.1147	14.4366	6.99803	14.2428	12.6203	10.1151	10.2699	8.56773	10.448	12.4391	8.84061	9.16396
LOC_Os06g43900	Leaf	4	Os.12024.1.S1_at	13.2318	13.5718	8.76703	13.7953	11.0758	10.3312	9.69711	10.9218	11.1339	10.7734	10.7681	10.1232
LOC_Os07g37250	Leaf	4	Os.13481.1.S1_s_at	13.1844	13.1501	9.93643	13.1656	10.4685	10.6115	10.8727	9.27729	11.1901	11.068	9.92574	9.34223
LOC_Os03g17580	Leaf	4	Os.2244.1.S1_at	12.9902	13.5487	9.53856	13.1909	10.9685	10.9784	9.95638	8.46544	11.5535	10.091	10.7704	9.02545
LOC_Os03g39610	Leaf	4	Os.12296.1.S1_at	14.1502	14.0092	6.49705	14.1633	13.4005	10.8288	10.1968	6.37802	10.8974	12.139	9.73666	8.31292
LOC_Os12g01530	Leaf	4	Os.12096.3.S1_a_at	12.6025	12.4762	9.35486	12.4659	10.9918	11.2308	12.1118	10.2488	12.6455	11.9947	11.6998	10.9413
LOC_Os01g25484	Leaf	4	Os.142.2.A1_a_at	12.1185	13.1116	12.6584	12.9061	9.9989	9.49404	9.29466	8.01641	10.1354	9.43813	10.1153	10.2382
LOC_Os03g61260	Leaf	4	Os.10156.1.S1_a_at	12.5979	13.1856	9.42566	13.2829	11.825	10.9289	9.78219	8.75198	11.2618	10.5929	10.2922	9.89839
LOC_Os07g06660	Leaf	4	Os.11753.1.S1_at	13.4819	13.7718	9.51442	13.574	9.89961	9.63254	9.3769	6.82623	10.1769	10.7324	9.97054	9.94269
LOC_Os02g03010	Leaf	4	OsAffx.24076.1.S1_s_at	13.0215	13.2863	10.0692	13.0511	10.1994	10.1506	9.60201	6.75708	11.5517	10.8023	10.4953	9.65861
LOC_Os05g48630	Leaf	4	Os.10136.1.S1_at	14.2993	14.0905	7.33114	14.1473	11.1868	8.99667	9.79863	7.84718	10.0242	11.338	9.9238	10.0837
LOC_Os02g52744	Leaf	4	Os.5136.1.S1_a_at	12.3726	12.695	10.5074	12.677	11.2367	10.8286	10.5157	8.51286	11.0225	10.4983	10.8666	10.1191
LOC_Os06g21590	Leaf	4	Os.12713.1.S1_at	14.0522	13.8668	8.05745	13.904	12.0757	9.4827	9.26544	6.1855	10.4952	11.2365	9.42041	9.05443
LOC_Os11g31900	Leaf	4	OsAffx.19111.1.S1_s_at	12.1164	12.8217	10.4361	12.7883	12.5122	11.394	9.36554	6.95654	10.1164	11.3777	10.6509	10.1335
LOC_Os07g25430	Leaf	4	Os.46422.1.S1_at	14.1571	13.9917	7.10215	14.097	11.5685	9.81439	9.47897	6.56159	11.1413	11.1573	9.73013	8.68771
LOC_Os12g19470	Leaf	4	Os.10959.1.S1_at	14.3616	14.8198	7.66978	14.3963	10.1595	8.24733	8.69902	5.78389	10.5267	11.7269	8.74997	9.63239
LOC_Os02g47800	Leaf	4	Os.20540.1.S1_at	12.7595	12.8663	11.0296	12.7037	9.81722	9.98042	10.0706	6.95053	10.4778	11.2092	10.6746	10.828
LOC_Os01g54540	Leaf	4	Os.11152.1.S1_at	12.9604	13.1418	9.19072	13.0996	11.1652	10.5727	9.81955	9.11997	11.0879	10.5652	10.8185	9.80768
LOC_Os03g56670	Leaf	4	Os.12283.1.S1_at	14.4991	14.5003	5.86243	14.218	12.1192	10.2692	9.21777	4.43953	10.9346	11.5989	9.35092	9.37311
LOC_Os04g08350	Leaf	4	Os.353.1.S1_at	12.9165	12.7059	11.5525	12.9028	9.71472	10.1726	10.2807	6.00462	10.2879	10.027	9.8322	7.1166
LOC_Os08g41460	Leaf	4	Os.13734.1.S1_s_at	13.0613	13.4835	9.60341	12.8356	10.5947	10.3877	9.86284	8.8717	10.6565	10.614	10.1119	9.52146
LOC_Os12g17910	Leaf	4	Os.8007.1.S1_at	12.9607	13.2376	9.32426	12.856	11.8757	10.4856	9.10163	6.6184	11.6981	10.9074	11.2328	10.7757
LOC_Os08g01770	Leaf	4	Os.11664.1.S1_at	12.6318	13.0762	10.4228	12.7307	10.4961	10.0397	9.55038	6.16837	10.6987	11.9593	10.5145	13.1316
LOC_Os06g43140	Leaf	4	Os.50917.1.S1_at	13.2806	13.2976	9.65863	13.3188	9.44838	9.24099	10.0544	11.2419	9.80429	10.4739	9.99682	10.7278
LOC_Os06g12630	Leaf	4	Os.14330.1.S1_at	13.2045	13.0959	9.90338	12.9895	9.63884	9.79612	10.1736	9.68503	10.3136	9.97056	10.3152	10.5089
LOC_Os06g51029	Leaf	4	Os.22474.1.S1_at	13.4367	13.0904	9.64978	13.0628	10.1353	10.043	9.77333	7.09805	10.7377	10.6483	9.90329	10.3784
LOC_Os02g15900	Leaf	4	Os.20857.1.S1_at	12.7048	13.0726	9.25748	13.0743	11.1832	10.7289	10.0131	8.9508	10.8818	10.1786	10.4331	9.81235
LOC_Os03g50270	Leaf	4	Os.38416.1.A1_at	13.531	13.6002	8.56538	13.3176	10.6344	10.5167	9.20222	5.63612	11.4511	10.4599	10.068	8.21897
LOC_Os07g05820	Leaf	4	Os.7873.1.S1_at	14.0016	14.2532	8.7879	13.6104	8.99434	8.72443	8.6456	10.2599	8.56395	11.5551	9.21809	10.334
LOC_Os10g35840	Leaf	4	Os.11129.1.S1_at	12.4704	12.5302	10.1575	13.357	10.5495	10.251	10.4366	8.59795	10.0683	10.334	10.6923	9.06378
LOC_Os06g46930	Leaf	4	Os.7589.1.S1_at	12.885	13.0835	8.5762	13.1398	11.6109	10.9425	9.37083	7.90809	10.8245	11.4275	10.6631	10.8043
LOC_Os02g51080	Leaf	4	Os.10275.1.S1_at	12.8898	13.3728	7.29557	13.8102	11.9153	10.5264	10.0457	5.95121	11.9731	10.8909	11.6769	8.96473
LOC_Os04g51280	Leaf	4	Os.10087.1.S1_at	13.0898	12.756	9.31454	11.8898	11.1692	11.5098	9.55871	9.44626	11.2478	11.1638	11.3868	11.1152
LOC_Os02g47310	Leaf	4	Os.15731.1.S1_at	12.7115	12.5741	10.1742	12.046	11.0904	11.0454	10.5556	9.84468	11.2653	10.4187	10.7005	9.49523
LOC_Os07g49110	Leaf	4	Os.15204.1.S1_at	12.0644	13.4308	9.63039	12.7274	11.1685	11.1662	10.4551	9.10454	10.7251	9.93857	9.39935	10.1996
LOC_Os10g32348	Leaf	4	Os.19611.1.S1_a_at	12.0437	12.9145	9.83137	12.4454	12.0423	11.4957	10.1856	7.84347	11.2956	10.8846	10.3636	9.16671
LOC_Os01g67000	Leaf	4	Os.6371.1.S1_at	12.7945	12.8313	9.88664	12.2815	10.5235	10.1362	10.5167	10.3634	10.9258	11.1808	10.666	11.5033
LOC_Os02g03330	Leaf	4	Os.12044.1.S1_at	12.0357	12.7546	10.2401	12.6608	11.545	10.9763	9.47444	7.65333	10.4792	10.1869	11.1352	10.7096
LOC_Os06g50870	Leaf	4	Os.53776.1.S1_at	12.7294	12.3963	10.6178	12.4057	9.4988	10.0368	10.5143	10.4592	10.7155	10.4694	10.8624	10.6385
LOC_Os12g34890	Leaf	4	Os.47726.1.S1_at	12.8234	12.8852	10.3935	12.5462	11.3243	10.7156	9.74561	6.42862	10.4166	9.74429	9.778	8.66399
LOC_Os08g41990	Leaf	4	Os.10144.1.S1_at	12.6297	12.6989	10.3212	12.2733	11.3643	10.3674	9.75337	9.12164	10.7369	10.4818	10.9314	10.2521
LOC_Os03g63950	Leaf	4	Os.11795.1.S1_s_at	13.5864	12.9469	9.38448	12.8281	11.0239	10.0807	9.48952	6.92269	10.5764	10.7154	10.0001	9.23139
LOC_Os11g13890	Leaf	4	OsAffx.18836.1.S1_x_at	13.1709	13.3612	8.09929	13.8375	12.0615	9.4115	9.80342	8.56944	10.6536	10.6557	10.1488	8.32752
LOC_Os06g15400	Leaf	4	Os.7865.1.S1_at	13.8598	14.2318	6.6809	14.076	11.4225	9.38662	9.05016	8.26923	10.2289	11.2132	9.38206	9.18814
LOC_Os03g49710	Leaf	4	OsAffx.25646.1.S1_at	12.6498	12.9869	9.29302	12.8534	11.0683	10.2419	9.58253	10.4928	11.52	10.4	10.6307	8.61869
LOC_Os02g51790	Leaf	4	Os.5206.1.S1_at	12.7355	13.051	9.20048	12.6888	11.2916	10.4124	9.63761	9.78831	10.6464	10.6884	10.4396	10.494
LOC_Os12g08760	Leaf	4	Os.38240.1.S1_a_at	11.4644	12.9374	10.466	14.4537	14.0086	8.27863	7.87216	6.35083	11.1019	12.4011	10.0531	7.28861
LOC_Os03g43430	Leaf	4	Os.12861.1.S1_at	12.5964	12.4767	10.223	12.0481	10.4513	10.8385	10.2616	6.58927	11.3331	11.2548	11.0383	11.247
LOC_Os03g45400	Leaf	4	Os.21254.1.S1_at	13.0327	13.1816	9.43202	12.1389	10.8584	10.8017	9.35495	7.37315	11.46	10.1564	10.804	10.1486
LOC_Os01g52240	Leaf	4	Os.28216.3.S1_x_at	12.2843	13.2923	8.68075	14.2352	11.9897	9.955	9.10588	7.1771	9.3351	10.5822	9.67417	8.86038
LOC_Os09g39180	Leaf	4	Os.47913.1.A1_at	13.3078	13.0283	9.33087	12.8565	10.2114	10.0643	9.28228	9.34906	10.5945	9.6554	10.0403	9.45335
LOC_Os08g16570	Leaf	4	Os.48405.1.A1_at	12.8448	13.3161	9.55476	12.8106	9.85951	10.1836	9.77818	7.80445	9.89945	10.0082	9.98628	10.2514
LOC_Os03g19380	Leaf	4	Os.10732.1.S1_s_at	12.9498	13.136	8.00781	13.0159	12.3595	10.749	9.15683	6.24035	11.3917	11.7181	10.9835	8.91341
LOC_Os02g04460	Leaf	4	Os.27375.1.A1_at	12.7132	13.2254	8.95891	12.886	11.4307	10.3818	8.89475	7.60317	10.8694	10.5198	10.7441	10.1772
LOC_Os12g17830	Leaf	4	Os.51478.1.S1_at	12.6418	12.712	10.46	11.964	10.1807	10.3143	9.80079	9.25814	10.4828	11.0392	10.4761	10.9805
LOC_Os01g19740	Leaf	4	Os.7872.1.S1_at	14.3824	14.3024	6.97206	13.4449	8.47801	8.75708	9.71585	5.766	10.6649	13.4462	9.15647	11.5872
LOC_Os03g51950	Leaf	4	Os.23313.1.S1_x_at	12.6198	12.5091	9.98317	12.4448	10.1399	10.2877	10.3121	10.6418	10.661	9.83971	10.6426	10.0047
LOC_Os06g05400	Leaf	4	Os.53135.1.S1_at	12.9068	12.4326	10.5979	12.2438	9.50615	9.45142	10.5003	10.002	10.5468	11.2393	10.2861	10.7428
LOC_Os05g33510	Leaf	4	Os.5331.1.S1_at	12.621	12.284	10.0067	12.3299	10.2098	10.1662	10.203	10.4995	10.5147	11.138	10.7172	11.3359
LOC_Os07g28400	Leaf	4	Os.6610.1.S1_at	12.363	12.8554	9.51134	12.5023	10.541	9.84225	10.2557	10.906	11.0389	11.2582	10.6213	10.913
LOC_Os03g21370	Leaf	4	Os.19817.1.S1_at	12.9713	12.8459	8.35058	12.3977	10.702	10.7452	9.93772	6.44117	10.8959	10.92	12.3326	11.436
LOC_Os03g08570	Leaf	4	Os.2330.1.S1_at	12.5846	12.4169	10.2797	12.0394	10.1308	10.2975	11.1664	8.25398	10.7427	10.6605	10.654	10.1314
LOC_Os06g08670	Leaf	4	Os.7552.1.S1_at	13.0483	13.2924	8.92625	12.9435	10.1374	9.50106	9.76979	10.1742	10.7249	9.666	10.2606	9.12767
LOC_Os01g68480	Leaf	4	Os.9880.1.S1_a_at	13.2684	13.6241	7.75409	13.4587	11.0737	10.0543	9.59123	7.46418	10.1476	10.054	9.6831	8.17501
LOC_Os09g07570	Leaf	4	Os.5370.1.S1_at	12.9186	12.6084	9.90484	12.5252	9.70047	10.145	10.1451	8.37796	10.658	9.80505	9.88894	10.1911
LOC_Os05g09400	Leaf	4	OsAffx.26384.8.S1_x_at	12.6752	12.7959	9.13511	12.5689	11.0258	10.4213	9.6682	8.10614	10.9801	10.2294	10.5126	10.4477
LOC_Os01g13690	Leaf	4	Os.1224.1.S1_at	12.7067	13.0766	12.044	13.6128	9.71577	7.98642	9.00424	6.35433	5.96841	10.3887	6.87741	11.2508
LOC_Os11g47970	Leaf	4	Os.11573.2.A2_a_at	14.5492	14.7863	6.27637	14.4008	9.71716	8.27944	7.96446	6.38792	11.156	10.8243	8.19692	7.86245
LOC_Os01g48690	Leaf	4	Os.4701.1.S1_at	12.7814	12.9706	8.8347	12.8808	10.8421	10.144	9.32484	8.7657	10.9495	9.81706	10.4776	9.70451
LOC_Os04g51792	Leaf	4	Os.8921.1.S1_at	13.0989	12.9883	8.69777	13.1153	10.5066	10.3045	8.88077	6.16578	10.2533	10.3882	9.97599	10.0532
LOC_Os12g08730	Leaf	4	Os.38257.1.S1_x_at	13.7513	13.8614	8.4218	13.4772	9.40597	8.02914	8.62714	7.3369	10.3293	11.228	9.8301	10.074
LOC_Os10g11140	Leaf	4	Os.5319.1.S1_at	12.1466	12.5656	7.95553	12.254	11.7969	11.0518	10.1561	10.3298	10.9773	12.5091	11.9758	13.4228
LOC_Os01g73450	Leaf	4	Os.11630.1.S1_at	13.1419	12.7276	8.83066	12.1245	10.2825	10.1934	10.2804	11.9572	11.1793	9.7628	10.7853	9.70619
LOC_Os12g38640	Leaf	4	Os.5518.1.S1_at	13.3414	14.0758	7.59955	13.1823	10.0678	9.35999	9.55326	5.89772	10.171	11.1482	9.96342	10.0426
LOC_Os11g04500	Leaf	4	Os.5332.1.S1_at	12.9641	12.8051	10.3292	12.1987	9.85334	9.95306	9.30135	7.31329	10.024	10.4157	9.92801	9.31471
LOC_Os09g02710	Leaf	4	Os.11629.1.S1_at	13.0063	12.6454	10.113	12.4681	9.12562	9.3226	10.1895	10.2691	9.71398	10.3991	9.83064	9.57189
LOC_Os01g01710	Leaf	4	Os.1005.1.S1_at	12.4308	12.7399	10.3139	12.5609	10.4949	10.0242	8.76889	6.77169	10.0365	10.5422	9.96279	9.5534
LOC_Os03g10060	Leaf	4	Os.28094.1.S1_at	12.3487	12.9937	9.10236	12.6092	10.5079	9.47377	9.75971	8.22366	11.9432	10.2316	11.6039	9.19384
LOC_Os06g40440	Leaf	4	Os.11307.1.S1_at	12.6884	12.6943	10.3261	12.0995	11.3238	10.4573	9.88426	6.46889	8.71387	9.69683	9.7734	8.77967
LOC_Os03g62630	Leaf	4	Os.26040.1.S1_at	13.0586	13.2313	8.03651	12.9612	10.3641	9.87924	9.7034	7.82366	10.5962	10.3399	10.34	9.67585
LOC_Os06g40640	Leaf	4	Os.46386.1.S1_at	13.6912	14.1057	7.93433	13.6484	7.59554	8.60938	8.4671	7.44529	9.08515	10.9424	9.43931	10.3284
LOC_Os07g37240	Leaf	4	Os.12624.1.S1_s_at	13.4181	13.8982	6.7582	13.8437	11.8262	8.92875	9.38283	8.07882	10.5533	11.0073	8.87586	8.74658
LOC_Os03g64020	Leaf	4	Os.15427.1.S1_at	13.8243	13.5886	7.50765	13.4835	10.0064	9.28687	8.81302	6.88969	9.87294	10.6991	8.93709	9.50677
LOC_Os03g55820	Leaf	4	Os.7451.1.S1_at	13.1045	12.7681	9.54706	12.128	9.30459	9.66583	9.52198	7.77188	10.1407	11.1846	10.2046	11.6636
LOC_Os03g36750	Leaf	4	Os.6292.1.S1_at	13.4235	13.4585	8.12721	13.416	9.18539	9.2151	10.1641	12.2235	8.5732	9.78388	7.72816	9.04601
LOC_Os04g38750	Leaf	4	Os.7714.1.S1_at	12.7957	12.7046	9.23882	12.6524	10.3873	9.9101	9.239	7.421	10.1659	10.3458	10.1296	10.4667
LOC_Os02g22260	Leaf	4	Os.25432.1.S1_at	12.6648	12.7123	9.17213	12.6409	11.1231	10.4006	9.70684	8.50753	10.4	9.16468	9.64436	8.03733
LOC_Os02g09590	Leaf	4	Os.6830.1.S1_at	12.2943	12.811	8.45647	12.8375	10.5138	9.75627	10.2137	12.074	11.0089	10.3907	10.1224	9.54459
LOC_Os03g20010	Leaf	4	Os.52775.1.S1_at	12.4449	12.5104	10.0809	11.9826	9.81328	9.85168	9.77924	9.62986	10.6123	10.6614	9.98727	11.2217
LOC_Os07g33660	Leaf	4	Os.36706.1.S1_at	12.5163	12.8302	8.56598	12.4304	11.17	10.5997	9.0512	5.88671	11.4915	10.3042	11.2395	9.16488
LOC_Os03g03910	Leaf	18	Os.7986.1.S1_at	14.7404	14.9612	7.09	13.9303	8.02238	7.13689	6.68443	6.40912	8.13056	11.3493	8.99814	10.7475
LOC_Os02g42960	Leaf	4	Os.27679.1.A1_at	13.3449	12.974	7.82463	12.9414	9.88442	9.61472	9.74172	8.10937	10.1083	10.4242	10.0647	10.7674
LOC_Os03g03720	Leaf	4	Os.4329.1.S1_at	13.7389	14.0733	6.24247	13.8073	9.82292	8.69187	9.7064	5.57202	11.5144	10.5675	9.39668	8.45527
LOC_Os07g43810	Leaf	4	Os.14271.1.S1_at	13.1627	12.8677	8.24124	12.1653	10.3898	9.55071	10.4546	5.19503	11.5799	11.4928	10.7925	11.013
LOC_Os10g35030	Leaf	4	Os.7861.2.S1_s_at	13.8489	13.8791	7.2589	13.8552	9.24371	9.50502	7.13424	5.42852	8.34183	9.92588	8.4929	10.5562
LOC_Os03g34040	Leaf	4	Os.14870.1.S1_at	12.4359	12.8112	8.39983	12.6509	10.5387	10.2226	9.60182	10.0172	10.9143	9.70111	10.2385	8.64735
LOC_Os03g63420	Leaf	4	Os.50912.1.S1_at	11.9712	11.9425	10.4295	12.2778	9.45369	9.38623	10.6111	10.9391	10.184	10.6231	10.0482	10.7001
LOC_Os01g40710	Leaf	4	Os.15183.1.S1_at	12.9843	13.0589	8.36015	12.6558	9.41911	9.47804	9.77514	6.87376	10.5515	11.5955	9.05325	11.5785
LOC_Os02g57160	Leaf	4	Os.11619.1.A1_at	11.9038	12.4203	9.48265	12.4243	9.91353	10.1199	10.9455	7.9118	10.1415	9.81165	10.1061	10.134
LOC_Os03g38950	Leaf	4	Os.9767.1.S1_at	14.373	13.8657	7.83909	12.5633	7.01201	8.01904	9.48602	5.55851	9.6077	12.5169	9.40261	11.8232
LOC_Os02g55630	Leaf	4	Os.20829.1.S1_at	12.4409	12.2434	9.35824	11.7206	10.3989	10.5898	10.1864	8.48245	10.8671	10.2758	10.4294	10.1245
LOC_Os03g24020	Leaf	4	Os.7949.1.S1_at	12.1678	12.6611	8.44426	12.4975	10.8854	10.3694	9.52468	8.77567	10.8142	10.4565	10.2484	10.4791
LOC_Os04g01540	Leaf	4	Os.10129.1.S1_at	13.1899	13.1716	9.00427	12.3375	9.1509	8.88145	8.82882	7.36409	10.5314	10.7101	9.81586	11.0601
LOC_Os04g35180	Leaf	4	Os.54106.1.S1_at	12.1959	12.0376	10.0642	12.0421	10.1523	9.76561	9.80528	8.20691	10.3293	10.6367	10.5584	11.0708
LOC_Os02g52260	Leaf	4	Os.9818.1.S1_at	13.1456	13.2355	7.81558	12.7089	10.3286	10.0035	8.55273	6.87261	10.2553	9.96635	9.87375	9.83206
LOC_Os02g54980	Leaf	4	Os.26549.1.S1_at	12.8639	13.2162	8.41837	12.3467	9.64976	9.65994	9.85949	7.72071	10.8676	10.2206	9.68227	9.10851
LOC_Os09g39680	Leaf	4	Os.17754.1.S1_at	12.141	12.5433	9.47577	11.8934	10.046	10.4658	9.96814	5.58236	11.3861	10.2101	10.2698	10.4384
LOC_Os05g49380	Leaf	4	Os.17122.1.S1_at	12.2223	12.6248	9.47258	12.172	9.71844	10.0776	10.2848	9.66633	10.2548	9.44819	9.52365	8.57729
LOC_Os01g48990	Leaf	4	Os.7712.1.S1_a_at	12.851	12.6716	10.7206	12.6015	8.82698	8.14099	8.37169	11.8271	7.43813	9.69085	8.66748	10.4088
LOC_Os05g29760	Leaf	4	Os.8611.1.S1_at	12.6882	12.6532	8.8206	11.7368	9.86208	10.1432	10.1747	10.5835	10.6728	10.3747	9.77765	9.71009
LOC_Os02g39600	Leaf	16	Os.19626.1.S1_at	11.8189	11.849	9.64869	12.0584	10.7588	10.577	10.0022	9.37514	10.0683	9.98703	10.5249	10.1855
LOC_Os05g25840	Leaf	16	Os.7933.1.S1_at	12.2332	11.6747	9.74626	12.1845	9.66223	9.64534	10.8187	9.84798	10.6267	10.2625	10.343	10.1836
LOC_Os07g32880	Leaf	4	Os.12371.1.S2_at	12.8571	13.5053	7.78088	13.3342	9.5582	9.43458	9.00167	6.82706	9.55273	9.33147	8.98716	8.21794
LOC_Os06g49640	Leaf	4	Os.27756.1.S1_at	13.5231	12.7146	9.54959	12.5196	8.03941	8.33028	8.94729	9.07357	9.21192	11.1107	8.80252	9.01717
LOC_Os01g55570	Leaf	4	Os.9814.1.S1_at	12.8984	12.8207	7.70217	12.9261	10.9704	10.1213	8.60254	7.26384	9.37137	9.63824	9.85131	9.03424
LOC_Os08g04450	Leaf	4	Os.5754.1.S1_at	13.0677	12.2962	9.20306	11.3976	10.4378	10.3283	8.98722	7.46637	11.0168	10.3736	10.0873	9.61747
LOC_Os06g05390	Leaf	4	Os.27510.1.A1_at	12.5943	12.6282	8.95732	11.9897	10.0342	9.82394	9.49527	8.75662	10.3957	9.8354	10.0754	9.51643
LOC_Os03g20100	Leaf	4	Os.5261.1.S1_a_at	12.9875	13.161	7.79819	12.7427	10.4067	10.0621	8.17073	5.2657	9.90002	9.90314	9.89134	8.89341
LOC_Os01g16530	Leaf	16	Os.5307.1.S1_s_at	12.1225	12.3568	9.8513	11.4405	10.6341	10.5156	9.40994	6.73519	10.5318	9.28097	10.7268	9.51621
LOC_Os03g38230	Leaf	4	Os.21210.1.S1_at	12.3469	12.5859	8.50839	12.1687	10.238	10.348	10.352	7.37534	10.5759	9.57009	9.81281	9.28639
LOC_Os08g39300	Leaf	18	Os.10113.1.S1_at	14.2991	14.4999	8.62746	13.3186	5.47492	7.11257	8.33261	5.09737	8.27757	11.1278	7.10613	7.56937
LOC_Os04g45490	Leaf	4	Os.7994.1.S1_at	12.8761	13.2861	7.77617	12.9088	9.72605	9.42989	8.60444	6.5446	10.6571	9.73434	9.57991	8.64463
LOC_Os09g39390	Leaf	4	Os.6765.1.S1_a_at	12.8128	13.0076	8.54214	12.4165	9.47561	9.43921	8.82714	8.42433	9.67981	9.9963	9.55733	9.73795
LOC_Os03g19760	Leaf	4	Os.20461.1.S1_at	12.3963	12.7203	9.03417	12.4234	9.68161	9.65588	9.6844	9.05269	9.89669	8.84034	9.31406	8.83185
LOC_Os01g08440	Leaf	4	Os.8045.1.S1_at	11.1691	12.451	8.90751	12.9499	9.17284	8.86567	11.9566	5.99685	10.9667	11.0407	10.8777	10.4938
LOC_Os02g18450	Leaf	4	Os.17566.1.S1_at	12.5855	12.8805	8.44539	13.1573	9.96721	9.47738	8.50217	6.49722	10.0064	9.06837	9.47518	7.47989
LOC_Os01g31110	Leaf	16	Os.43143.1.S1_at	11.5124	12.0908	9.79718	11.751	10.3246	10.5235	9.86731	8.52074	10.2014	9.99508	10.6216	9.32552
LOC_Os11g37130	Leaf	16	Os.14640.1.S1_at	11.8133	11.9376	9.64184	11.4304	10.3277	10.8311	10.5981	7.88708	10.794	9.8923	9.93185	10.0075
LOC_Os07g29410	Leaf	18	Os.12100.1.S1_at	13.766	13.832	6.93625	13.4537	9.7611	8.53224	7.48644	5.51418	8.55208	10.486	9.19942	8.15464
LOC_Os08g44320	Leaf	16	Os.50998.1.S1_at	11.7041	11.6075	10.344	11.8036	10.3413	10.227	9.96857	10.4515	9.77239	10.6697	8.84315	10.4243
LOC_Os04g39270	Leaf	16	Os.11637.1.S1_at	11.7564	11.8324	9.65745	11.4979	9.90907	10.2861	9.84193	8.777	10.4082	11.5871	10.4108	12.4284
LOC_Os03g12020	Leaf	4	Os.27826.1.S1_at	12.4621	12.7727	8.02221	12.5442	10.3128	9.72568	8.88284	8.5863	10.0785	9.8031	10.1898	9.08425
LOC_Os08g15500	Leaf	16	Os.14157.1.S1_at	11.6203	11.6408	9.90001	11.7816	10.7964	10.3689	9.82453	10.4397	9.95837	10.1564	9.83302	10.2888
LOC_Os03g22160	Leaf	16	Os.1149.1.S1_at	11.8421	12.0061	9.78758	11.2361	9.89581	10.1793	10.6385	10.1842	10.3025	10.7471	10.1421	10.558
LOC_Os11g11000	Leaf	16	Os.11947.1.S1_a_at	11.7667	12.2128	9.55968	12.2135	10.0251	9.57749	10.0568	7.84362	9.97937	10.4603	9.68962	10.0288
LOC_Os01g59080	Leaf	4	Os.32447.1.S1_at	13.6728	13.561	6.61189	12.5323	9.61097	9.63384	8.73579	5.63959	10.3315	10.5561	9.06416	9.5084
LOC_Os01g59060	Leaf	4	Os.9773.1.S1_at	12.4189	12.6059	7.94163	12.7604	10.5973	9.62034	9.05594	8.40268	10.5953	9.35016	9.9012	8.74059
LOC_Os04g59570	Leaf	16	Os.5577.2.S1_a_at	12.0278	12.1717	8.94596	11.345	10.6409	10.7092	9.94931	6.92896	11.0622	10.9013	10.3302	10.0523
LOC_Os07g12530	Leaf	16	Os.26832.1.S1_at	11.8247	11.761	9.8235	11.3667	9.89836	10.1983	10.744	9.07494	10.5772	10.4681	10.0006	10.4176
LOC_Os02g51470	Leaf	4	Os.51517.1.A1_s_at	12.4808	12.8775	8.03444	12.7386	9.35443	9.17894	9.33032	9.65236	10.77	9.55166	9.19203	8.88829
LOC_Os04g38600	Leaf	18	Os.28203.1.S1_a_at	13.5004	13.9986	5.85803	13.92	10.1456	8.19633	8.96422	5.69836	10.1798	9.85043	8.50158	7.74774
LOC_Os06g51290	Leaf	4	Os.7931.1.S1_s_at	12.3543	12.5138	7.94324	12.5537	10.1153	10.2147	10.0257	6.63775	10.4037	9.64672	9.34164	7.46906
LOC_Os10g35370	Leaf	4	Os.9230.1.S1_x_at	12.535	12.7046	7.32378	13.0677	11.3946	9.5543	8.89118	5.13292	9.84775	9.92945	9.88585	8.50183
LOC_Os01g53060	Leaf	16	Os.11791.1.S1_at	11.7988	11.7563	9.70369	11.7677	10.1886	9.98155	9.9616	8.93689	10.1149	9.95705	9.75639	9.99236
LOC_Os02g57670	Leaf	4	Os.5401.1.S1_at	12.557	12.6892	7.8484	12.6877	10.7033	9.68958	8.51152	6.66314	10.2401	9.51627	9.57878	8.73739
LOC_Os03g48920	Leaf	16	Os.27770.1.A1_a_at	12.5858	12.2537	8.88951	11.749	9.34035	9.77315	9.42786	8.31415	10.3153	9.55122	10.0493	9.73037
LOC_Os02g15750	Leaf	4	Os.16733.1.S1_at	12.1157	12.8198	6.49239	13.1938	10.8625	10.042	9.0503	8.13485	10.0356	9.24421	10.1959	9.45018
LOC_Os10g40030	Leaf	16	Os.19752.1.S1_at	12.1152	12.5677	9.72519	11.7021	10.1585	9.105	9.17046	10.8101	9.00111	10.1622	8.87611	8.28238
LOC_Os05g07632	Leaf	16	Os.12102.1.S1_at	11.8553	11.9752	9.36749	11.5579	9.62078	9.84563	10.1704	9.06866	10.1566	10.6047	9.80678	10.2585
LOC_Os01g43150	Leaf	16	Os.51057.1.S1_s_at	11.7038	12.0233	9.2302	11.5508	10.0835	10.4411	9.79661	8.84217	9.93773	9.94083	9.8456	10.1381
LOC_Os02g47020	Leaf	18	Os.46383.2.A1_s_at	14.2061	14.4411	6.56502	13.8697	8.7035	6.71657	7.86476	5.34759	8.49948	10.3648	7.14179	8.23199
LOC_Os05g22730	Leaf	4	Os.25561.1.S1_at	12.5625	12.9094	8.10186	12.6495	9.40331	9.37539	8.80446	6.91351	9.83378	9.57798	9.06898	7.35593
LOC_Os11g38260	Leaf	4	Os.27862.1.S1_at	12.6785	12.372	9.04621	12.5399	9.60002	8.86183	7.82721	5.45055	9.80319	9.74564	9.68078	8.81469
LOC_Os02g56200	Leaf	16	Os.5138.1.A1_a_at	11.3745	11.4903	9.34717	11.6228	11.2328	10.8946	9.41559	6.20495	10.7157	10.4221	10.3175	10.2815
LOC_Os01g21820	Leaf	16	Os.27425.1.S1_at	11.9361	12.0725	8.54017	11.9181	10.0482	10.2779	9.43765	7.81002	10.2733	10.1446	9.79005	9.52588
LOC_Os05g47560	Leaf	16	Os.38365.1.S1_a_at	12.1654	11.7597	9.08894	12.1863	9.53795	9.56231	9.58922	7.99422	9.93103	10.0496	9.44448	9.16309
LOC_Os02g51100	Leaf	16	Os.23055.1.A1_at	11.4004	11.5923	9.87374	10.8767	9.94787	9.86782	10.4524	11.4531	10.8537	10.4438	10.7497	10.8892
LOC_Os10g28020	Leaf	16	Os.28089.1.S2_at	11.8262	11.6869	10.3419	11.5665	10.0744	9.64223	9.44386	7.95891	9.39403	9.91841	9.43124	8.95957
LOC_Os03g57840	Leaf	16	Os.8686.1.S1_at	12.0842	11.7509	9.36851	11.2541	9.65592	10.086	9.43869	6.68823	9.96845	10.7282	10.7233	11.19
LOC_Os07g48810	Leaf	16	Os.13937.1.S1_at	12.1191	11.6504	9.69438	11.4955	9.89706	9.57115	9.14444	9.02743	10.4041	9.44116	10.4432	9.56047
LOC_Os08g22149	Leaf	16	Os.39984.1.S1_at	11.8194	11.81	9.42621	11.5881	10.4346	10.2286	9.9941	6.97182	10.385	9.30021	9.69244	8.89552
LOC_Os04g42020	Leaf	4	Os.46598.1.S1_a_at	12.5467	12.6432	8.98375	12.5345	9.30671	8.90509	9.0371	6.46348	10.1217	9.46046	7.71422	7.84817
LOC_Os07g01030	Leaf	16	Os.27758.1.S1_at	11.8238	12.2153	9.15862	12.0277	10.1727	9.64437	9.15398	7.98532	9.72352	10.152	9.19838	9.25382
LOC_Os02g01150	Leaf	18	Os.7218.1.S1_at	13.9282	14.199	5.90469	13.1735	8.60077	8.4716	7.32492	6.39067	8.16075	10.3717	8.28209	9.5336
LOC_Os06g12600	Leaf	16	Os.27745.1.A1_at	11.433	11.4726	10.3774	11.4587	10.5044	10.184	9.23469	5.78356	10.1094	9.85868	10.0911	9.48357
LOC_Os02g38820	Leaf	4	Os.14404.1.S1_at	12.5576	12.755	7.67604	11.8201	9.83343	10.3673	8.66489	4.80448	9.92313	10.5245	9.69794	10.2407
LOC_Os07g43330	Leaf	16	Os.21364.2.S1_x_at	11.6904	11.739	9.52844	11.838	9.40863	9.56679	9.97262	9.94506	9.88803	10.0171	9.2649	10.0948
LOC_Os06g05110	Leaf	16	Os.3583.1.S1_at	11.6303	11.2746	9.78996	10.8064	10.5239	10.7444	10.1919	7.51577	11.1247	10.3044	10.5562	9.70127
LOC_Os06g27760	Leaf	4	Os.36369.1.S1_at	12.357	12.3742	8.04616	12.2729	8.8276	9.09879	9.63441	7.4947	10.3866	9.8958	10.4068	9.58772
LOC_Os05g47670	Leaf	16	Os.20644.1.S1_at	11.3962	11.4027	10.9957	11.2204	8.97607	8.99647	10.1132	10.0939	9.58433	11.6827	9.66273	10.6033
LOC_Os08g07540	Leaf	16	Os.6294.1.S1_s_at	11.9695	12.0739	8.88977	11.4717	10.2134	9.98271	9.83211	9.56076	10.5121	9.52542	9.67116	8.82989
LOC_Os03g63360	Leaf	16	Os.20351.1.S1_at	12.7775	12.6146	8.38059	11.7736	9.05888	8.86488	9.32815	10.0151	9.87977	9.71672	9.32272	9.23189
LOC_Os03g57220	Leaf	18	Os.12394.1.S1_at	13.7841	14.295	6.46039	13.0635	7.15846	6.66789	9.45178	9.53784	8.88293	9.9136	7.93603	10.4713
LOC_Os09g10760	Leaf	16	Os.8938.1.S1_at	12.128	12.2775	8.33549	11.8238	10.6866	9.97795	8.61871	5.55863	10.6915	10.0238	10.1319	9.65585
LOC_Os03g44820	Leaf	16	Os.8552.1.S1_at	11.4592	11.433	9.80283	11.1805	10.4176	10.1964	9.94112	8.92109	10.1542	10.1308	10.1438	10.0105
LOC_Os03g60100	Leaf	4	Os.7864.1.S1_at	12.7103	12.5981	8.09634	12.2595	9.7844	9.46144	7.74211	6.41241	9.6653	9.46712	9.42587	9.3908
LOC_Os03g55930	Leaf	4	Os.4177.1.S1_at	12.0011	12.2787	7.93417	12.4821	10.2767	9.72541	8.79123	7.38457	10.0893	9.47285	9.68677	9.29674
LOC_Os06g01850	Leaf	18	Os.10696.1.S1_at	13.7762	14.0456	6.17339	13.2057	8.18615	8.4671	7.2106	6.65208	8.84246	9.26427	7.91333	8.47304
LOC_Os04g16680	Leaf	18	Os.12696.1.S1_at	13.8737	14.2547	5.84488	13.7934	9.39683	6.51445	7.39704	5.59197	9.09182	10.6121	8.44585	8.85202
LOC_Os05g49970	Leaf	16	Os.13493.1.S1_s_at	11.9971	12.0409	8.515	11.9296	9.63523	9.80342	9.42961	8.4106	10.0907	9.94237	9.33337	9.61941
LOC_Os01g18210	Leaf	16	Os.46041.1.S1_at	11.1095	11.0766	10.2978	11.2501	10.5209	10.2468	9.64953	5.35634	10.4719	10.5477	10.5793	10.8315
LOC_Os03g20640	Leaf	16	Os.24684.1.S1_at	12.8459	12.3626	8.68568	11.7359	9.45924	9.13375	8.49361	6.51389	9.14938	9.67341	9.34289	10.4854
LOC_Os01g12710	Leaf	16	Os.18818.1.S1_a_at	12.4122	12.1521	9.05957	11.1055	9.18	9.5006	9.81159	7.60509	10.8572	11.0974	8.97962	9.46968
LOC_Os02g55120	Leaf	16	Os.27119.1.S1_at	12.2707	12.3073	8.22681	11.9631	10.265	9.87482	9.02846	8.59228	9.6826	8.88012	9.28049	7.96873
LOC_Os05g28200	Leaf	16	Os.11399.1.S1_at	11.3866	11.7887	9.3865	11.0172	11.0357	11.1646	9.14596	6.34724	10.4763	9.18875	10.1958	8.70308
LOC_Os03g48000	Leaf	16	Os.27805.1.S1_at	11.0194	11.275	9.14586	11.68	10.3939	10.0434	10.6716	13.661	10.4829	9.7015	9.63552	9.00638
LOC_Os05g02010	Leaf	16	Os.11999.1.S1_at	11.6184	11.2905	10.5384	11.4818	9.47771	9.2367	9.50647	5.89738	10.2218	10.9183	9.2905	10.9255
LOC_Os02g34810	Leaf	18	Os.26815.1.S1_at	13.146	13.3508	6.96203	12.7486	8.19303	8.49259	8.5798	10.3113	8.77787	9.90918	7.93806	8.67438
LOC_Os05g49650	Leaf	16	Os.7011.1.S1_at	12.2908	12.4017	8.271	11.6444	9.60786	9.31406	8.94506	8.41777	9.92107	10.0484	10.1014	10.258
LOC_Os09g12290	Leaf	16	Os.4417.1.S1_at	10.0192	10.4911	10.056	12.1042	10.4737	10.7919	10.7636	10.5878	10.3217	9.48119	10.1673	8.61245
LOC_Os03g05320	Leaf	16	Os.14245.1.S1_s_at	11.9975	11.758	9.87904	11.6108	9.23449	9.31555	9.38258	5.85395	9.33247	9.66868	9.45807	10.0843
LOC_Os01g01302	Leaf	4	Os.9865.1.S1_at	12.4907	12.7202	7.79767	12.2938	10.1021	9.59728	7.82711	7.73095	9.73881	8.76402	9.08964	7.92269
LOC_Os12g36194	Leaf	16	Os.5218.1.S1_at	10.8501	10.878	9.92909	11.5576	10.5611	10.2899	9.79122	7.79098	10.4165	10.7612	10.2084	10.6382
LOC_Os04g45200	Leaf	16	Os.54567.1.S1_at	11.2153	11.4861	10.1586	10.9319	9.99471	9.72837	9.78051	9.64725	9.64218	11.0919	9.62959	12.053
LOC_Os02g49870	Leaf	18	Os.12058.1.S1_at	12.7543	13.2833	6.0951	13.1525	10.5708	8.89034	9.50172	6.1384	9.48609	10.0653	8.20313	6.91654
LOC_Os05g05830	Leaf	16	Os.2919.1.S1_s_at	11.2011	11.4424	10.4866	11.3576	10.541	9.43318	9.44967	8.88427	9.05623	10.1187	9.50276	10.2528
LOC_Os07g22930	Leaf	16	Os.9212.1.S1_at	11.3427	11.7844	6.48447	12.461	12.6072	11.0883	9.45734	9.32586	10.5399	8.88695	11.1738	7.62681
LOC_Os10g41940	Leaf	16	Os.9077.1.S1_at	12.1038	11.5151	9.66897	10.8392	9.71655	9.60547	9.32954	8.01153	10.1132	10.3467	10.3636	11.213
LOC_Os12g34860	Leaf	16	Os.27772.2.S1_at	11.3934	11.4833	9.61707	11.2163	10.3877	10.289	9.74147	9.24758	10.2396	9.66406	9.8395	8.29086
LOC_Os02g41470	Leaf	16	Os.6575.1.S1_at	11.0361	11.2243	9.56544	10.9935	10.6424	10.5597	10.459	9.8735	10.8734	9.56865	10.2136	9.05889
LOC_Os08g34220	Leaf	16	Os.10424.1.S1_at	11.1782	11.6855	8.5781	11.9644	10.4649	9.89282	9.5562	9.98183	10.6345	9.38775	9.8875	9.33537
LOC_Os03g07370	Leaf	16	Os.10433.1.S1_at	11.3346	11.5714	9.47601	11.3108	10.2737	10.3547	9.1731	8.4082	9.71433	9.58135	9.75579	9.80117
LOC_Os03g60820	Leaf	16	Os.5150.1.S1_at	10.9756	11.1941	9.95321	11.2204	9.77077	10.2402	10.5078	11.0466	9.66934	9.22267	9.56387	8.85352
LOC_Os04g41340	Leaf	18	Os.12371.1.S1_at	13.51	13.7826	6.88808	13.3307	7.58393	7.98	7.58429	7.27731	7.06137	9.07807	6.78288	9.07395
LOC_Os04g02050	Leaf	16	Os.18856.1.S1_at	11.3312	11.4686	9.681	11.9941	9.01066	8.93576	9.94726	12.1733	9.3913	8.69119	9.4713	8.4232
LOC_Os01g69950	Leaf	16	Os.4997.1.S1_s_at	12.206	11.9777	8.24211	12.1733	10.1184	9.34458	8.30228	7.72878	9.42865	9.3613	9.31448	9.89688
LOC_Os01g31680	Leaf	16	Os.1606.2.S1_a_at	12.4434	11.8873	8.97061	11.3446	9.14733	9.28424	8.61732	7.13662	9.41663	10.1479	9.57227	11.2115
LOC_Os02g31070	Leaf	16	Os.9275.1.S1_x_at	11.1716	11.5976	9.64181	11.276	10.3279	10.058	9.51716	7.39635	10.4605	9.46783	9.63916	9.1057
LOC_Os10g35010	Leaf	16	Os.37979.2.S1_at	10.8115	11.0315	9.61642	10.9654	10.4869	10.0566	10.3084	10.7555	10.1035	11.3205	10.0591	12.0893
LOC_Os01g07530	Leaf	16	Os.6418.1.S1_at	11.3231	11.1726	10.9755	12.2121	8.46402	7.82526	9.16906	7.20866	7.98855	11.222	9.15644	11.5705
LOC_Os03g62240	Leaf	16	Os.20575.1.S1_at	11.8139	12.2042	9.78866	12.0066	9.37768	8.23903	8.92772	6.37105	9.32938	8.93114	9.13611	8.52835
LOC_Os02g50010	Leaf	16	Os.14286.1.S1_at	12.1458	11.754	8.65533	11.5109	9.53142	9.71672	9.07581	6.87358	9.68878	10.2934	9.59899	9.99806
LOC_Os11g13850	Leaf	18	Os.16966.1.S1_s_at	12.86	12.6815	7.50805	12.4449	9.28923	8.79591	8.29061	7.61998	9.14019	8.71898	8.75236	8.19303
LOC_Os07g30200	Leaf	16	Os.27164.1.A1_a_at	11.2507	11.6656	9.55384	10.9397	10.0805	9.95273	9.43791	9.39537	10.2916	9.3812	10.2641	9.45323
LOC_Os03g48040	Leaf	18	Os.50976.1.S1_at	12.5387	12.6163	6.77091	12.078	9.48234	9.51302	8.94054	9.06326	9.40462	9.7936	9.46996	9.58561
LOC_Os06g07760	Leaf	16	Os.44735.1.S1_at	12.1	11.5374	8.80751	11.4343	8.74774	9.36338	9.56816	8.73174	9.38852	10.8472	9.74426	11.1847
LOC_Os07g28610	Leaf	18	Os.8455.1.S1_at	12.7896	12.9913	6.33447	13.3944	9.56489	7.84007	8.55271	11.7306	9.51827	8.87396	7.87556	7.81368
LOC_Os12g13460	Leaf	16	Os.6384.1.S1_at	11.7128	11.2684	9.3733	11.2514	10.1634	9.66714	9.74371	10.7081	9.7796	9.08353	9.44634	9.18427
LOC_Os01g43070	Leaf	16	Os.1500.2.S1_x_at	11.9617	11.7131	8.73937	11.4272	10.1449	9.94465	8.68596	5.76171	9.91008	9.45478	9.91304	9.18132
LOC_Os09g32030	Leaf	16	Os.17721.1.S1_at	12.5253	11.6951	8.73165	11.1701	9.81377	9.83224	9.05725	6.59816	9.58885	9.89358	9.05155	9.09587
LOC_Os03g63554	Leaf	16	Os.24660.2.S1_at	10.8837	11.1669	9.89524	11.0201	10.6174	10.1366	9.30593	9.64749	9.4784	10.3992	9.62007	10.7409
LOC_Os03g04470	Leaf	16	Os.10426.1.S1_at	10.674	11.588	9.31725	11.4636	9.77017	10.3035	9.52371	6.14804	11.2861	8.97756	10.191	9.27504
LOC_Os09g15820	Leaf	16	Os.9769.1.S1_at	11.4292	10.9104	10.4938	11.1896	9.71143	9.05239	10.0854	11.1911	9.03055	9.62486	9.24702	8.70338
LOC_Os06g04510	Leaf	16	Os.21318.1.S1_at	12.7768	12.262	10.328	11.6344	7.28122	7.31994	8.82782	9.86128	7.42562	9.52414	7.73876	8.34918
LOC_Os03g52460	Leaf	18	Os.20397.1.S1_a_at	12.543	12.826	5.66739	12.5993	9.64652	9.36017	8.414	9.05436	8.94927	11.6258	8.47276	11.7932
LOC_Os01g46720	Leaf	16	Os.27759.1.S1_at	11.4936	10.9774	11.1194	11.4539	8.98421	8.73478	9.11748	7.20786	9.09103	9.54509	9.11602	8.99977
LOC_Os03g03020	Leaf	16	Os.1148.1.S1_at	11.8812	12.1385	7.62709	12.3622	10.385	9.54559	8.17511	5.55203	9.91901	9.2179	9.75155	8.87893
LOC_Os05g48160	Leaf	16	Os.51473.2.S1_x_at	12.2206	12.3801	7.902	11.8884	8.23243	9.02152	9.06624	11.0744	9.0504	9.58006	8.89628	9.36256
LOC_Os12g07650	Leaf	16	Os.14148.1.S1_at	11.8147	11.647	9.70088	11.354	9.35144	9.00378	8.56481	7.71017	9.39158	9.37885	9.51543	9.69903
LOC_Os09g04440	Leaf	16	Os.14831.1.S1_at	11.379	11.5592	9.30632	11.3378	10.1092	9.99208	9.16214	5.8777	10.3844	9.0326	9.61187	8.72735
LOC_Os11g08670	Leaf	16	Os.17282.1.S1_at	11.6354	11.9903	9.42442	11.6939	8.43548	8.44351	9.04466	8.56305	9.47238	10.2217	8.94784	9.49743
LOC_Os04g44590	Leaf	16	OsAffx.26462.1.S1_at	11.57	11.4815	9.91571	11.2279	9.75406	9.12717	8.59956	8.56278	9.06458	9.8356	9.25582	10.307
LOC_Os12g43130	Leaf	16	Os.10025.1.S1_a_at	10.8969	11.9735	8.79819	12.0965	9.78656	9.12403	9.0577	8.5112	9.8459	9.06872	9.96043	8.29549
LOC_Os03g05310	Leaf	16	Os.16119.1.S1_at	11.7933	11.4321	8.68477	11.0474	10.11	10.124	9.37227	7.182	9.73159	10.4742	9.69692	9.57793
LOC_Os10g25570	Leaf	16	Os.46685.1.S1_x_at	11.7765	11.8454	9.37758	11.4798	8.88946	8.59118	8.90411	6.92175	9.60473	10.2707	9.03379	11.069
LOC_Os04g57020	Leaf	16	Os.26386.1.S1_a_at	11.7379	11.4017	8.98232	11.405	9.28818	9.57252	9.3394	7.89904	9.85563	9.22225	9.78767	8.94409
LOC_Os11g16550	Leaf	18	Os.7140.1.S1_at	11.3678	12.227	7.73671	12.9063	9.94158	9.53173	9.66893	4.86367	9.3118	9.22823	7.77559	6.36179
LOC_Os03g59640	Leaf	16	Os.14194.1.S1_at	11.4876	11.8604	8.14646	11.3793	10.1536	9.66415	9.687	10.5309	10.2753	9.21617	9.57086	8.46112
LOC_Os05g35470	Leaf	18	Os.5632.1.S1_a_at	13.2375	13.5375	7.79878	12.4426	8.77223	7.18722	6.25128	4.82232	9.2217	9.67062	7.78593	8.39392
LOC_Os11g01890	Leaf	16	Os.9846.1.S1_x_at	11.2313	11.1086	9.21596	10.6788	10.5133	10.4012	9.6359	8.42632	10.9115	9.34324	10.3294	8.72869
LOC_Os02g33500	Leaf	16	Os.22795.1.S1_at	11.8183	12.2125	8.01455	11.3853	9.41237	9.66758	8.91986	7.059	10.2864	9.67271	9.45037	9.23341
LOC_Os01g13390	Leaf	18	Os.10003.1.S1_at	11.444	12.2332	6.54712	12.6935	10.5826	9.41424	8.94406	7.27284	10.5586	9.00038	9.97411	8.50802
LOC_Os09g02214	Leaf	16	Os.17380.4.A1_x_at	11.4979	11.4896	9.08081	10.8974	10.038	9.77254	9.60703	7.61976	10.6755	9.2392	9.78083	9.2968
LOC_Os02g42570	Leaf	18	Os.27686.1.S1_at	13.1093	13.3737	6.18772	12.4849	7.92299	8.30765	8.60384	9.86112	8.35114	8.83011	8.07608	8.61595
LOC_Os08g27010	Leaf	18	Os.16772.1.S1_at	13.4845	13.5559	5.35384	12.7983	8.23669	8.1435	7.68059	7.30974	9.22248	9.52709	8.66747	8.59955
LOC_Os02g45054	Leaf	16	Os.17568.1.S1_at	11.2367	11.2004	8.9281	11.0705	11.5015	10.0832	9.01776	5.11851	9.56321	10.3336	10.7458	10.1456
LOC_Os02g49326	Leaf	18	Os.27449.1.S1_at	12.1897	12.7774	7.3631	11.7344	9.5687	8.57886	8.30344	7.88461	10.442	9.75447	9.31143	9.64231
LOC_Os07g43040	Leaf	16	Os.50778.1.S1_at	11.5158	11.5643	9.3042	10.4959	9.442	9.6452	9.32835	8.56839	10.4843	10.2625	9.82795	10.4778
LOC_Os02g07350	Leaf	16	Os.5934.1.S1_at	11.6371	11.413	9.20898	10.8825	9.61111	9.50091	9.14502	8.44311	9.91972	9.30921	10.0088	10.1915
LOC_Os02g33580	Leaf	16	Os.27821.1.S1_s_at	11.0389	10.75	9.82941	10.8567	10.251	10.0863	9.69376	7.94428	10.0251	10.2508	9.60386	9.65846
LOC_Os01g11946	Leaf	16	Os.26825.1.S1_at	11.5191	11.6688	9.0004	11.5338	9.33077	9.37172	8.91298	7.15817	9.28016	9.79119	9.06561	9.36085
LOC_Os11g41160	Leaf	16	Os.8708.1.S1_at	11.3399	10.7862	10.7763	10.7819	9.83849	9.31131	9.03725	8.2686	9.13026	9.35123	9.5971	9.22468
LOC_Os11g41910	Leaf	16	Os.20693.1.S1_at	11.4693	11.5248	8.90643	10.7372	10.2863	10.246	9.05555	7.27901	10.5071	9.44123	9.53258	9.28883
LOC_Os02g02390	Leaf	16	Os.11671.1.S1_at	12.0464	12.0989	7.86219	11.016	10.145	10.0047	8.55892	6.61609	10.3037	8.93862	9.64972	8.71336
LOC_Os08g19610	Leaf	16	Os.16882.3.S1_x_at	11.5927	11.5052	8.72471	11.4198	8.57449	9.10496	9.88243	10.0973	9.62166	9.6148	9.16933	9.19596
LOC_Os01g58470	Leaf	16	Os.27717.1.S1_a_at	11.7375	11.7879	7.99246	11.6467	9.88376	9.5285	8.63016	8.35	9.93453	9.0748	9.43339	8.51931
LOC_Os02g02520	Leaf	16	Os.19594.1.A1_at	11.5107	11.6324	8.28644	11.6081	9.73524	9.35498	9.0312	8.75244	9.94208	9.32019	9.54072	8.84519
LOC_Os03g06740	Leaf	16	Os.9134.1.S1_at	11.1501	11.1998	9.07055	10.7928	9.74728	10.0183	10.0333	8.56009	10.4	9.22998	10.0246	9.18215
LOC_Os05g32680	Leaf	16	Os.50941.1.S1_at	11.1331	11.4962	8.47989	10.6243	10.6419	10.604	9.44754	7.23788	10.8039	9.52436	10.2864	9.14293
LOC_Os04g16770	Leaf	18	Os.46404.1.S1_x_at	12.0417	13.0168	6.96625	11.2889	6.94971	8.37381	9.50768	8.78689	11.4848	11.0626	9.92356	10.1014
LOC_Os10g10170	Leaf	18	Os.19627.1.S1_a_at	12.2569	12.7464	6.67587	12.1173	9.1804	9.25945	8.33529	5.83932	9.87873	9.30251	8.93578	8.36293
LOC_Os04g41150	Leaf	16	Os.28048.1.S1_at	11.0342	11.4183	9.42616	11.0774	9.83767	9.70555	9.20249	9.23506	9.42419	9.54926	9.06072	9.21267
LOC_Os01g49890	Leaf	16	Os.27749.1.S1_at	10.93	10.7	9.71817	11.0061	9.74499	9.94648	9.75788	7.62905	9.66502	9.14914	10.3035	9.67215
LOC_Os03g08080	Leaf	16	Os.27944.1.S1_at	11.6758	12.175	6.96862	12.0187	10.5022	9.78419	8.30998	5.94492	10.6987	9.20055	9.54504	8.00596
LOC_Os03g47610	Leaf	16	Os.18490.3.S1_at	12.7651	12.9039	7.23774	10.7264	8.65349	9.22972	9.93365	9.1083	7.7264	9.82221	8.1602	10.4995
LOC_Os01g17240	Leaf	18	Os.435.1.S1_at	13.0044	12.4744	6.75563	12.3283	8.76805	8.70771	8.18199	5.49404	8.31033	9.44903	8.45484	8.20263
LOC_Os04g59520	Leaf	16	Os.4621.1.S1_s_at	10.2598	10.554	10.6946	11.4239	10.0046	8.86941	8.7274	6.17816	10.4696	10.0976	10.0339	10.7466
LOC_Os01g59980	Leaf	16	Os.13253.1.S1_at	11.3279	10.745	9.47761	10.6196	9.9658	9.94724	9.03065	7.8658	10.2273	9.98889	9.98536	10.0876
LOC_Os01g66170	Leaf	16	Os.27670.1.S1_at	11.5185	11.174	8.72106	11.1245	9.51338	9.93498	9.16515	6.9949	9.69633	9.32005	9.53465	9.84962
LOC_Os01g48300	Leaf	16	Os.25062.1.A1_a_at	12.2787	11.944	8.36366	11.0946	8.73481	8.9515	8.80026	7.62152	9.52391	9.00639	9.17041	9.2065
LOC_Os05g28500	Leaf	16	Os.14274.1.S1_at	11.3625	11.7925	8.96271	11.1319	8.73907	8.90926	9.52026	9.73456	9.62693	9.3381	8.90433	9.21549
LOC_Os07g07060	Leaf	16	Os.31875.1.S1_at	10.817	11.2814	9.43091	10.9806	10.0148	9.87875	9.35265	8.33008	9.78328	9.12151	9.21277	8.67891
LOC_Os01g50930	Leaf	16	Os.7502.1.S1_at	11.8978	11.6579	7.99803	11.0981	8.92633	8.86794	8.61636	9.80017	10.1916	9.94261	10.1364	10.9326
LOC_Os01g68450	Leaf	18	Os.23056.1.S1_at	12.8961	13.5762	5.67948	12.6065	8.18024	7.64254	7.10465	8.58857	7.99378	9.30817	9.23266	9.45325
LOC_Os06g49160	Leaf	18	Os.22683.1.S1_at	12.344	12.4972	5.96428	12.6849	9.491	8.41924	8.60388	5.56347	10.6093	8.96599	9.1202	8.23807
LOC_Os05g45030	Leaf	18	Os.11098.1.S1_at	11.7513	12.1597	7.11038	12.0407	8.81509	8.15408	8.99492	7.08972	10.7712	8.75121	11.2701	7.53957
LOC_Os10g37180	Leaf	18	Os.8488.1.S1_s_at	13.29	13.7384	4.87793	13.5266	10.4883	8.03071	6.20658	5.39679	7.18442	8.84505	7.20563	7.20891
LOC_Os06g47940	Leaf	16	Os.32506.1.S1_at	11.7895	12.0182	7.87485	11.8223	9.60693	8.6829	8.72429	8.22473	9.02397	9.69795	8.15611	8.92419
LOC_Os01g64960	Leaf	18	Os.10671.1.S1_at	12.9831	13.7148	5.65677	13.191	8.33132	6.74824	7.81956	5.0869	8.60094	9.29549	8.3976	7.74167
LOC_Os11g23790	Leaf	16	Os.8213.1.S1_at	11.8032	12.3814	7.81404	11.1276	9.69207	8.87556	8.34152	7.23184	11.0443	8.56393	9.99062	7.03665
LOC_Os02g42890	Leaf	16	Os.51361.1.S1_at	11.4314	11.0413	11.1629	10.674	7.92235	8.08029	8.86546	7.7276	9.2576	9.86628	8.5393	9.75274
LOC_Os01g49900	Leaf	16	Os.33607.1.S1_at	10.8621	10.9223	9.38587	10.86	9.65256	9.3787	9.33152	11.7252	9.74019	9.27535	9.66878	9.06913
LOC_Os12g32280	Leaf	16	Os.38791.1.A1_s_at	11.0228	11.5674	8.31328	11.0192	10.1792	10.1442	8.39856	7.36442	9.16487	10.0101	9.88811	9.60631
LOC_Os03g61890	Leaf	16	Os.5351.2.S1_s_at	10.3192	11.4153	8.7613	11.4855	9.12839	9.66273	9.10489	9.55797	9.56063	9.28841	9.59838	9.7668
LOC_Os03g07190	Leaf	16	Os.28404.1.A1_at	12.0205	11.4968	8.83712	10.6745	8.13437	8.57731	9.39782	6.36014	10.3995	10.5164	9.55886	9.86105
LOC_Os08g29110	Leaf	16	Os.35567.1.S1_at	10.9036	11.0583	8.85135	10.3564	10.3419	10.255	9.45649	8.45311	10.481	9.81348	10.184	9.08274
LOC_Os03g15530	Leaf	16	Os.49571.1.S1_at	10.3984	10.6663	8.95968	10.9934	10.3766	12.0239	10.1933	3.43783	6.71574	9.01917	9.88074	8.12648
LOC_Os03g23980	Leaf	16	Os.12615.1.A1_at	11.6239	11.222	7.52664	11.7833	9.67589	9.8391	9.2734	6.64031	9.689	8.73465	8.821	8.98683
LOC_Os08g25700	Leaf	16	Os.15734.1.S1_at	11.6168	11.6502	8.34759	10.7642	9.21043	9.30917	9.04912	9.32552	9.67598	9.47247	9.29242	9.33085
LOC_Os04g51290	Leaf	16	OsAffx.4145.1.S1_x_at	11.6757	11.5504	8.03309	10.4576	9.63574	9.71824	8.48648	9.40724	9.92217	9.7348	10.3929	9.83157
LOC_Os03g24590	Leaf	18	OsAffx.3309.1.S1_s_at	11.606	12.7062	5.87331	12.431	9.90684	9.47092	8.64931	5.69585	9.33211	9.23605	8.47862	8.29789
LOC_Os03g29810	Leaf	16	Os.34521.1.S1_at	10.8142	10.8272	9.04956	10.386	10.3904	10.5244	9.15687	7.80881	10.3104	9.64666	9.87015	9.98315
LOC_Os07g38850	Leaf	16	Os.8566.1.S1_at	10.4323	10.8368	8.86977	11.3111	10.5516	9.96465	9.47984	8.15898	10.4824	8.87279	9.40385	8.73081
LOC_Os05g33520	Leaf	18	Os.49624.1.S1_at	12.1624	12.7815	6.33748	12.0891	9.11113	8.87471	8.06567	8.04661	8.90966	8.81976	8.55578	7.7185
LOC_Os11g19460	Leaf	16	Os.16631.1.S1_x_at	11.0295	10.8999	9.48755	10.7615	9.8429	9.76371	9.51899	6.83679	9.70017	9.11834	9.18291	8.71448
LOC_Os02g32520	Leaf	16	Os.11935.1.S1_at	11.5476	10.7119	9.49966	10.342	8.09133	9.05094	10.0032	10.7581	9.61142	10.8248	9.57248	9.06525
LOC_Os03g59320	Leaf	18	Os.10146.1.S1_at	12.2554	12.4838	7.32396	12.0955	6.72452	7.32045	8.5802	6.34926	10.1735	10.6611	9.10334	8.57369
LOC_Os02g57100	Leaf	16	Os.49415.1.S1_at	10.4919	10.6725	9.21517	10.5839	10.0304	9.52393	10.3398	11.8615	10.6782	8.9623	9.92638	9.37581
LOC_Os04g52100	Leaf	16	Os.10727.1.S1_at	11.8877	11.8236	7.50746	10.9015	9.58154	9.66177	8.63586	7.59162	9.92125	9.17271	9.51925	8.74037
LOC_Os11g05552	Leaf	16	Os.15363.1.S1_at	11.1184	11.5678	8.21095	10.7698	10.1801	10.1229	8.45526	7.92397	10.2557	9.08275	9.59086	8.47565
LOC_Os09g21740	Leaf	16	OsAffx.29968.1.S1_s_at	10.6361	10.8729	9.46765	10.7708	9.86119	10.148	9.85877	4.89637	8.55887	8.72413	10.2064	9.12394
LOC_Os05g11090	Leaf	16	Os.17917.1.S1_at	11.4744	11.1316	8.84525	11.0443	8.92397	8.90174	8.94778	9.68066	9.4612	8.98403	9.51024	9.27357
LOC_Os02g45660	Leaf	16	Os.49474.1.S1_at	11.3599	11.3395	9.62162	11.0802	9.02734	8.88568	8.49347	6.8827	8.13305	9.31521	8.64866	9.46975
LOC_Os03g05800	Leaf	16	Os.56167.1.S1_at	11.1098	11.633	8.53291	11.5245	8.50078	8.58392	9.52607	11.5808	9.02064	8.81624	8.16743	8.66031
LOC_Os01g37130	Leaf	16	Os.15194.1.S1_at	12.113	12.1215	7.17539	11.49	8.23275	8.91894	8.16759	6.0072	9.25048	9.88925	8.95296	10.7583
LOC_Os03g14040	Leaf	18	Os.32492.1.S1_at	11.9586	12.4393	6.09044	12.8894	9.4291	7.47691	8.82699	6.83045	11.2441	8.87458	8.82377	5.99654
LOC_Os02g36570	Leaf	18	Os.11616.1.S1_at	11.439	12.1522	6.99515	12.0973	9.46702	9.03973	8.11942	5.51876	9.79832	8.88986	9.27009	8.41631
LOC_Os02g33610	Leaf	16	Os.50951.1.S1_at	11.7607	11.5846	8.3921	9.93556	9.46793	9.83193	9.60907	6.12408	10.6117	9.68029	9.71918	8.91015
LOC_Os11g34180	Leaf	16	Os.9476.1.S1_at	11.0902	11.0077	8.94396	10.7585	9.656	9.51046	9.36983	9.56131	9.76221	9.17445	9.16141	8.94587
LOC_Os08g40160	Leaf	18	Os.11578.1.S1_at	12.2684	11.9164	7.00515	12.1164	8.75813	8.18439	9.28146	7.75214	9.65576	8.46342	8.42708	7.23813
LOC_Os06g02500	Leaf	16	Os.20570.1.S1_x_at	10.9679	11.8015	7.74626	10.8313	9.82992	9.50394	8.53923	7.48353	11.1379	9.64934	10.2178	10.2784
LOC_Os10g35140	Leaf	16	Os.17692.1.S1_at	11.3471	11.5576	8.58338	10.9441	9.66251	9.66304	8.02997	5.91497	9.3181	9.52889	8.92256	9.7546
LOC_Os07g07540	Leaf	18	Os.2422.1.S1_a_at	12.8987	13.0133	5.87994	12.7776	8.59709	7.19556	7.98944	7.82098	9.15989	8.40083	7.57004	7.62369
LOC_Os04g54630	Leaf	18	Os.11651.1.S1_at	13.4285	13.5298	6.35698	11.5509	5.10707	7.25762	8.91129	7.579	7.62445	10.7836	8.45186	7.69424
LOC_Os04g57930	Leaf	16	OsAffx.14459.1.S1_at	11.6525	11.1339	8.42918	11.3156	8.96651	8.72978	8.90025	10.2046	8.96725	9.32253	8.86236	9.42715
LOC_Os03g20700	Leaf	18	Os.6595.1.S1_a_at	11.8265	12.2542	5.62319	13.1894	10.3803	8.42321	8.56127	5.38344	8.60645	9.48619	8.97178	6.24391
LOC_Os01g72950	Leaf	18	Os.15864.1.S1_s_at	12.6263	13.059	6.51579	11.9425	8.19284	8.28546	7.51015	7.04712	8.83145	8.39854	8.02171	8.06232
LOC_Os06g20320	Leaf	16	Os.5054.1.S1_at	11.7336	12.1878	8.0553	11.5171	8.92281	8.44144	8.09221	5.05541	9.34981	9.36014	8.82611	8.63333
LOC_Os04g51300	Leaf	18	Os.17232.1.S2_at	12.1175	12.5947	5.57558	12.6791	9.25694	8.80883	8.04195	6.89878	8.32784	8.64015	8.86049	7.97921
LOC_Os12g21710	Leaf	16	Os.26696.1.S1_at	11.0574	10.5352	9.5469	10.8396	9.37992	9.23597	9.44911	7.83207	9.18855	9.85937	9.3081	9.42941
LOC_Os08g45180	Leaf	16	Os.7146.1.S1_at	10.7023	11.0038	8.8742	11.166	9.80936	10.1252	9.34153	7.72298	9.37367	9.16177	8.27337	8.00654
LOC_Os01g22510	Leaf	16	Os.1505.1.S1_x_at	10.8723	10.9668	10.0914	11.0453	9.70343	8.73594	8.12855	5.21802	9.04387	9.62395	9.44682	9.17057
LOC_Os02g58260	Leaf	16	Os.4723.1.S1_a_at	11.2112	11.8473	10.2817	10.6319	9.24815	8.38519	7.75879	4.43086	8.76164	9.75572	8.67204	8.44819
LOC_Os04g37619	Leaf	16	Os.1605.1.S1_at	11.9681	11.1741	8.51626	11.2716	8.61926	9.13646	8.67172	6.38336	8.32949	9.37104	8.78034	7.91647
LOC_Os09g36040	Leaf	18	Os.6854.1.S1_at	13.2977	12.6941	6.33463	12.3323	10.7732	7.85287	7.08486	4.84955	7.15532	8.62613	7.61934	6.25527
LOC_Os02g33149	Leaf	16	Os.52484.1.S1_at	11.2555	11.0868	8.79717	10.7181	10.1395	9.79883	8.36448	5.81303	8.98433	9.46947	9.51462	9.71819
LOC_Os03g02830	Leaf	16	Os.23229.1.S1_at	10.7816	10.6209	6.34501	10.876	9.73665	10.1285	11.373	11.9234	11.0671	11.3266	10.9051	11.2576
LOC_Os02g49680	Leaf	18	Os.7676.1.S1_at	11.7587	11.7116	6.32985	12.5325	10.8713	8.80225	8.20332	7.34892	8.94	9.12106	8.79763	7.10291
LOC_Os03g63480	Leaf	16	Os.7979.1.S1_at	11.255	12.0852	8.20553	11.7447	10.705	8.13756	7.6768	6.32069	9.4693	8.84259	8.81072	6.97545
LOC_Os05g14194	Leaf	16	Os.22487.1.S1_at	10.8231	11.0824	9.37188	10.2756	9.43597	8.90379	9.64769	10.0477	9.3658	9.98184	9.63382	10.1552
LOC_Os10g42240	Leaf	16	Os.7866.1.S1_at	11.3168	11.6947	7.49265	11.255	9.38459	9.05638	9.37969	9.20425	9.68735	9.11673	8.90609	8.86057
LOC_Os12g07110	Leaf	16	Os.15600.1.S1_a_at	11.5705	11.7147	7.16503	11.7273	8.63827	8.4122	9.10429	11.2085	9.2588	8.95895	9.12297	8.31527
LOC_Os01g62440	Leaf	16	OsAffx.2388.1.S1_at	10.9929	11.2159	8.82739	10.6883	9.48808	9.49981	9.11906	8.40643	9.48283	8.81043	9.41862	8.26662
LOC_Os08g06630	Leaf	18	Os.3407.1.S1_a_at	12.0176	12.1533	6.66939	11.8722	9.64339	8.47762	8.80092	8.47495	8.994	8.56097	8.51079	6.95211
LOC_Os09g38410	Leaf	16	Os.17501.1.A1_at	11.1717	11.2753	8.86747	10.8799	9.02336	8.74461	9.43981	7.32362	9.36012	9.60985	9.15601	9.14611
LOC_Os09g10750	Leaf	18	Os.18520.1.S1_at	12.4951	12.4078	5.73521	12.4807	11.0029	8.3901	8.19561	7.86898	8.11437	8.64085	7.43638	6.54847
LOC_Os06g43800	Leaf	18	Os.12737.1.S1_at	12.2285	12.1172	8.22033	11.6615	6.50335	7.54008	8.49789	7.29052	8.34671	8.53129	8.79277	7.99127
LOC_Os11g34940	Leaf	16	Os.25955.1.S1_at	10.2249	11.4728	8.24076	12.1703	10.2577	8.27909	8.17087	8.7886	10.0681	7.878	10.0574	8.22959
LOC_Os11g38020	Leaf	16	Os.24711.1.A1_at	11.5269	11.732	8.4609	10.6948	9.21839	9.10658	8.67198	6.35831	9.19238	9.33167	8.84254	9.1756
LOC_Os12g32230	Leaf	16	Os.26913.1.S1_at	10.6754	10.6178	10.6127	10.8176	8.61779	8.40624	8.85989	6.21203	9.03097	9.77602	9.56088	9.48186
LOC_Os08g36140	Leaf	16	Os.21784.1.S1_at	12.1949	11.9225	7.35162	11.2637	9.46323	8.84311	7.67461	5.39395	9.32153	9.18512	9.00775	8.76719
LOC_Os01g72800	Leaf	16	Os.25239.1.S1_a_at	11.6156	11.7952	7.59425	11.2511	9.95888	9.12176	7.7426	6.94184	9.4272	9.01165	8.93102	9.02401
LOC_Os03g15930	Leaf	16	Os.15901.1.S1_at	10.7878	10.5398	9.05579	10.7749	10.0208	9.53293	9.53928	9.82597	9.32247	8.68051	9.61282	8.22177
LOC_Os01g74010	Leaf	16	Os.14644.1.S1_at	11.3819	11.099	9.43879	10.6463	8.49823	8.676	8.83174	7.3711	10.3043	8.59059	9.21877	8.25951
LOC_Os04g45090	Leaf	16	Os.14694.1.S1_at	11.907	11.6943	9.06088	11.7372	9.31568	7.02223	7.7385	6.44939	8.16437	9.35843	8.17852	8.14719
LOC_Os03g09220	Leaf	16	Os.7974.2.S1_at	10.2897	10.3397	10.0604	11.1017	8.30045	9.00558	9.01902	5.49317	10.0335	10.2043	10.1135	9.32576
LOC_Os07g10540	Leaf	16	Os.25261.1.S1_at	10.8742	10.923	9.23462	10.5601	9.12923	9.20616	9.53433	8.5112	9.75758	9.22698	9.2887	9.13918
LOC_Os01g58000	Leaf	18	OsAffx.30475.9.S1_s_at	11.4795	12.8821	6.30402	11.766	6.52379	9.41566	8.20249	7.06308	9.69102	9.7226	8.55348	7.8895
LOC_Os05g01530	Leaf	18	Os.11969.1.S1_at	11.4387	12.4719	7.11402	11.8282	9.35586	8.01572	10.281	6.0285	10.6374	8.34472	7.37526	7.1541
LOC_Os04g47860	Leaf	16	Os.16014.1.S1_at	10.8637	10.845	9.13803	10.9372	10.7771	9.38465	7.33042	5.64523	6.8362	11.1311	9.55307	12.3844
LOC_Os08g45190	Leaf	18	Os.11841.1.S1_at	11.6069	12.4934	6.21583	12.3398	8.60936	7.92864	9.15383	6.95652	10.21	8.9072	8.56241	7.7366
LOC_Os03g10450	Leaf	16	Os.52540.1.A1_at	11.1128	11.2529	9.52611	10.0242	8.25566	9.05799	9.54435	9.23947	9.58662	9.25131	9.3108	8.79843
LOC_Os04g36800	Leaf	16	Os.47381.2.S1_at	10.6366	11.3166	7.07898	11.2402	10.0159	9.32411	10.5335	8.88662	10.3348	10.4257	8.95444	10.4209
LOC_Os01g18320	Leaf	16	Os.5439.1.S1_a_at	10.6984	11.0334	7.91552	10.7829	10.7586	9.81371	9.12553	9.48016	9.44717	9.1648	9.71708	9.5863
LOC_Os04g43350	Leaf	16	Os.54114.1.S1_at	10.133	10.5633	8.89133	10.4961	10.0012	9.86453	9.76274	8.71832	9.72836	10.0071	10.2682	10.0628
LOC_Os02g56030	Leaf	16	Os.52697.1.S1_at	10.9777	10.8089	8.64164	10.6051	9.87963	9.62791	9.13857	7.76456	9.77665	8.8159	9.61445	8.74252
LOC_Os03g21560	Leaf	18	Os.20465.1.S1_at	12.1139	12.4305	5.61681	12.542	9.53917	7.72321	7.8437	7.34219	9.4435	9.03401	8.86036	8.03049
LOC_Os02g38240	Leaf	16	Os.19872.1.S1_at	11.1303	11.5102	7.14316	11.1581	10.4531	10.2748	8.65274	6.62195	10.167	8.59146	8.91666	6.71645
LOC_Os02g03250	Leaf	16	Os.51258.1.S1_at	11.2296	11.1608	8.50085	10.7967	9.09807	9.17769	8.82873	6.90103	9.11547	9.42551	9.19189	9.63675
LOC_Os02g35900	Leaf	18	Os.13927.1.S1_at	12.0181	12.4274	6.63619	11.5935	9.01449	8.2731	8.30847	6.05449	9.5146	8.94716	8.73939	7.68113
LOC_Os07g15670	Leaf	16	Os.25507.1.S1_at	11.5556	11.2621	7.89901	11.2153	8.76928	8.88227	8.77064	7.49237	9.16986	8.84492	8.96377	9.19657
LOC_Os03g58620	Leaf	16	Os.5642.1.S1_at	10.4107	10.5788	9.17204	10.6959	8.82584	8.96914	10.272	11.5122	9.346	9.14796	9.23902	9.64578
LOC_Os12g18900	Leaf	16	Os.50823.1.S1_at	10.9893	10.6688	9.38652	10.726	8.52174	8.78513	9.16519	8.34878	9.17151	9.16766	9.28641	9.46299
LOC_Os03g19650	Leaf	16	Os.26818.1.S1_a_at	11.1748	11.3932	8.07838	10.7959	9.08369	9.11562	9.1662	9.4565	9.11088	9.74735	8.46337	9.22416
LOC_Os01g43390	Leaf	16	Os.32068.1.S1_at	10.5019	10.5455	9.18204	10.7638	10.0411	9.45665	9.15248	9.90866	9.43656	8.6688	9.029	8.03764
LOC_Os01g32730	Leaf	16	Os.9779.1.S1_at	11.3147	11.3883	7.03099	11.1837	10.1498	9.93186	8.75782	5.58568	9.74772	8.77222	8.96806	8.63557
LOC_Os09g24320	Leaf	16	Os.27516.1.A1_at	10.9531	10.871	9.00712	10.591	8.51656	8.86295	8.79358	10.1596	9.83385	9.50605	9.28481	9.1315
LOC_Os01g64120	Leaf	16	Os.170.3.S1_at	10.66	10.6501	11.2784	11.2517	7.55397	7.18416	7.42718	8.1167	6.72174	10.8388	8.17224	11.6578
LOC_Os05g27100	Leaf	18	Os.8457.1.S1_at	11.588	11.8759	6.68302	11.994	9.84319	9.06533	7.664	5.78635	9.45785	7.89123	8.91979	6.34318
LOC_Os03g52640	Leaf	16	Os.27782.1.S1_at	11.5177	11.4241	8.06242	10.4683	9.97679	9.334	8.21379	7.66665	9.7719	8.71189	9.14852	8.1533
LOC_Os10g25030	Leaf	16	Os.5164.1.S1_at	11.179	11.1468	8.80855	10.017	8.9238	9.33849	9.423	8.08098	9.0285	10.422	8.89285	9.71831
LOC_Os03g62510	Leaf	16	Os.22483.1.A1_at	11.6389	11.4392	7.29239	11.4514	8.34803	8.70841	8.63022	8.83914	9.17279	9.06179	8.63149	9.05095
LOC_Os08g44000	Leaf	18	Os.11934.1.S1_at	12.0449	12.5122	6.44094	12.1393	8.49909	8.0172	7.82947	7.26479	9.07659	7.82163	7.97286	7.18532
LOC_Os03g41510	Leaf	16	Os.11464.1.S1_at	10.5337	10.99	6.82636	11.4285	10.5134	9.92637	10.0931	11.0888	9.333	8.79377	8.92223	8.16842
LOC_Os02g16709	Leaf	16	Os.46219.1.S1_at	10.4347	10.7469	9.03029	10.4333	10.2983	10.1491	8.50305	8.51948	9.59371	8.87532	8.89653	8.69701
LOC_Os02g09940	Leaf	18	Os.4251.1.S1_at	11.3693	12.2308	7.0423	12.1059	9.34275	8.51319	7.31785	6.54338	8.2376	8.29703	8.15005	8.28329
LOC_Os03g55874	Leaf	18	OsAffx.30475.5.S1_x_at	10.6148	12.8209	6.58611	11.6043	7.54146	9.18371	8.31701	8.10539	9.59518	9.43578	8.80105	7.03257
LOC_Os10g42720	Leaf	16	Os.25624.1.S1_at	10.3868	10.6046	8.90624	10.2025	9.92266	9.8082	9.70688	10.1924	9.88937	8.99143	9.19667	9.15475
LOC_Os05g47850	Leaf	16	OsAffx.4648.1.S1_at	11.2452	10.7002	8.62332	10.191	9.66757	9.6408	8.73082	6.97955	10.5354	8.74079	9.68977	8.19856
LOC_Os08g44400	Leaf	18	Os.5986.1.S1_at	11.7427	11.6034	8.17566	11.8302	6.0423	7.47235	8.08792	7.46832	8.95885	9.01495	8.50576	8.70645
LOC_Os03g03949	Leaf	16	Os.15751.1.S1_at	11.1458	10.9724	9.12814	10.578	9.0265	9.02127	8.53348	6.7614	8.73968	9.15644	8.67384	9.18533
LOC_Os06g47550	Leaf	16	Os.18957.1.S1_at	10.0328	10.7587	9.31448	10.3506	9.58587	9.46017	9.20785	8.06628	9.65195	9.8186	9.51224	9.74035
LOC_Os01g62970	Leaf	16	Os.20863.1.S1_at	11.2902	10.4106	7.85232	10.3818	6.6001	8.70604	10.1452	9.30038	10.5586	13.6996	9.86424	12.1057
LOC_Os02g39740	Leaf	18	Os.27652.1.S1_at	11.8827	11.9585	6.62855	11.3585	8.43942	8.61045	8.7471	5.98557	9.35824	8.97248	9.17375	7.76599
LOC_Os03g17600	Leaf	16	Os.29051.1.S1_at	11.4675	11.4502	7.44986	11.3225	8.79364	8.71744	8.50441	9.86626	8.8764	8.00439	8.94645	7.36108
LOC_Os01g39270	Leaf	16	Os.16736.1.S1_s_at	10.5015	10.6125	9.40894	10.3544	9.50501	9.00015	9.14123	8.46822	9.42954	9.61184	9.24437	9.82099
LOC_Os01g67120	Leaf	18	Os.11976.1.S1_a_at	12.1006	12.6781	5.67321	12.398	8.5238	7.885	7.75344	6.83564	8.36393	7.91952	8.53074	7.17615
LOC_Os10g32300	Leaf	16	Os.19611.3.S1_at	11.1163	11.3338	7.7098	10.4438	9.70722	9.78815	8.95149	6.88857	9.82326	9.17442	9.22811	8.09141
LOC_Os07g05000	Leaf	18	Os.11674.1.S1_at	12.5702	12.6088	6.00241	11.8825	7.87141	8.07938	7.67594	5.34609	9.56425	8.63003	7.72287	7.29255
LOC_Os10g38700	Leaf	18	Os.14444.1.S1_at	12.5808	13.0018	8.51644	12.6509	5.51002	5.49621	5.68956	6.98067	7.60924	10.7624	5.14492	5.97665
LOC_Os05g33280	Leaf	18	Os.5229.1.S1_at	11.8245	12.5075	6.49847	12.0292	8.57487	7.90353	7.8083	6.99313	8.95632	8.76013	7.84371	7.23272
LOC_Os07g37830	Leaf	16	Os.44471.1.S1_a_at	11.1163	11.384	8.47628	11.194	8.51616	8.21901	8.34356	7.91551	8.87937	9.30671	8.3917	9.17657
LOC_Os11g13420	Leaf	16	Os.27357.1.A1_at	9.36667	11.9915	8.3823	11.0031	8.91424	10.0701	8.92747	3.79795	10.022	7.7474	9.4962	8.90388
LOC_Os01g53150	Leaf	16	Os.18863.1.S1_at	10.7523	11.0167	9.07464	10.1755	9.16593	9.33963	8.89116	7.96783	9.7741	9.2633	8.87013	8.66172
LOC_Os01g70400	Leaf	18	Os.20144.1.S1_a_at	12.5062	13.0739	5.30247	11.7339	8.44309	8.49226	7.12807	7.23045	7.82672	9.20132	8.00659	7.94915
LOC_Os07g39270	Leaf	16	Os.23416.1.S1_at	9.89879	10.4794	9.46506	10.6935	8.2005	8.82362	10.6833	10.7219	9.5762	9.5684	8.98391	8.58873
LOC_Os08g09270	Leaf	16	Os.14496.1.S1_at	11.227	10.7368	8.04134	10.24	9.4755	9.70851	8.69723	5.96982	10.2075	10.1978	9.80335	9.37002
LOC_Os07g05360	Leaf	18	Os.28301.1.S1_at	11.9246	12.9271	7.09385	11.5249	11.8003	7.842	5.13773	6.00256	6.92672	13.0724	5.96718	8.00392
LOC_Os05g01970	Leaf	16	Os.15723.1.S1_a_at	10.6168	10.9923	7.53329	11.0421	10.6314	9.45299	8.74664	7.43525	10.673	8.9151	9.47345	7.72212
LOC_Os06g04150	Leaf	18	Os.50876.1.S1_at	11.4173	11.5051	6.97493	11.5276	9.5036	8.83754	8.09006	7.10426	9.62965	8.6092	8.74074	7.40393
LOC_Os07g38230	Leaf	16	Os.52515.1.S1_at	12.2441	11.8318	7.97602	10.6052	8.24214	8.61537	7.81225	4.99991	8.9236	8.6836	8.50222	6.86982
LOC_Os05g50980	Leaf	16	Os.9142.1.S1_at	11.102	11.293	7.86568	10.3238	9.90077	9.62956	8.78966	7.61296	9.60161	8.55702	9.10718	8.49626
LOC_Os11g16580	Leaf	16	Os.53870.1.A1_at	10.3439	10.4773	8.62302	10.4553	9.93629	9.86576	9.58811	8.81277	10.0374	8.26247	9.42873	7.99019
LOC_Os01g03040	Leaf	16	Os.1071.1.S1_at	11.6784	11.0616	7.75442	11.4562	8.64956	8.47034	8.31138	8.05968	8.65467	8.46586	8.34125	7.89703
LOC_Os12g23180	Leaf	18	Os.46071.1.S1_x_at	13.326	13.7839	4.57082	13.0388	7.09063	6.87779	6.92971	4.72715	7.56955	8.60016	6.26565	6.52655
LOC_Os12g43520	Leaf	16	Os.9668.1.S1_at	10.2435	10.558	9.47366	10.3061	8.8103	9.11555	9.60907	8.46277	10.508	8.12209	9.53907	8.43058
LOC_Os05g22870	Leaf	16	Os.25543.1.S1_at	10.7789	10.5792	8.15281	10.4028	9.93535	9.74789	9.20162	8.26874	9.40002	9.71661	9.14516	9.70627
LOC_Os06g21380	Leaf	18	Os.11946.1.S1_at	11.4944	11.7474	6.57516	11.7176	8.33394	8.32252	9.12236	8.16957	9.44864	8.81843	8.27792	7.70302
LOC_Os05g29860	Leaf	16	Os.47352.1.S1_s_at	10.1159	10.608	8.86473	10.5848	9.9944	9.41005	8.87903	7.85972	9.73934	9.36638	9.48345	9.08607
LOC_Os06g36840	Leaf	18	Os.2259.1.S1_s_at	11.4342	12.1483	5.71672	11.4901	9.46109	9.22389	8.77814	7.03065	9.82362	9.1415	8.28464	7.3756
LOC_Os07g39430	Leaf	16	Os.10501.1.S1_at	11.0392	10.355	8.2515	10.3933	8.8944	9.49924	9.2852	7.40972	10.1151	9.69989	9.43505	9.86095
LOC_Os11g24450	Leaf	16	Os.37494.1.S1_x_at	10.9278	11.3435	7.06288	11.5522	8.63343	8.80915	9.18883	10.4503	8.83084	8.43644	8.59208	7.93548
LOC_Os08g16010	Leaf	16	Os.9922.1.S1_s_at	10.8815	11.4822	9.43414	10.3598	8.56948	7.79652	8.54387	9.18386	9.20467	7.43062	9.10484	8.84902
LOC_Os09g07660	Leaf	16	Os.50251.1.S1_at	11.4428	11.2246	8.20629	11.275	8.49245	8.44556	8.6402	7.06132	8.63422	8.89425	7.74983	6.86699
LOC_Os04g50860	Leaf	16	Os.21073.1.S1_at	11.9958	10.9158	8.00757	10.4733	8.50268	8.63004	8.81458	6.64974	9.50438	9.40743	8.79382	8.79701
LOC_Os02g39730	Leaf	16	Os.11981.1.S1_x_at	10.7268	10.8257	7.91902	11.1302	8.17193	9.06822	10.1999	7.82183	8.92725	9.36977	8.84818	7.95627
LOC_Os03g08070	Leaf	16	Os.26448.1.A1_at	9.89135	10.7119	8.95342	11.0737	8.897	8.95164	9.18586	7.22455	9.85296	9.53824	9.04196	8.19321
LOC_Os03g11120	Leaf	16	Os.21849.1.S1_at	10.4892	10.7551	8.82703	10.1691	9.98711	9.53117	9.1774	9.03311	9.2409	8.66805	9.00438	8.49489
LOC_Os05g51150	Leaf	16	Os.14820.1.S2_s_at	11.7994	10.8351	8.11224	10.3455	9.10114	9.03474	8.56377	6.67265	8.77602	10.1092	8.6307	8.82317
LOC_Os03g16050	Leaf	18	Os.11756.1.S1_s_at	12.8331	13.0726	6.14444	12.4811	7.92826	6.71648	5.95164	4.7523	6.96602	9.2187	7.14543	7.68705
LOC_Os05g06890	Leaf	16	Os.1150.1.S1_at	10.11	10.6313	9.23025	10.5952	9.39358	9.52447	8.65587	7.97062	9.4529	8.55099	8.93955	8.25419
LOC_Os01g71190	Leaf	18	Os.25590.1.S1_at	11.1622	11.8098	6.39202	12.3423	9.44424	8.34598	7.73946	6.86137	8.5187	8.36999	8.37792	7.31589
LOC_Os08g15460	Leaf	16	Os.15436.1.S1_at	10.6219	11.1398	7.69442	10.7227	9.67369	9.5031	9.10087	9.25691	9.35914	8.62459	8.64156	8.3755
LOC_Os03g12560	Leaf	16	Os.9413.1.S1_at	10.4884	10.6097	8.61189	9.97376	9.77189	9.7548	9.09131	8.33692	9.22567	9.52204	9.41626	9.96379
LOC_Os07g06450	Leaf	18	Os.12608.1.S1_at	12.1923	12.4925	6.27235	11.3648	8.72042	7.95367	7.01721	6.62904	8.92528	8.60771	8.50527	7.91502
LOC_Os11g37990	Leaf	16	OsAffx.31358.1.S1_at	11.215	11.0148	7.57392	10.7527	9.23815	9.02997	8.91164	7.13158	9.92156	8.26076	9.28429	7.83143
LOC_Os11g03390	Leaf	18	Os.8564.1.S1_at	11.4921	12.4455	6.85443	12.3056	8.94287	7.97493	8.04157	6.46188	7.06155	8.0809	6.53118	4.97263
LOC_Os12g09570	Leaf	16	Os.14941.2.S1_a_at	10.1235	10.3912	9.16533	10.1777	8.95429	9.12405	9.56978	10.5721	9.37721	9.46973	9.44333	9.24819
LOC_Os09g32640	Leaf	16	Os.55534.1.A1_at	10.4835	10.0826	9.25389	10.601	9.45331	8.41491	9.02822	6.79146	9.99207	9.90281	9.48196	10.195
LOC_Os05g33500	Leaf	16	Os.4917.1.S1_at	10.909	10.7835	7.9524	10.6368	9.55826	9.44769	8.5868	7.24652	9.84293	8.53199	8.98404	8.45791
LOC_Os05g03000	Leaf	16	Os.49718.1.S1_at	10.7506	10.7695	8.99098	10.5987	8.8584	8.6535	8.40246	8.08855	9.35218	9.01642	8.488	9.13129
LOC_Os12g03070	Leaf	18	Os.10524.1.S1_x_at	11.6787	12.4823	6.54972	12.4849	9.43053	7.80604	7.42649	6.95705	6.28826	7.85795	6.56318	6.23776
LOC_Os06g04610	Leaf	16	Os.5449.1.S1_at	10.9693	10.8389	8.1023	10.2945	9.07092	9.10658	8.74925	7.60224	10.217	9.53472	9.37334	8.81652
LOC_Os03g61090	Leaf	18	Os.9885.1.S1_x_at	11.4236	12.3319	6.06568	12.2187	7.81857	7.25808	8.24658	7.36916	8.52878	9.06134	8.50234	9.3303
LOC_Os08g29370	Leaf	18	Os.14368.1.S1_at	11.3113	11.7492	6.27392	12.0374	9.92267	8.66373	7.5832	6.49259	9.05436	8.42579	8.10718	6.72115
LOC_Os02g24612	Leaf	16	OsAffx.8235.1.S1_x_at	9.64815	11.5247	7.50544	10.9121	8.12944	9.74088	8.82608	7.9233	10.5428	9.62054	9.73977	7.51331
LOC_Os03g45710	Leaf	16	Os.26499.1.S1_at	11.1118	11.3298	8.02323	10.414	9.25404	8.91101	8.78316	6.47512	8.66329	8.56545	8.69784	8.31895
LOC_Os01g06020	Leaf	16	Os.24869.1.A1_at	10.6185	10.4003	8.64311	10.1198	9.09194	8.9948	9.00747	9.50842	9.77571	9.13335	9.63748	9.22921
LOC_Os10g42299	Leaf	16	Os.2759.1.S1_s_at	10.1603	11.2633	9.16491	11.9881	9.29646	7.88781	7.38594	5.86177	7.51155	6.85735	8.13871	6.04831
LOC_Os04g45600	Leaf	18	Os.47301.1.A1_at	11.9986	12.419	6.59134	11.7692	7.27554	7.55447	7.20683	6.85119	7.11603	8.3506	7.63857	8.8097
LOC_Os09g09790	Leaf	16	Os.26844.1.S1_at	10.8673	10.9976	8.32871	10.3525	8.26008	8.36125	8.80677	9.13546	9.01275	9.23089	9.20904	9.49282
LOC_Os09g24710	Leaf	16	Os.38084.1.S1_at	10.7458	10.5035	8.97775	10.5818	9.0617	8.43863	8.46134	7.49376	9.24223	8.70153	8.90438	8.08603
LOC_Os12g37610	Leaf	16	Os.11210.1.S1_at	10.7938	11.008	7.73078	10.5861	8.30714	8.83767	8.20579	9.21638	9.70498	8.55273	9.44586	9.46924
LOC_Os12g16200	Leaf	16	Os.7101.1.S1_at	11.0044	11.5245	11.3309	11.337	7.57784	5.5868	7.51274	4.81666	7.42997	7.51034	6.73839	5.12693
LOC_Os01g51360	Leaf	16	Os.19771.1.S1_at	10.9791	11.111	7.64259	11.3157	10.4875	9.76724	7.21694	5.48597	9.03	6.5904	7.71313	4.45153
LOC_Os02g51480	Leaf	16	Os.24663.1.S1_s_at	10.4961	10.785	7.50008	10.6495	9.71292	9.52795	8.76501	8.87216	9.40178	8.75327	8.98577	8.15711
LOC_Os03g49720	Leaf	18	Os.11854.1.S1_at	12.0084	11.9671	6.96499	11.8577	6.35017	6.58701	7.08986	6.69298	8.2179	9.88632	7.56678	11.484
LOC_Os02g57030	Leaf	18	Os.5432.1.A1_at	12.4552	12.4508	4.61772	12.2725	9.59929	8.81649	6.54059	5.18136	7.62466	7.70651	7.53803	5.53219
LOC_Os12g37530	Leaf	16	Os.8465.1.S1_a_at	10.9366	10.6817	8.32368	10.8945	8.26465	8.13296	8.50343	6.74816	9.57069	8.7831	9.11147	8.64672
LOC_Os08g37700	Leaf	16	Os.27730.1.S1_at	11.8957	11.5041	7.08094	10.4305	8.96047	8.84869	8.08006	6.42039	9.49717	8.79435	7.81632	7.60197
LOC_Os06g13660	Leaf	18	Os.27835.1.S1_at	11.8247	12.0001	6.98118	11.2744	8.14616	7.83892	7.41368	6.41679	8.95483	7.7186	7.83769	6.6418
LOC_Os04g33630	Leaf	16	Os.49129.1.S1_at	10.001	10.69	5.89962	11.1929	11.6512	10.596	7.58229	4.86846	9.71608	9.73464	10.4576	10.1168
LOC_Os08g21700	Leaf	16	OsAffx.5891.1.S1_s_at	10.2605	10.5653	8.80803	10.1581	9.06726	9.32757	8.69756	7.46273	8.84788	9.21537	8.81557	9.39728
LOC_Os02g51020	Leaf	18	Os.32449.1.S1_at	12.3051	12.9605	5.37845	11.7161	8.18561	7.57168	7.03699	6.29666	8.48263	8.55842	7.20184	6.84978
LOC_Os03g15870	Leaf	18	Os.9226.1.S1_a_at	11.3465	11.5475	6.76112	11.1368	8.61394	8.1549	7.78107	8.55289	9.04085	8.1517	8.85092	7.99559
LOC_Os01g65260	Leaf	16	Os.30033.1.S1_at	10.1839	10.8432	7.63117	10.8377	8.68508	9.33886	9.03572	11.3359	8.46993	8.48729	8.56328	7.35963
LOC_Os03g11780	Leaf	16	Os.50204.1.S1_at	11.6965	11.2042	8.13112	10.0697	7.97697	8.05459	8.19745	6.65709	8.9883	10.4836	7.84482	9.74174
LOC_Os01g40310	Leaf	18	Os.8571.1.S1_s_at	11.0148	11.6898	7.21179	11.3789	8.93244	7.77286	7.78014	8.80134	7.69315	8.55054	7.96078	8.48795
LOC_Os02g49570	Leaf	16	Os.14793.1.S1_at	10.3474	10.4828	8.71871	10.3882	8.99147	9.30577	8.43751	6.0452	9.36054	8.62136	9.03424	7.74435
LOC_Os05g49910	Leaf	16	Os.57367.1.S1_x_at	10.9161	11.0538	7.24402	10.8885	8.34603	8.78274	8.25159	8.37337	8.69503	8.8959	8.92716	8.47923
LOC_Os07g32590	Leaf	16	Os.18234.1.S1_at	10.9834	11.0203	7.29295	10.2441	9.22388	9.03809	7.97904	8.07703	10.0968	8.77592	9.4037	9.06468
LOC_Os04g34460	Leaf	18	Os.8479.1.S1_s_at	11.1255	12.0042	6.73963	11.0961	9.15451	8.61597	7.64704	5.80391	9.6905	8.08616	7.83964	6.37073
LOC_Os11g38030	Leaf	16	Os.49393.1.S1_at	10.2279	10.5908	8.42553	10.2094	9.7096	9.22956	8.34708	8.25687	9.05453	8.97748	8.89128	9.49995
LOC_Os08g07880	Leaf	16	Os.52545.1.S1_at	10.4163	10.1422	9.31461	10.2506	9.05323	9.37904	8.5072	6.84301	8.25222	8.93589	7.91486	8.76084
LOC_Os02g47560	Leaf	16	Os.19539.1.S1_at	10.3117	9.77551	8.79765	10.8473	8.26169	8.75734	8.9783	9.58032	8.52681	8.91365	8.94096	8.7447
LOC_Os08g29160	Leaf	18	Os.14369.2.S1_at	12.9423	13.3929	4.80899	12.3241	7.56867	6.77005	5.56043	5.44198	7.49123	8.03155	6.40708	8.85593
LOC_Os06g45340	Leaf	18	Os.47784.1.S1_at	11.526	11.856	6.54312	11.0517	8.551	8.34743	7.49719	4.85033	9.51805	9.17496	7.68845	8.79663
LOC_Os06g39690	Leaf	18	Os.11654.1.S1_at	11.8153	11.7002	6.06783	11.4367	8.02074	7.96884	8.20792	6.80968	9.50953	7.85797	8.26521	7.03551
LOC_Os06g06190	Leaf	16	Os.17072.1.S1_at	10.4289	10.5621	8.80074	10.4234	8.92022	8.34374	8.55592	8.41542	9.55851	8.83631	8.66974	8.01681
LOC_Os04g54320	Leaf	18	Os.7707.1.S1_at	11.5254	11.8278	7.07694	10.8334	8.2454	8.30975	6.90052	4.60761	8.74038	9.09384	8.57377	8.26965
LOC_Os06g02120	Leaf	16	Os.21199.1.S1_s_at	10.7371	11.4902	7.19823	10.0325	9.05166	9.04753	8.88093	9.27857	9.85659	8.89975	8.50716	8.44757
LOC_Os01g68330	Leaf	16	Os.27858.1.S1_at	10.2161	10.5828	8.54763	10.8306	8.10715	8.05808	8.74213	7.74631	9.24446	9.5043	8.71653	9.99125
LOC_Os01g67720	Leaf	16	Os.9904.1.S1_x_at	9.72673	10.2866	8.43238	10.6305	9.3564	8.9579	8.87891	9.02899	11.1147	8.09695	9.50395	6.73622
LOC_Os12g07020	Leaf	16	Os.19306.1.S1_at	10.5659	10.4338	8.69315	10.2342	8.45338	8.07603	8.59373	9.14573	10.0605	8.55635	9.88955	7.90045
LOC_Os10g39930	Leaf	16	Os.46548.2.S1_x_at	10.9904	11.1836	6.75598	10.78	9.14166	8.20571	9.37806	8.60019	9.28364	8.51768	8.61308	8.78557
LOC_Os07g11110	Leaf	18	Os.8521.1.S1_at	11.8619	12.6665	6.42967	12.1734	6.60517	7.13429	6.50308	7.75792	6.56239	7.57416	6.3731	7.73501
LOC_Os01g23680	Leaf	16	Os.19014.1.S1_at	10.2161	10.4378	8.67669	10.4334	8.81662	8.35369	8.861	9.17605	9.20335	8.75428	9.09285	8.32343
LOC_Os02g47120	Leaf	16	OsAffx.24761.1.S1_at	10.4788	10.4341	8.6984	9.98472	8.76476	9.16655	8.69396	8.75816	8.92515	8.92955	8.4713	8.50218
LOC_Os04g52230	Leaf	16	OsAffx.27508.22.S1_s_at	9.90831	10.4688	6.81531	10.0568	9.72259	10.1565	9.8914	9.68757	10.5081	9.94433	9.45301	9.2683
LOC_Os07g28790	Leaf	16	Os.50313.1.S1_at	10.7172	10.8092	7.70468	10.7822	8.72336	8.72802	8.25069	7.91914	8.81148	8.54048	8.54598	8.02485
LOC_Os06g49120	Leaf	18	Os.26393.1.S1_at	10.788	11.8516	5.08591	11.6167	8.717	8.39118	9.498	10.2947	8.92175	8.96514	7.9561	8.72681
LOC_Os11g34210	Leaf	16	Os.11484.1.S1_at	9.98751	10.4629	8.33391	10.2022	9.39966	9.39262	8.83605	7.59913	9.4456	9.19487	8.94928	8.56786
LOC_Os05g19380	Leaf	18	Os.49087.1.A1_at	11.1352	11.3958	7.07075	11.1914	8.92324	8.49513	7.61569	6.06301	9.16713	7.76838	7.75952	7.32844
LOC_Os05g07870	Leaf	16	Os.27613.1.A1_at	9.54482	10.3819	8.17135	11.2531	8.73131	8.73379	9.55914	11.6233	8.90304	7.68923	8.26593	7.16313
LOC_Os01g13570	Leaf	18	Os.27709.1.S1_a_at	12.4592	12.1959	6.33571	10.7708	7.90586	7.66329	6.69937	7.17336	9.19417	8.57111	7.36482	7.60672
LOC_Os11g05260	Leaf	18	Os.9756.1.S1_a_at	12.0031	11.9884	6.38914	11.2677	7.86104	7.62474	6.89052	6.01138	7.9092	8.81085	7.71014	9.13329
LOC_Os06g09610	Leaf	18	Os.22674.1.S1_at	11.7085	12.4673	5.19549	12.1334	8.73964	7.69228	6.09043	5.19343	8.72088	8.71544	8.11994	6.70127
LOC_Os02g49820	Leaf	16	Os.52416.1.S1_at	11.0773	11.0519	7.5048	10.1839	9.05985	9.13969	7.64895	5.95618	9.51643	8.69355	9.02455	7.71069
LOC_Os02g54710	Leaf	16	Os.32465.1.S1_at	10.801	10.9266	8.09365	10.1677	9.45125	8.42486	7.34286	6.75466	9.37628	8.76843	9.35163	9.52166
LOC_Os01g59090	Leaf	18	Os.32482.1.S1_at	11.7118	11.4195	5.5578	11.4947	8.05272	8.55266	8.0078	6.81451	9.36605	7.88481	8.50076	7.37727
LOC_Os08g06530	Leaf	18	Os.8000.1.S1_at	12.9035	13.2459	4.28506	12.5898	7.60913	6.18701	6.56442	4.31126	8.2932	8.11872	7.3981	6.15367
LOC_Os02g38020	Leaf	18	Os.9506.1.S1_a_at	11.8998	12.8748	4.91166	12.7188	8.0529	7.25861	7.01962	5.92089	7.84244	8.2023	6.02722	5.45021
LOC_Os05g05480	Leaf	16	Os.10700.1.S1_at	10.8933	10.9369	7.66257	10.2685	9.71473	8.84891	7.94092	6.45873	9.45439	8.49699	8.66382	7.70582
LOC_Os02g13970	Leaf	18	Os.26931.1.S1_a_at	11.5567	11.9691	6.67529	11.4461	8.00428	7.29117	7.09059	7.5171	8.62596	8.50957	7.49901	6.99514
LOC_Os02g51070	Leaf	16	Os.13018.1.S1_a_at	10.3461	10.4457	7.96749	11.2153	10.1379	8.63369	7.34217	6.11266	9.19434	7.54978	8.94208	7.17226
LOC_Os04g42870	Leaf	16	Os.6179.1.S1_at	10.114	10.2403	8.38583	10.3594	9.04337	9.28109	8.50468	6.52184	9.13743	8.61199	9.03764	8.94951
LOC_Os02g52420	Leaf	16	Os.17368.1.S1_at	10.3324	10.3816	8.03446	10.6786	8.97346	8.56726	8.75352	8.79308	8.82424	8.56002	8.9722	7.74877
LOC_Os05g41190	Leaf	18	Os.27687.1.S1_at	11.2352	11.7715	5.94687	11.0896	8.51967	8.36543	7.87189	8.21129	9.76059	8.65566	7.86364	7.14287
LOC_Os02g05470	Leaf	18	Os.25613.1.A1_s_at	11.662	12.0923	4.87228	11.2015	9.23552	8.42412	7.72698	3.52634	11.3524	8.58803	8.99521	5.09329
LOC_Os01g03650	Leaf	16	Os.845.1.A1_at	10.2585	10.8413	8.52714	9.89964	8.84127	8.65339	8.87044	8.62931	9.22628	8.55367	8.59236	7.67533
LOC_Os03g04300	Leaf	16	Os.26758.1.A1_a_at	10.704	10.5115	8.0326	10.3047	8.60802	8.44382	8.4124	9.87956	8.81044	8.52436	8.64853	8.39497
LOC_Os06g44160	Leaf	16	Os.47474.1.S1_x_at	11.7584	10.9243	8.26276	10.0751	3.84391	7.38333	9.75312	11.7621	7.59761	10.5322	6.82651	9.82515
LOC_Os07g09800	Leaf	16	Os.53087.1.S1_at	11.0149	11.068	7.15496	10.8573	7.639	8.58581	7.99174	6.98308	9.36376	7.62534	8.3113	7.5218
LOC_Os08g23410	Leaf	18	Os.5188.2.S1_s_at	11.6892	12.456	4.10204	11.3271	8.69839	8.80248	7.79587	4.7324	9.08892	8.71236	8.40975	8.19173
LOC_Os05g40260	Leaf	16	Os.7020.1.S1_x_at	10.7757	10.6657	8.01412	10.4331	8.83559	8.678	7.57849	6.66701	8.91887	8.30253	8.46724	8.2009
LOC_Os02g58150	Leaf	16	Os.13735.1.S1_at	11.2427	10.8292	6.36952	9.90589	7.51048	7.27623	10.7247	7.97342	11.878	9.96703	10.369	11.1446
LOC_Os09g21460	Leaf	16	Os.49191.1.S1_at	10.2056	10.4049	7.24553	10.0794	10.6916	10.5663	7.56991	6.87516	9.07777	8.61472	9.09028	7.92193
LOC_Os10g39150	Leaf	18	Os.24307.1.S1_at	12.4957	13.4118	5.98536	11.9431	4.68642	6.05986	4.96154	5.45758	6.50574	10.5695	6.13037	8.65171
LOC_Os09g29430	Leaf	16	Os.5974.1.A1_at	10.0103	9.98004	6.89581	10.5676	9.15608	10.0479	10.1612	7.15616	10.1961	7.95287	9.29509	7.19643
LOC_Os05g33840	Leaf	16	Os.7505.2.S1_at	10.1006	10.2371	7.19861	11.461	9.86597	9.81548	7.89488	6.0575	7.89467	8.43704	8.01458	5.80569
LOC_Os06g45370	Leaf	16	Os.15065.1.S1_at	10.6676	11.273	7.43195	10.6835	8.66576	8.57239	7.42269	8.14572	8.40313	7.90044	7.84655	7.87783
LOC_Os03g19560	Leaf	16	Os.19474.1.S1_a_at	10.5217	11.0023	6.53847	10.9067	9.45171	8.59673	8.85917	7.67104	8.96418	7.83032	8.85683	7.15685
LOC_Os09g11520	Leaf	16	Os.19325.1.S1_at	10.7246	10.8606	7.93798	9.55299	8.82208	9.15748	8.41205	7.97833	8.33133	9.31593	8.14807	9.01156
LOC_Os12g29570	Leaf	16	Os.22484.1.A1_at	10.7367	11.0838	7.04142	10.8298	8.92945	8.4391	9.6712	7.72088	8.65166	7.99066	6.95196	6.27469
LOC_Os02g56219	Leaf	16	Os.47375.1.S1_s_at	10.6494	10.7551	8.09559	10.2142	8.03434	8.13037	9.51805	8.55565	9.1683	6.32373	8.51333	7.74836
LOC_Os03g56840	Leaf	16	Os.2807.1.S1_a_at	10.4198	10.8425	7.8862	10.6369	8.42289	8.50512	7.88557	7.87177	8.5493	7.75579	8.51405	6.93946
LOC_Os03g14654	Leaf	18	Os.7128.1.S1_at	9.92762	11.7617	6.26467	13.4061	8.15892	6.53538	5.86108	7.4312	8.5178	7.92206	7.29531	7.98311
LOC_Os02g17360	Leaf	16	Os.27024.1.S1_at	10.3925	10.6878	7.63176	9.83924	8.96953	9.0751	8.44108	8.25957	9.67973	8.30101	8.83124	8.17468
LOC_Os03g39830	Leaf	18	Os.18384.1.S1_at	11.9822	12.3327	4.68048	12.0785	8.39986	7.2576	6.64956	4.45578	8.54123	8.32806	7.39695	6.95157
LOC_Os04g54640	Leaf	18	Os.24768.1.S1_x_at	11.6919	12.1854	4.60193	11.5214	7.99458	8.51025	7.85056	6.17176	9.01627	7.79575	7.13655	5.93827
LOC_Os09g12540	Leaf	18	Os.52420.1.A1_at	10.8852	11.5417	6.01832	11.0213	8.90026	8.83741	7.76613	5.48698	9.16273	7.79198	7.99082	6.70069
LOC_Os05g32390	Leaf	16	Os.49239.1.S1_at	10.1696	10.7051	8.0893	10.4977	8.72846	8.45563	8.53948	7.49699	8.56554	7.90088	8.05858	7.80305
LOC_Os06g28950	Leaf	16	Os.5170.1.S1_at	10.4825	10.4642	7.80226	10.1426	8.42419	8.6309	8.63852	6.1003	9.67187	8.0078	9.20444	8.02079
LOC_Os07g46410	Leaf	16	Os.7284.1.S1_a_at	10.652	10.772	7.70794	10.7748	8.60107	7.57486	8.02731	6.963	8.35246	7.78384	9.15964	7.42306
LOC_Os01g65400	Leaf	16	Os.24034.3.S1_x_at	10.5566	10.5511	7.69862	9.93139	8.99927	8.6559	8.26045	7.65824	9.88332	8.27382	8.79011	8.49732
LOC_Os08g25900	Leaf	16	OsAffx.17159.1.S1_x_at	10.6005	10.7726	7.09381	10.4201	8.95058	8.89504	8.14385	7.31926	9.11871	8.2357	8.24067	7.99653
LOC_Os03g54040	Leaf	18	Os.20521.1.S1_at	10.6731	11.1971	4.56858	11.3221	9.49329	8.74235	9.05059	10.9257	9.20205	8.30305	8.69448	7.2253
LOC_Os04g16760	Leaf	18	Os.26751.1.S1_s_at	9.84961	12.9138	5.29554	11.9147	7.01439	6.95154	8.16766	6.55069	9.94652	9.82697	8.34332	6.61209
LOC_Os04g47360	Leaf	16	Os.52261.1.S1_at	8.93621	12.733	9.85386	10.141	6.61264	6.57305	9.04466	6.87927	9.43975	7.05728	6.53357	7.11155
LOC_Os04g43420	Leaf	18	Os.12126.2.S1_at	12.1821	11.695	5.69955	11.05	7.59375	7.35732	6.98408	5.63373	8.48067	8.89124	8.09942	7.48388
LOC_Os10g38140	Leaf	18	Os.13014.1.S1_a_at	10.6751	11.5215	8.63301	11.7729	7.63232	5.63678	6.78077	6.50724	5.63633	8.05516	7.65116	6.60839
LOC_Os03g03670	Leaf	18	Os.4324.1.S1_at	11.0209	12.2191	6.66595	11.4134	7.14019	6.74118	6.83482	8.15814	7.46604	7.85783	7.66146	7.04896
LOC_Os04g53490	Leaf	18	Os.33308.1.S1_at	11.1598	11.51	5.6157	10.9815	8.71765	8.74774	7.4689	5.6616	8.84531	8.00685	7.88268	6.45361
LOC_Os02g47510	Leaf	18	Os.28290.1.S1_at	11.8569	12.1219	7.1221	11.7846	7.40899	6.2337	5.36185	6.21016	5.61228	9.4974	4.82989	8.36964
LOC_Os01g07730	Leaf	16	Os.51043.1.S1_at	10.5413	10.6867	9.29843	10.3056	6.84416	6.68722	7.6774	6.78669	7.32849	8.81302	8.70619	8.31467
LOC_Os09g36130	Leaf	16	Os.57099.1.S1_at	10.8544	10.9576	7.07251	10.5622	8.81742	8.41281	7.48186	8.19861	7.89262	7.74298	7.79899	6.65469
LOC_Os02g01340	Leaf	18	Os.15243.2.S1_x_at	12.8674	13.3266	4.09351	12.1921	6.6534	5.7653	6.29111	4.86581	7.91158	8.32647	6.12938	6.40179
LOC_Os07g04990	Leaf	18	Os.8112.1.S1_at	13.0468	12.8295	3.70894	12.1884	5.55229	6.04162	7.94502	5.51828	8.54533	8.07351	6.11714	6.40533
LOC_Os03g58080	Leaf	16	Os.11858.1.S1_at	10.7338	10.3278	7.91952	10.4377	7.85827	7.49164	8.55559	8.9032	6.9662	8.9102	8.22225	9.29387
LOC_Os04g52330	Leaf	16	Os.17679.1.S1_at	10.4258	10.6553	7.74031	10.368	7.87898	8.10593	8.85878	5.95902	8.52417	8.60335	7.87458	8.14915
LOC_Os09g09320	Leaf	16	Os.50376.1.S1_a_at	10.5476	10.5985	6.67541	10.2611	8.61562	7.96875	8.22823	10.533	9.89835	9.56874	8.8641	8.2419
LOC_Os05g15160	Leaf	16	Os.48609.1.S1_s_at	10.3341	10.8853	7.61134	10.1906	8.985	8.75289	7.4525	7.30695	8.56508	7.74643	8.15706	6.16839
LOC_Os09g26810	Leaf	18	Os.52535.1.S1_at	10.9728	12.3335	5.43646	11.481	8.2951	7.33418	7.47389	5.88111	8.1898	8.50175	7.0079	6.52774
LOC_Os08g02390	Leaf	16	Os.27914.1.S1_at	10.545	10.6924	6.95452	10.0625	8.80892	8.53767	8.48281	9.55351	8.41288	8.03436	8.59458	7.69575
LOC_Os01g61120	Leaf	16	Os.26965.1.S1_at	9.83561	10.0698	8.58357	10.7997	8.10537	8.27013	8.06395	6.05387	8.7018	7.52708	7.68598	7.10631
LOC_Os01g07090	Leaf	14	Os.5408.1.S1_at	10.6953	10.7757	7.29556	10.9555	6.84155	6.79337	7.82074	9.44287	9.02916	7.53305	8.64175	6.75743
LOC_Os10g38710	Leaf	18	Os.9775.1.S1_at	11.5717	12.6926	6.1035	11.8441	6.52459	6.71463	4.82299	5.03982	5.65185	8.33463	6.5423	6.62056
LOC_Os05g42280	Leaf	14	Os.51003.1.S1_at	10.5331	11.206	6.9405	10.5347	8.16357	8.17264	6.80975	6.0497	8.14823	8.76269	7.90221	8.85763
LOC_Os02g47620	Leaf	18	Os.11566.1.S1_at	11.2864	12.0227	5.42887	12.0908	6.31751	6.38943	6.94037	4.63633	9.2905	6.72678	7.78315	7.28742
LOC_Os03g55970	Leaf	14	Os.17075.1.S1_at	10.6908	10.9544	6.96861	9.87033	8.04656	7.53569	8.56868	9.96157	8.66732	8.86689	8.32416	9.78201
LOC_Os01g52170	Leaf	18	Os.27417.1.S1_at	11.0416	11.6853	5.51213	11.1936	9.25537	8.07382	7.05015	4.34889	9.29811	7.12742	7.87947	4.54631
LOC_Os07g46330	Leaf	18	Os.5160.1.S1_at	11.8543	12.1368	6.17399	11.7477	5.89279	5.23529	7.43982	8.1605	8.01253	8.0949	5.64548	7.73627
LOC_Os01g73910	Leaf	18	Os.12771.1.S1_at	11.9443	11.4158	8.68554	10.417	5.41707	5.6354	5.12454	4.52265	7.80867	8.73018	7.66773	7.99147
LOC_Os05g31680	Leaf	14	Os.27416.1.S1_at	10.5565	10.8913	6.67431	10.1021	8.35259	8.79093	7.79181	8.31842	8.83085	7.75466	8.20515	7.19933
LOC_Os03g58540	Leaf	16	Os.29736.1.S1_at	10.6917	10.6371	6.86071	10.1055	8.73347	8.69594	7.53575	7.4899	8.39192	8.07994	8.37375	7.72077
LOC_Os12g42300	Leaf	18	Os.27610.1.S1_at	11.0368	11.4176	6.97182	10.372	6.91615	7.01251	8.41365	5.97868	8.96579	7.93869	7.76996	6.59701
LOC_Os07g47300	Leaf	14	Os.9678.1.S1_at	10.9433	11.0775	6.37937	10.2318	8.51117	8.30874	7.57028	5.22209	9.3635	8.8981	7.64906	6.74871
LOC_Os01g69120	Leaf	14	Os.27831.1.S1_at	11.0413	11.0087	6.78444	9.9014	7.9556	7.21289	7.91784	7.16212	10.252	7.94805	9.16088	7.22407
LOC_Os03g17174	Leaf	18	OsAffx.12892.1.S1_x_at	11.1482	12.399	6.3364	10.5445	7.07687	7.12421	6.0847	6.47275	7.3257	8.81741	7.14409	7.65761
LOC_Os03g51960	Leaf	18	Os.16838.1.S1_at	11.8682	11.0267	8.18423	10.8336	4.3309	5.71629	6.1316	6.621	6.38518	8.00538	7.95638	8.28113
LOC_Os08g42850	Leaf	18	Os.8230.1.S1_at	11.1566	11.2345	5.85932	11.0277	7.54845	7.3168	7.55731	9.05846	8.42013	7.26821	7.2357	7.27899
LOC_Os11g34870	Leaf	14	OsAffx.7294.1.S1_at	10.5868	10.6339	7.17943	10.8704	6.72979	6.83543	8.13849	8.91208	8.6711	8.11086	7.9902	7.00064
LOC_Os01g53020	Leaf	18	Os.49277.1.S1_at	12.3653	11.7331	5.71348	11.4452	6.84602	6.00235	6.3429	7.14688	7.70899	7.43612	6.41368	5.78445
LOC_Os11g43600	Leaf	14	Os.12932.1.S1_at	10.5192	10.838	7.35289	10.007	8.16477	7.79515	7.44442	7.6356	8.36916	8.65195	7.64493	8.26938
LOC_Os07g08970	Leaf	14	OsAffx.5257.1.S1_at	10.5134	10.1903	7.21818	10.9425	7.52413	7.57355	8.6735	5.44863	8.0931	8.56119	7.3665	6.94691
LOC_Os09g30410	Leaf	18	Os.51374.1.S1_at	10.6135	11.2859	6.16204	10.7609	8.63142	8.33249	7.10892	6.50257	8.66819	6.55188	7.44379	5.38555
LOC_Os02g52650	Leaf	18	Os.8514.1.S1_at	11.8398	12.3265	4.34944	12.2361	7.45631	5.37891	6.75375	4.66972	8.4764	7.98274	7.30115	6.71185
LOC_Os03g48030	Leaf	14	Os.14520.1.S1_at	10.4738	11.295	9.61266	11.0194	6.37797	6.05408	5.07941	5.33983	5.64323	6.71005	6.51432	6.40002
LOC_Os04g50110	Leaf	18	Os.16906.1.S1_at	10.9173	11.5083	6.29431	10.6973	7.69271	7.63427	7.07079	7.43784	8.13241	7.27116	6.97863	5.87806
LOC_Os08g07060	Leaf	18	Os.51132.1.S1_at	11.4892	11.6547	5.71905	10.8012	7.5342	7.06238	6.02392	6.63539	8.32038	8.6264	7.26131	6.84458
LOC_Os05g49320	Leaf	18	OsAffx.4662.1.S1_at	11.4464	12.2329	4.77398	11.7792	6.80623	6.46644	6.49149	5.42678	8.14037	7.23635	7.7363	4.93258
LOC_Os03g24930	Leaf	14	Os.12007.1.S1_at	11.0475	11.6721	10.6687	10.1881	6.47823	4.69664	9.12249	2.91565	4.07271	6.69374	4.5582	3.24147
LOC_Os02g58790	Leaf	18	Os.52556.1.S1_at	11.3622	11.9653	4.44978	11.431	8.51534	7.62643	6.77854	5.5787	7.56961	7.52885	6.61561	5.68816
LOC_Os01g25990	Leaf	18	Os.5375.1.S1_at	11.0501	11.4936	7.77053	11.1842	7.94843	5.98075	6.0168	6.09148	6.66789	6.14135	5.9002	5.06181
LOC_Os04g58200	Leaf	18	Os.12363.1.S1_at	9.07044	10.9788	4.25076	11.8193	12.5244	9.05892	8.08798	4.24836	8.01863	8.74474	7.79948	6.01231
LOC_Os04g42800	Leaf	18	Os.51212.1.S1_at	10.5615	11.198	6.62796	10.9241	6.56193	6.84201	7.69968	6.34915	8.15124	7.46281	7.49376	6.39005
LOC_Os01g39960	Leaf	18	Os.24901.1.A1_at	11.0379	11.4718	4.59379	10.8698	8.61119	8.02945	9.50806	5.26471	7.52375	8.33709	6.44501	5.00952
LOC_Os12g17320	Leaf	18	Os.22579.1.S1_at	10.5082	11.0836	5.49872	11.4817	8.08562	7.3962	7.09602	5.32513	7.53126	7.99538	7.87323	6.56272
LOC_Os01g01120	Leaf	14	Os.13225.1.S1_a_at	10.2578	10.5544	7.21217	11.0393	8.22573	7.43632	6.50308	5.32053	7.61393	7.39147	7.21081	6.93488
LOC_Os10g36860	Leaf	14	Os.14817.1.S1_a_at	10.29	10.4134	6.80569	9.65476	8.62267	8.92704	7.139	5.88853	8.69041	8.15953	8.48319	7.2667
LOC_Os12g19530	Leaf	14	Os.35409.1.A1_s_at	10.3133	10.929	7.0624	10.3077	8.23581	8.11188	7.46714	6.08368	7.85638	6.54993	7.10649	5.22915
LOC_Os03g53640	Leaf	14	Os.20176.1.S1_at	10.2161	10.6575	7.08313	10.286	8.48673	7.76422	7.38913	5.34521	8.83675	7.72891	7.9575	4.94334
LOC_Os07g38150	Leaf	14	Os.48079.1.S1_at	10.9378	10.9605	5.87566	9.89373	7.37725	7.87188	7.83574	6.97166	8.9722	7.89925	8.47329	6.9152
LOC_Os04g59440	Leaf	18	Os.175.1.S1_at	10.9838	10.728	5.86241	11.4231	8.37318	6.75885	7.56046	3.96454	8.547	7.59584	7.14677	5.31611
LOC_Os04g46010	Leaf	14	OsAffx.4104.1.S1_at	10.4681	10.7076	6.43906	10.4483	8.16035	7.75459	6.64589	6.85223	8.0186	8.92323	7.38274	7.81455
LOC_Os01g02080	Leaf	14	Os.35815.1.S1_at	9.61365	10.3106	7.11648	10.7685	8.13623	7.7677	7.47835	5.98911	8.13938	9.17101	6.94903	7.60365
LOC_Os01g66980	Leaf	18	Os.7137.2.S1_x_at	11.3536	11.9699	4.91745	11.1227	8.86485	7.03185	4.86659	5.30738	6.92719	8.09135	6.35693	8.82127
LOC_Os12g08220	Leaf	14	Os.53427.1.S1_at	10.5714	11.2814	7.068	10.1359	7.42696	7.25985	6.75553	5.71924	8.08535	6.97627	7.35158	6.39241
LOC_Os04g58780	Leaf	14	Os.20911.1.S1_at	10.4026	10.4301	7.05655	9.88065	8.32507	7.91745	7.52218	7.78891	8.37894	7.73255	7.37526	6.66431
LOC_Os07g18720	Leaf	14	Os.11874.1.S1_s_at	10.2536	10.8303	6.60376	9.87169	8.24042	8.56303	7.19084	6.73908	8.0025	8.16511	7.21697	6.78241
LOC_Os09g32620	Leaf	18	Os.27148.1.A1_at	10.7943	11.3741	6.65722	11.0876	6.7364	5.52403	6.37507	5.22584	9.4743	6.13456	8.46891	5.63325
LOC_Os10g36530	Leaf	14	Os.54568.1.S1_at	10.4334	10.5296	6.491	9.64406	8.4829	7.91812	7.96296	8.47075	8.90137	7.81297	7.88506	8.05923
LOC_Os10g01044	Leaf	18	Os.17906.1.S1_at	11.0311	11.6854	4.99099	11.6693	6.84	6.25584	6.47248	5.7893	7.93908	8.16023	7.14394	6.41371
LOC_Os08g37940	Leaf	18	Os.56997.1.S1_at	10.7717	11.8767	5.38421	10.8926	6.57547	7.32676	6.77727	6.74387	7.63913	7.06825	6.62354	7.62285
LOC_Os06g25439	Leaf	18	Os.12008.1.S1_at	11.0989	11.6107	5.49341	10.5082	7.07403	6.4337	8.30014	8.72027	8.10597	7.39375	7.3625	5.64189
LOC_Os01g03020	Leaf	14	Os.1070.1.S1_at	10.1008	10.6215	7.2213	9.60338	8.5248	8.07642	7.87698	7.73488	8.6831	7.08758	7.65317	5.84859
LOC_Os04g54790	Leaf	14	Os.28255.1.S1_at	10.4616	10.6657	5.89889	10.5437	7.40527	7.55347	8.40851	8.04124	9.54679	6.81907	7.14547	6.19592
LOC_Os01g01280	Leaf	14	Os.7527.1.S1_at	10.7019	11.7292	6.30835	10.1644	6.61787	6.82623	6.46281	5.39298	7.99586	8.47158	7.68593	8.01991
LOC_Os02g51570	Leaf	18	Os.11397.1.S1_at	11.4637	11.8695	5.16056	10.5969	7.43381	7.19803	6.09754	6.00587	7.5477	7.11912	6.77714	6.88625
LOC_Os03g50080	Leaf	14	OsAffx.3560.1.S1_at	11.087	11.5984	5.98454	9.74066	7.45866	6.8825	6.8155	7.09581	7.79889	8.62378	7.69556	8.66473
LOC_Os10g42700	Leaf	14	Os.15736.1.S1_at	10.4463	10.5062	7.40675	9.94074	8.59301	7.87193	6.65135	4.34454	7.50359	7.18936	7.50654	7.21335
LOC_Os01g48500	Leaf	14	Os.6981.1.S1_at	11.101	11.2017	6.17221	9.92523	6.85014	7.86517	6.39998	5.66109	6.49349	8.34942	7.69031	7.59013
LOC_Os02g02550	Leaf	14	Os.2370.2.S1_at	10.3426	10.7161	7.11989	9.76335	7.56812	7.72202	8.03908	9.78476	7.41691	7.14491	6.49878	6.81505
LOC_Os01g32830	Leaf	18	Os.26460.1.S1_a_at	11.0764	11.3357	6.06766	10.7526	6.69683	6.90704	6.49999	7.17511	6.68881	7.4496	6.46255	6.73433
LOC_Os06g02580	Leaf	14	Os.32113.1.S1_at	10.0836	10.4136	6.97414	10.0263	8.10934	7.1714	7.32054	9.29842	8.51412	7.41261	8.1288	7.51074
LOC_Os05g39230	Leaf	14	Os.8138.1.S1_at	10.5208	10.3743	7.01329	9.74979	8.42216	7.88036	7.24516	6.3425	8.67726	7.19017	7.72756	5.59393
LOC_Os01g26039	Leaf	14	Os.17002.1.S1_at	10.0904	9.88635	6.89398	10.0825	7.87639	7.57453	8.58998	8.29491	7.91213	7.68912	8.55813	6.23413
LOC_Os03g58100	Leaf	14	Os.7346.1.S1_at	9.96404	10.1513	6.7224	9.80816	7.70762	8.03738	8.73255	8.08652	8.3676	7.98434	7.64254	8.02009
LOC_Os04g38640	Leaf	14	Os.17129.1.S1_at	10.2867	10.5039	6.36022	10.3454	8.43714	7.86766	7.48247	7.93234	7.69359	7.1612	7.10861	6.3369
LOC_Os08g31750	Leaf	14	Os.49705.1.S1_at	10.5047	10.2252	6.56269	9.96111	7.23273	7.25486	8.42908	9.30514	8.18468	7.60532	7.5959	8.10628
LOC_Os05g44330	Leaf	14	Os.25529.1.S1_at	9.88043	10.3463	7.11269	9.46957	8.28637	7.66863	7.85168	9.62821	9.13095	7.62516	8.05818	6.78521
LOC_Os04g39060	Leaf	14	OsAffx.26382.1.S1_at	10.2743	10.1422	7.06799	9.37726	8.78854	8.52098	7.2681	6.46431	8.3327	7.64539	7.58758	7.25921
LOC_Os04g31040	Leaf	14	Os.2467.1.S1_at	10.5515	11.0368	5.1953	10.6997	7.768	7.33269	7.7071	10.3826	7.90087	7.28566	6.97336	5.53
LOC_Os12g31460	Leaf	18	OsAffx.7755.1.S1_s_at	11.3854	11.9103	4.97715	10.8117	6.9919	6.96567	5.90035	6.37085	7.52208	6.81028	6.71194	5.57753
LOC_Os03g57149	Leaf	14	OsAffx.13521.1.S1_x_at	10.3262	10.4397	6.52317	10.2502	7.99571	7.26644	7.35805	7.92449	7.65979	7.75659	7.64155	7.17602
LOC_Os11g07922	Leaf	14	Os.52255.1.S1_x_at	10.3204	10.7237	5.46477	10.0719	7.85244	8.46397	9.11843	10.4942	7.22146	7.603	5.76693	7.05644
LOC_Os02g20490	Leaf	14	Os.51211.1.S1_at	10.5186	10.1223	7.0406	9.33842	7.65636	8.05178	7.65957	4.59791	8.49566	7.86311	8.06156	8.76556
LOC_Os08g32630	Leaf	14	Os.38228.1.A1_s_at	10.5676	10.6458	6.48134	9.99729	6.97137	7.08146	7.85889	7.28563	8.03009	7.95343	7.6101	7.27369
LOC_Os07g49310	Leaf	14	Os.17623.1.S1_at	9.23288	10.149	6.37679	11.0647	7.48892	7.43421	7.24314	6.69143	7.98415	8.24719	8.54373	8.55781
LOC_Os04g31010	Leaf	14	Os.17392.1.S1_at	9.89421	10.0814	6.91735	10.2475	7.76631	6.84575	7.70418	7.20446	9.9626	6.34668	9.03246	7.0727
LOC_Os11g05556	Leaf	14	Os.49423.1.S1_at	10.7943	10.8463	6.32732	9.68958	7.67161	7.4438	6.91081	6.47174	8.38884	7.56478	7.52837	7.50887
LOC_Os01g73540	Leaf	18	Os.33788.1.S1_at	10.8459	11.3693	5.11061	10.5597	7.58679	7.46744	6.48178	4.73485	8.51544	8.02385	6.92579	6.93263
LOC_Os07g36390	Leaf	14	Os.8081.1.A1_at	10.5845	10.6182	5.20493	10.2343	8.77224	8.52828	6.88925	4.4932	9.00402	7.24954	7.85332	6.14703
LOC_Os12g04260	Leaf	14	Os.26862.1.S1_s_at	10.2036	10.5778	6.11053	9.36155	7.59233	7.96045	8.10252	9.22798	8.50448	8.04266	8.24206	8.13764
LOC_Os07g30670	Leaf	18	Os.52588.1.S1_at	11.6855	12.2502	5.00388	9.74544	6.45797	7.19404	6.47963	5.43152	6.70787	8.47912	6.46418	7.81635
LOC_Os01g04130	Leaf	14	Os.35230.1.S1_at	10.653	10.0962	8.09784	9.20831	7.6186	7.70112	6.5742	6.88193	7.38121	7.39913	7.18545	6.66743
LOC_Os08g19140	Leaf	14	Os.53001.1.S1_at	10.0537	10.6458	5.61015	10.421	7.44631	7.70714	8.4367	10.3354	8.15149	7.2752	6.89126	6.29698
LOC_Os11g11210	Leaf	14	Os.52283.1.S1_at	10.674	10.7457	5.96712	10.168	7.23259	7.61204	6.93084	5.66972	8.3385	7.73628	6.86757	7.75521
LOC_Os10g35940	Leaf	14	Os.50632.1.S1_x_at	9.61176	10.1369	7.28981	9.78622	7.68349	7.41933	8.01257	8.54633	8.1476	7.16742	8.10162	7.67429
LOC_Os09g26580	Leaf	14	Os.50008.1.S1_at	9.92603	9.84742	7.45591	9.53343	8.09141	8.01667	7.64972	9.06316	8.14063	6.25485	7.77919	6.873
LOC_Os06g39330	Leaf	14	Os.51337.1.S1_at	9.68921	10.5979	7.47117	9.78234	8.45155	7.56139	6.34009	4.51256	8.0983	7.9364	8.26891	6.02459
LOC_Os11g40600	Leaf	18	Os.49710.1.S1_at	11.3693	12.1251	4.61917	11.7884	5.03111	5.16687	5.89478	6.4124	7.89462	7.17962	6.35493	7.26473
LOC_Os04g32150	Leaf	14	Os.50800.1.S1_at	9.73362	9.61445	5.93523	9.68129	8.55685	8.78498	8.49981	8.3159	8.63588	8.26203	8.39945	8.56953
LOC_Os03g04580	Leaf	14	Os.48474.1.S1_at	9.57182	10.0048	6.0837	9.91436	8.28807	8.3141	7.50583	8.04915	9.03211	7.49225	8.46485	8.42897
LOC_Os03g03990	Leaf	14	Os.16968.1.S1_at	9.4793	10.3092	6.31187	10.4279	8.83983	7.86761	7.15245	7.22185	8.40235	7.50793	7.44275	5.734
LOC_Os06g01790	Leaf	14	Os.52389.1.S1_x_at	10.1079	10.2528	7.44926	9.01728	7.32149	7.37198	7.78062	9.27229	7.61508	8.1566	7.5967	8.58915
LOC_Os03g53710	Leaf	14	Os.52647.1.S1_at	11.2187	11.1244	5.68059	9.71425	8.02039	7.51689	6.38252	4.55256	6.93933	8.33418	6.77088	7.72755
LOC_Os01g70460	Leaf	14	Os.15295.3.S1_x_at	9.79221	10.2114	6.75089	9.2998	8.15381	7.96146	7.85933	6.58128	8.98422	7.36941	8.29115	7.52959
LOC_Os04g33660	Leaf	14	Os.24816.1.A1_at	9.27579	9.88372	7.96166	9.98589	8.70565	8.62028	6.28101	9.47029	5.5786	7.24614	5.62943	6.33516
LOC_Os01g25600	Leaf	14	Os.26854.1.S1_at	10.3394	10.5423	5.65475	10.1916	8.13444	7.84063	7.04654	7.29927	8.47334	7.0452	7.02512	5.58763
LOC_Os01g05080	Leaf	14	Os.1798.1.S1_at	10.3697	10.6637	5.24301	10.3887	7.12544	6.83871	7.6636	7.91046	10.1197	6.9983	7.88538	5.90907
LOC_Os01g07800	Leaf	14	OsAffx.23156.1.S1_at	10.6102	10.568	6.4469	10.0877	6.80931	7.02541	6.16782	6.54199	6.6471	8.26227	7.02347	8.98662
LOC_Os07g07310	Leaf	14	Os.23950.1.A1_at	9.83698	9.96192	6.31548	9.54093	9.00271	8.42302	7.65288	8.01872	8.84153	6.47182	7.92174	5.86733
LOC_Os12g34880	Leaf	14	Os.7153.1.S1_at	9.74309	10.134	7.31706	9.15445	7.8183	7.44736	7.16032	8.02881	8.53129	7.18607	8.18749	9.39345
LOC_Os08g01140	Leaf	18	Os.8012.1.S1_at	11.3668	11.9934	7.01281	11.5792	5.21085	4.3933	5.10693	8.9337	4.8324	6.2472	3.77178	3.27239
LOC_Os02g57010	Leaf	14	Os.52459.1.S1_at	10.4448	10.6248	5.6136	9.99597	8.19673	7.56541	6.83507	6.75442	8.54173	7.19194	7.22656	6.27395
LOC_Os04g36720	Leaf	14	Os.14145.1.A1_at	9.05203	10.7371	4.65786	10.0745	7.79979	8.32372	9.43384	10.711	9.62188	8.75659	6.99732	5.95089
LOC_Os01g69060	Leaf	14	Os.17227.1.S1_at	10.2241	10.552	5.91271	9.79938	7.76509	7.22436	7.40305	7.95346	8.96759	7.51298	7.52912	5.85227
LOC_Os05g23880	Leaf	14	Os.27405.1.S1_at	9.82941	10.2799	8.53043	9.25623	7.77804	7.0157	8.49627	8.51185	5.83414	6.02202	5.93212	3.96569
LOC_Os05g34630	Leaf	14	Os.27825.1.S1_at	10.1504	10.6267	6.02026	10.4576	6.28913	6.41437	6.67149	8.78403	7.82231	7.24448	7.57984	7.65069
LOC_Os02g36850	Leaf	14	OsAffx.12379.1.S1_at	10.4813	11.5522	5.91692	9.89822	7.03676	6.49613	6.36973	6.57304	6.1749	7.90705	7.1859	7.69591
LOC_Os02g33330	Leaf	14	Os.6723.1.S1_s_at	9.78572	9.41468	6.53683	10.1583	5.59432	6.74905	7.95716	6.00631	10.9939	9.14835	8.78528	6.87197
LOC_Os03g27040	Leaf	14	Os.50956.1.S1_at	9.76615	9.84346	7.30183	10.2038	6.70007	6.98737	7.55653	7.6147	6.44148	6.96678	6.97714	8.23179
LOC_Os03g52130	Leaf	18	Os.8553.1.S1_at	10.8224	11.4256	5.2507	10.7258	7.09215	6.26706	6.07546	4.85607	7.25978	7.90925	6.3775	5.56869
LOC_Os02g07220	Leaf	14	Os.51202.1.S1_at	9.74957	9.68717	7.46693	9.44991	7.17377	7.05036	7.57058	9.26142	7.51875	7.96258	7.3544	7.96093
LOC_Os09g35990	Leaf	14	OsAffx.18003.1.S1_at	9.55417	9.79588	6.88305	9.37485	8.33394	8.07346	7.55974	7.90906	7.6786	7.02128	7.74589	7.11749
LOC_Os03g62780	Leaf	14	Os.48075.1.S1_at	10.2882	10.7715	5.41124	10.6296	6.9423	6.09279	8.09335	10.9977	7.47716	6.38131	6.94198	4.68984
LOC_Os07g30800	Leaf	14	Os.20200.1.S1_at	9.57881	9.97338	6.49356	9.0272	8.72096	8.18126	7.20309	4.71602	8.92052	7.83783	8.40659	7.28503
LOC_Os01g66000	Leaf	18	OsAffx.23932.1.S1_at	11.502	12.007	4.53676	11.049	5.3976	5.4628	5.50575	5.04293	5.69027	7.8771	6.01042	6.4593
LOC_Os02g46750	Leaf	14	Os.27694.1.S1_at	10.04	11.0008	4.48667	9.59634	9.1401	8.5404	7.41597	4.53512	8.69072	7.20791	7.37578	5.65831
LOC_Os06g50130	Leaf	14	Os.17198.1.S1_at	10.6641	11.0248	5.56549	9.99237	6.90607	6.65166	6.30276	5.43489	7.96197	7.16902	7.01804	6.20748
LOC_Os07g23520	Leaf	14	Os.9398.1.S1_a_at	9.28978	9.87403	7.21738	9.40944	7.61679	6.82389	7.58478	8.91724	8.34086	6.88446	8.19761	6.12386
LOC_Os06g39740	Leaf	14	OsAffx.32231.1.A1_at	8.90665	9.90225	6.53745	8.83243	6.14448	8.07117	8.35488	7.9017	9.63173	9.07316	8.94532	7.38929
LOC_Os03g03470	Leaf	14	Os.9765.2.S1_at	9.86451	10.2299	5.6068	9.88513	8.03006	7.73353	6.91039	7.76344	7.84171	7.27461	7.07336	6.13757
LOC_Os02g33020	Leaf	14	OsAffx.24550.1.S1_at	11.0323	9.78295	6.09259	9.67166	6.92681	6.83963	6.58374	5.19728	6.50165	7.91159	7.46166	8.27943
LOC_Os01g66600	Leaf	14	Os.23604.1.S1_at	9.98793	9.77722	6.10908	9.76203	7.87418	7.37337	7.35531	8.06399	8.40179	6.61025	7.5038	4.79973
LOC_Os11g29230	Leaf	14	Os.51222.1.S1_at	9.11367	9.61965	7.03278	9.41674	7.98569	7.69593	7.83259	8.3349	7.93951	6.97308	7.35006	6.25369
LOC_Os02g47360	Leaf	14	OsAffx.24765.1.S1_at	9.52358	9.43219	6.90441	9.1493	7.85741	7.92385	7.13442	5.67201	7.36623	8.04747	8.31081	7.40583
LOC_Os01g47630	Leaf	14	Os.19141.1.S1_at	9.70665	10.7866	4.89988	10.9085	7.1337	6.40854	7.43598	6.75594	7.03553	7.11959	6.81797	6.60075
LOC_Os05g39680	Leaf	14	Os.9824.1.S1_at	9.60932	9.64591	7.62846	8.8778	7.23052	7.10015	7.50745	7.92364	7.58354	8.29311	7.32623	6.64893
LOC_Os07g37220	Leaf	14	Os.51989.1.S1_at	9.07807	8.87447	7.18858	9.33782	7.80436	6.98214	8.46843	11.4076	8.43889	7.7119	8.03135	7.77621
LOC_Os05g40180	Leaf	18	Os.51130.1.S1_at	10.6989	11.5189	3.84998	10.685	7.19373	6.94372	7.33697	7.24574	7.67713	6.22485	4.84173	4.13934
LOC_Os03g22780	Leaf	14	Os.17351.1.A1_at	9.62922	9.43023	6.70296	9.64955	7.41909	7.76778	6.84849	4.28636	7.74503	7.53954	7.54148	7.39629
LOC_Os11g26160	Leaf	14	Os.28459.1.S1_at	9.47173	9.5141	6.92704	8.95481	7.81022	7.64599	7.26146	8.04949	8.02037	7.84516	7.56142	7.92956
LOC_Os03g51920	Leaf	14	Os.17136.1.S1_at	9.90677	10.7384	4.48903	10.5568	6.62311	6.94519	6.74446	7.84113	8.2118	8.22335	6.45498	6.74669
LOC_Os10g38730	Leaf	14	OsAffx.20172.1.S1_x_at	8.7712	9.95242	8.95863	9.05905	6.58297	6.37509	7.10782	7.75563	6.59039	7.28696	6.72516	7.09798
LOC_Os05g06920	Leaf	14	Os.16903.1.A1_at	9.57442	12.052	6.89815	12.1387	4.65097	3.74793	4.91956	5.51024	4.97715	4.3793	4.93848	4.44113
LOC_Os10g38630	Leaf	14	Os.7732.1.S1_at	8.81977	8.68727	7.91345	9.02801	7.98371	4.28632	8.24148	10.7613	12.2694	7.90324	12.107	5.10313
LOC_Os01g17170	Leaf	18	Os.7868.1.S1_at	10.2978	10.5832	4.51871	11.7424	7.62151	5.92043	5.34888	5.46702	6.67944	6.8547	6.50021	4.03361
LOC_Os05g22614	Leaf	18	Os.10522.2.S1_at	10.7613	11.0603	3.68951	11.3637	7.47249	6.14181	5.68725	6.2182	6.76373	6.61186	5.8346	4.89977
LOC_Os12g01580	Leaf	14	Os.5268.1.S1_at	9.16635	9.71236	6.59726	8.9886	7.7989	7.7485	7.57367	6.88607	8.18106	7.18002	7.69732	7.05349
LOC_Os01g47190	Leaf	14	OsAffx.11499.1.S1_at	10.4896	9.63224	5.64054	9.01687	6.12794	6.29005	7.73353	9.40266	8.15364	9.20218	7.66246	10.086
LOC_Os09g24530	Leaf	14	OsAffx.6386.1.S1_at	10.4455	10.7157	4.50915	9.83436	7.40544	6.47441	7.04661	7.39798	7.83579	6.5616	7.37241	5.94953
LOC_Os04g43030	Leaf	14	OsAffx.26669.1.S1_at	9.35833	9.68508	6.10526	9.36283	7.89521	7.14441	7.25194	7.55174	7.83135	7.88835	7.52747	7.41226
LOC_Os12g37260	Leaf	14	Os.405.1.S1_a_at	10.2563	12.4234	4.64948	9.45853	7.03566	5.70488	7.50389	8.23259	6.3229	7.33115	5.74367	4.32016
LOC_Os01g40640	Leaf	14	Os.38077.1.S1_at	8.87677	9.92312	6.84424	8.94976	7.89328	6.01504	7.23313	9.87272	10.021	6.697	9.50294	4.92391
LOC_Os06g37300	Leaf	14	Os.57506.1.S1_at	9.29945	10.3663	7.21248	8.79192	4.91039	6.68511	5.84982	5.86176	6.75041	10.248	7.861	9.12719
LOC_Os10g42780	Leaf	14	Os.38152.1.S1_x_at	9.56992	10.1856	7.43142	10.4465	7.47529	5.69699	5.33659	6.25948	4.73146	7.22726	5.49468	4.91537
LOC_Os03g09060	Leaf	14	Os.35677.1.S1_at	9.55764	9.49817	6.26293	9.46054	7.83067	6.68962	6.27484	7.99908	8.00396	7.14398	8.43774	6.90573
LOC_Os01g64270	Leaf	18	Os.26570.1.S1_s_at	11.3744	12.0265	4.35329	10.8353	5.63053	4.68606	3.96152	4.8866	5.54659	7.70848	5.81102	6.49447
LOC_Os06g51470	Leaf	14	OsAffx.16018.1.S1_at	9.42691	9.61056	6.79361	9.05471	7.27324	7.08222	6.9103	5.53391	7.51334	7.89261	7.76462	7.50108
LOC_Os10g18370	Leaf	14	Os.7711.1.S1_at	8.93201	11.0361	5.37252	9.81446	5.88543	6.19331	7.43795	5.15613	9.26202	8.55402	7.15638	7.0973
LOC_Os01g59510	Leaf	14	Os.33770.1.S1_s_at	9.86361	9.47365	6.17942	9.14562	7.57129	7.2037	6.61957	6.15226	8.45361	6.68399	7.92176	6.58613
LOC_Os07g37230	Leaf	14	Os.27580.1.S1_at	9.70439	9.98039	5.80918	10.706	7.00439	6.46754	6.40887	8.50845	6.69963	5.08334	5.87277	4.25286
LOC_Os12g01210	Leaf	14	Os.47934.1.S1_at	9.59715	9.27825	6.35095	9.05727	7.37915	6.53995	7.84592	6.87067	9.94638	5.49999	8.72282	6.11729
LOC_Os04g56320	Leaf	14	Os.52480.1.S1_at	10.1783	10.6619	3.67678	10.0943	6.58678	6.89163	6.7959	7.19924	7.74574	7.29262	7.33743	6.94716
LOC_Os06g11140	Leaf	14	Os.49084.1.S1_at	9.05047	9.07189	6.96517	8.84335	8.00484	7.83244	6.80347	5.56229	7.89832	7.26261	7.62106	7.11325
LOC_Os04g26870	Leaf	14	Os.11469.1.S1_at	7.1774	9.51598	8.37831	10.9272	9.26744	6.97767	5.06725	5.20656	4.69732	6.17966	4.97806	7.34002
LOC_Os06g46670	Leaf	14	Os.27451.1.S1_at	7.8935	9.18627	7.43318	9.38099	8.49059	8.0488	8.15678	5.10082	8.49458	5.6663	6.91072	3.60975
LOC_Os05g49130	Leaf	14	Os.53738.1.S1_at	9.2453	9.39379	6.52313	8.4583	8.31386	8.03912	6.9687	6.7515	8.12718	6.96797	7.63853	6.24643
LOC_Os06g07020	Leaf	14	Os.23613.1.S1_at	9.31361	8.67475	7.44924	8.6394	6.606	7.28107	7.30202	7.89663	7.65256	7.15719	7.76865	7.98906
LOC_Os07g04160	Leaf	14	Os.11581.1.S1_at	9.52996	10.3856	5.95487	9.47737	6.82099	6.54634	6.43588	6.89017	7.35521	7.24436	6.34484	6.61578
LOC_Os01g24090	Leaf	14	Os.53326.1.S1_at	9.73794	10.5346	6.1583	8.44393	7.38119	6.43827	7.19675	8.06487	8.35443	6.72339	7.13142	6.13921
LOC_Os07g07620	Leaf	14	OsAffx.16139.1.S1_at	9.11125	9.1046	6.75733	8.78284	7.59951	7.62753	6.6769	6.61	7.46869	7.71268	7.48819	8.33267
LOC_Os04g52520	Leaf	14	OsAffx.4156.1.S1_at	9.23211	9.02149	6.80659	8.61558	7.90734	7.61081	7.02797	7.35239	7.32651	7.41801	7.53324	7.42851
LOC_Os03g07960	Leaf	14	Os.16997.1.S1_at	8.53325	9.56061	5.84342	9.32214	7.64929	7.12668	7.04378	7.71997	7.71462	7.85066	8.30571	8.51119
LOC_Os03g40550	Leaf	14	OsAffx.3461.1.S1_at	9.06859	8.92618	6.51767	8.50492	8.62451	8.1381	6.88915	5.57223	8.39981	7.69015	7.86867	7.02737
LOC_Os05g49220	Leaf	14	Os.24720.1.S1_at	8.96161	9.39826	6.23044	8.79738	8.31021	7.91809	6.53087	5.44611	8.31788	7.68855	7.48624	6.52884
LOC_Os03g16430	Leaf	14	Os.27006.1.S1_at	10.1941	10.1648	4.60992	8.9945	6.24608	7.16357	7.17265	7.04679	7.44617	7.23139	7.49532	7.11956
LOC_Os01g66890	Leaf	14	Os.26388.3.S1_x_at	9.13986	9.42204	7.15618	8.82807	4.96819	5.74782	7.82095	5.40871	7.98218	8.70875	8.21974	8.35793
LOC_Os03g29730	Leaf	14	Os.46091.1.S1_s_at	9.26922	9.51073	5.91535	8.97213	7.50375	7.26239	7.01494	7.09294	7.48108	7.29325	7.28921	6.98129
LOC_Os04g47290	Leaf	14	OsAffx.4110.1.S1_at	9.28762	9.6521	6.33324	9.10167	7.37496	6.79322	7.09837	7.24904	7.68693	5.74477	7.03946	5.94163
LOC_Os03g61030	Leaf	14	Os.22563.1.S1_at	9.41911	9.26145	6.15643	9.04916	8.21472	7.47831	5.7548	6.29243	8.03068	6.26911	7.43684	6.02306
LOC_Os07g34950	Leaf	14	Os.36388.2.S1_x_at	9.01455	9.45933	6.27707	9.33154	7.49344	7.02018	6.8146	8.08786	7.50253	5.92391	6.88606	5.28382
LOC_Os04g55180	Leaf	14	Os.12025.1.S1_a_at	9.83874	9.75741	4.67308	10.5957	6.49367	6.12757	6.26808	5.26476	6.3449	6.83472	6.62872	5.24064
LOC_Os05g43582	Leaf	14	OsAffx.4606.1.S1_x_at	8.48419	8.86872	6.78608	8.74249	8.00847	7.7527	7.11291	7.7285	6.98771	6.52337	7.24748	7.17341
LOC_Os02g33030	Leaf	14	Os.39131.1.A1_at	9.96545	10.3586	4.76624	9.88157	8.64757	6.16201	5.24874	5.26846	5.70452	6.44896	6.33191	6.57236
LOC_Os08g01170	Leaf	14	Os.5629.1.S1_at	9.37441	10.8053	6.19485	9.77421	6.0584	5.62449	5.2999	6.95995	5.56977	6.73271	5.31937	5.15365
LOC_Os05g31160	Leaf	14	OsAffx.27098.1.S1_at	8.837	9.22299	5.34202	9.56267	6.58776	7.08495	7.75101	10.2481	7.51391	6.82178	6.48805	5.45925
LOC_Os03g11250	Leaf	14	Os.51567.1.A1_at	9.12341	9.61941	6.02187	9.12013	6.38534	6.47598	7.06795	5.80574	7.04947	7.24659	6.98504	7.19555
LOC_Os02g03720	Leaf	14	Os.27754.1.S1_at	10.1359	9.79604	5.52908	9.39416	6.01851	6.32685	5.51772	5.34242	7.04025	6.26045	6.54676	6.02483
LOC_Os05g48200	Leaf	14	Os.27638.1.S1_at	10.0727	9.26446	6.88235	7.47378	4.37233	7.21599	7.31166	6.53051	8.16037	7.94143	6.44896	8.01614
LOC_Os07g09370	Leaf	14	Os.53755.1.S1_at	9.51108	9.79638	4.833	9.25668	6.91239	7.37256	6.60934	6.89378	7.35588	6.12918	6.62124	5.48815
LOC_Os10g37840	Leaf	14	OsAffx.6896.1.S1_at	8.31293	8.82584	6.97986	8.70796	8.00356	7.48592	6.65174	6.48927	7.52372	7.06318	6.86281	7.02452
LOC_Os05g42100	Leaf	14	Os.17764.1.S1_at	9.374	9.76825	5.58033	8.80431	7.54288	7.14613	5.79539	4.84961	7.93452	6.68768	6.6814	6.49025
LOC_Os05g45350	Leaf	14	Os.15152.1.S1_a_at	8.80427	9.02569	6.98226	8.76344	6.06789	6.60208	6.90779	7.47237	7.32628	7.41114	6.439	6.44735
LOC_Os07g25410	Leaf	14	Os.20070.1.S1_x_at	9.41809	9.58175	6.00112	8.39903	7.21864	5.9235	6.94676	5.93494	8.54282	7.07944	7.64384	6.93202
LOC_Os04g39140	Leaf	14	Os.52258.1.S1_at	8.74254	9.17226	5.61138	9.17613	7.29247	7.2229	7.35804	9.07523	7.41039	5.88709	6.4108	5.35988
LOC_Os07g32560	Leaf	14	OsAffx.5501.1.S1_at	8.43604	8.70696	6.49757	8.92111	6.76116	6.85896	6.95666	8.51816	7.43256	7.3779	7.37558	7.30355
LOC_Os04g51350	Leaf	14	Os.50298.1.S1_at	8.63015	9.03071	6.43683	8.4219	6.80264	7.50757	7.03049	6.62304	7.6861	6.58411	7.35438	6.0945
LOC_Os05g34040	Leaf	14	Os.52159.1.S1_at	8.96359	9.18926	5.27553	8.3435	8.269	8.10748	7.13638	5.30739	8.1943	6.0981	7.87351	5.38011
LOC_Os01g28540	Leaf	14	Os.27627.1.S1_at	9.17912	10.8652	3.82676	9.11362	6.302	6.92408	6.26512	6.58039	8.88923	6.01111	7.12822	5.73065
LOC_Os07g36250	Leaf	14	Os.9780.1.S1_at	9.10051	9.28602	6.55554	8.46637	7.40302	7.84661	6.12566	4.24638	7.46738	6.01755	5.92195	4.69809
LOC_Os01g21990	Leaf	14	Os.23135.1.A1_at	10.46	10.0683	3.79572	9.36183	7.34931	7.00224	4.87131	4.40038	6.31836	6.73462	6.91976	6.12851
LOC_Os02g10590	Leaf	14	Os.52104.1.S1_at	8.5679	8.69084	5.13566	8.87195	8.36515	7.97185	7.22085	8.30459	7.62079	7.33516	7.59281	5.67734
LOC_Os07g43700	Leaf	14	Os.17814.2.S1_x_at	8.88819	9.90015	5.00898	10.2349	7.82395	6.39535	5.37511	4.98324	6.61178	6.17575	6.44925	4.08577
LOC_Os01g42280	Leaf	14	Os.21178.1.S2_at	9.7329	10.1864	5.73221	9.2608	6.33509	6.10536	5.5483	5.79227	5.69601	5.80887	5.66611	6.0849
LOC_Os06g44460	Leaf	14	Os.24909.1.A1_s_at	8.75421	8.82685	4.64528	8.97718	8.5001	7.90684	8.55898	8.45872	8.36412	5.99453	7.0843	3.98549
LOC_Os06g45100	Leaf	14	Os.53365.1.S1_at	8.55135	9.26983	6.57921	8.88697	5.6486	5.52967	8.07456	8.07482	8.34946	6.81096	7.0345	7.14651
LOC_Os11g04490	Leaf	14	Os.26862.3.S1_a_at	9.08381	9.68433	5.60845	8.3791	7.01689	6.6518	6.81684	7.21811	7.44029	6.70795	7.51809	6.5907
LOC_Os02g24574	Leaf	14	OsAffx.32238.1.S1_x_at	7.00186	10.1266	4.89304	8.95157	4.62509	6.65674	8.44976	6.17047	10.8737	10.0464	8.89713	5.85567
LOC_Os03g56869	Leaf	14	Os.34300.3.S1_x_at	9.29052	9.6676	5.59531	9.01618	6.89869	6.70766	6.05493	6.58402	7.3165	6.46875	5.46604	5.70111
LOC_Os02g02000	Leaf	14	Os.53784.1.S1_at	9.6257	10.9656	4.95013	9.96725	4.21084	4.77333	7.12112	5.91796	5.17687	6.77943	4.88761	5.89644
LOC_Os06g01620	Leaf	14	Os.31716.2.A1_at	8.00368	8.39332	7.87059	9.1682	7.0632	6.39558	5.53634	4.39979	8.44951	7.66107	6.47482	5.19118
LOC_Os03g02690	Leaf	14	OsAffx.3115.1.S1_x_at	9.07427	9.60278	5.02041	9.3189	7.73873	6.22727	6.91007	5.82102	7.01996	6.96139	6.40266	5.67897
LOC_Os01g72460	Leaf	14	Os.24906.1.S1_at	8.7358	9.41395	7.68648	8.68795	6.62218	4.75328	4.45956	5.15354	7.34283	8.97689	6.34666	9.43647
LOC_Os01g55880	Leaf	14	Os.49652.1.S1_at	8.36925	9.51924	6.04867	8.57485	7.10258	6.98468	6.99557	6.55194	7.38409	6.1765	7.03896	4.86951
LOC_Os11g03580	Leaf	14	Os.50919.1.S1_at	10.2223	9.38885	5.35469	9.83671	4.82872	4.94563	5.61865	6.80814	5.41315	6.46557	5.64106	6.35267
LOC_Os04g46610	Leaf	14	Os.17614.1.S1_at	8.66944	9.41376	6.31163	8.0656	6.49981	6.52067	7.01825	8.26486	7.20167	6.68551	6.67181	6.49598
LOC_Os04g16740	Leaf	14	OsAffx.32211.1.A1_at	7.7416	8.629	5.76846	8.76095	5.45762	6.53484	7.8957	7.77642	9.37776	8.86201	8.02675	6.97047
LOC_Os07g24230	Leaf	14	Os.25449.1.S1_at	7.60102	8.72182	3.68054	9.07265	7.75432	7.75693	8.9981	9.11352	7.62893	8.09338	7.45846	9.0616
LOC_Os03g48270	Leaf	14	Os.5385.1.S1_at	8.13531	8.70862	8.14777	8.94443	6.4716	5.35987	6.14883	5.37437	4.81773	7.94125	5.01247	8.15089
LOC_Os07g43370	Leaf	14	Os.35708.1.S1_at	9.17269	10.1348	4.98981	9.49055	6.40934	5.28095	5.15309	6.43851	6.69099	6.22364	6.17153	5.395
LOC_Os02g03670	Leaf	14	Os.14493.1.S1_at	9.50706	9.38733	4.6819	9.00948	7.04703	6.53233	6.05594	5.36467	6.49279	6.06645	5.73183	6.1492
LOC_Os02g53400	Leaf	14	OsAffx.3056.1.S1_at	9.73617	9.10029	6.10485	7.20659	5.21142	6.16191	7.18739	6.26399	6.33577	8.1308	7.00449	8.16096
LOC_Os05g45920	Leaf	14	OsAffx.15118.1.S1_at	8.82383	8.92391	5.89383	8.02539	6.83676	6.8091	6.40865	6.10144	7.11233	6.59412	7.00951	6.27981
LOC_Os08g39850	Leaf	14	Os.13008.1.S1_at	9.51046	10.144	7.42037	8.212	2.56212	4.37872	4.62433	4.98986	4.5127	9.43004	5.81622	6.58359
LOC_Os06g28050	Leaf	14	Os.19061.1.S1_s_at	10.7478	9.84693	5.65846	7.20109	5.14564	5.63879	5.80925	7.05329	5.96505	7.02192	5.79094	4.92523
LOC_Os02g45460	Leaf	14	Os.35302.1.S1_at	10.3151	10.8348	3.47386	9.20113	4.81156	4.93441	4.56876	4.99066	6.05323	6.30352	5.33219	5.21429
LOC_Os03g62670	Leaf	14	Os.27628.2.S1_a_at	9.08227	10.8695	4.90814	9.98562	4.72476	4.37693	4.55222	6.83381	4.11337	5.04943	3.71729	5.62514
LOC_Os02g27490	Leaf	14	Os.48761.1.S1_at	8.79085	8.68403	5.57131	8.68163	6.33144	6.0738	5.64513	6.05704	7.72486	5.28178	6.37943	6.12171
LOC_Os03g48471	Leaf	14	OsAffx.30475.3.S1_s_at	7.02249	9.69699	4.80717	8.81162	4.39836	6.36456	7.1403	6.57558	9.07194	8.21364	7.28723	5.23357
LOC_Os08g39840	Leaf	14	Os.4416.1.S1_at	9.82737	9.94539	6.357	9.61276	3.41912	3.53815	4.11388	4.70703	4.25038	7.12753	4.32498	3.24127
LOC_Os07g28090	Leaf	14	Os.8265.1.S1_at	8.11383	8.67877	5.9387	8.05335	6.53582	6.79074	7.43898	6.47814	6.6184	5.50393	5.91644	5.67917
LOC_Os03g18020	Leaf	14	OsAffx.12906.1.S1_at	9.2069	9.05042	4.50264	9.02819	6.51235	4.97675	5.93015	6.82854	7.10403	6.11665	6.53775	5.64538
LOC_Os03g29950	Leaf	14	Os.20940.1.S1_at	9.37971	9.50209	4.50566	9.02873	7.49273	5.00987	4.50376	4.84612	7.95123	6.45462	5.35494	3.61794
LOC_Os06g28194	Leaf	14	Os.17494.2.S1_at	12.0049	12.0873	3.02491	9.56224	2.7637	2.74322	4.21991	4.33257	3.47917	4.90011	2.82691	1.91525
LOC_Os11g04860	Leaf	14	Os.55208.1.S1_at	8.98444	7.84261	8.18105	8.55711	4.01852	4.16731	4.52305	6.30471	4.4726	8.09823	4.59545	4.80116
LOC_Os01g61630	Leaf	14	Os.38044.1.S1_at	8.68746	8.25442	4.99285	7.96577	6.60073	6.68897	6.73852	6.29113	6.92167	5.62259	6.16886	5.4854
LOC_Os05g38570	Leaf	14	Os.7480.1.S1_x_at	9.88631	10.3951	3.29283	9.20754	4.71344	4.52065	5.1924	6.0566	6.19822	6.44489	4.26885	3.60837
LOC_Os11g07930	Leaf	14	Os.25496.1.S1_at	10.3496	10.6099	3.08626	9.24772	2.21677	3.85447	4.12906	4.63575	4.7695	9.69488	4.87922	5.97695
LOC_Os02g36210	Leaf	14	Os.27751.1.S1_at	7.92882	10.3082	6.00454	7.21637	4.58667	3.88865	5.82732	5.39481	5.29798	10.2143	7.16725	7.78285
LOC_Os02g28820	Leaf	14	Os.54431.1.S1_at	7.96971	8.45678	4.75769	8.33269	7.13331	6.9825	5.29912	3.46873	5.63018	6.20419	5.58446	6.83845
LOC_Os12g01449	Leaf	14	Os.11394.1.S1_at	9.59129	10.6612	2.49393	9.93116	4.32843	4.87098	3.71257	4.55483	4.06918	4.42052	4.9664	2.17283
LOC_Os07g06800	Leaf	14	OsAffx.16129.1.S1_at	8.65368	9.30346	4.43063	9.14117	3.84069	4.41138	6.24328	9.52986	4.77261	5.51799	3.88864	5.11006
LOC_Os07g22650	Leaf	14	Os.48012.1.S1_x_at	8.31897	8.9362	4.03591	7.9101	6.10765	5.84016	6.41354	5.67274	6.43844	5.97725	5.05979	4.37955
LOC_Os02g10120	Leaf	14	Os.15829.1.S1_at	10.2442	11.5062	2.45971	10.0436	2.41028	2.7839	2.43015	4.68584	2.32098	3.32815	2.83155	2.92389
LOC_Os01g12220	Leaf	14	OsAffx.1987.1.S1_at	8.92509	9.10569	2.86451	8.56843	5.82996	4.79059	5.03523	4.15734	5.86109	5.47135	4.96787	3.60432
LOC_Os07g38960	Leaf	14	Os.37713.1.S1_at	7.98416	8.70278	2.58521	8.85179	7.04023	4.52579	4.79687	4.43261	6.26056	4.93584	3.99941	4.14879
LOC_Os10g40510	Root	6	Os.6838.1.S1_at	5.15693	5.14739	13.8044	10.2916	10.8914	5.07946	4.95999	4.82386	5.40052	7.04042	7.29919	5.29408
LOC_Os01g56030	Root	6	Os.55886.1.S1_at	5.52658	5.65495	11.5237	6.03246	7.47007	7.28766	6.52644	7.87451	5.84231	7.37431	7.18627	6.59248
LOC_Os03g64130	Root	6	Os.54161.1.S1_at	6.37782	6.78624	8.98362	6.8937	8.52209	6.34969	6.06741	7.12125	5.84337	5.669	5.95099	5.84403
LOC_Os03g59570	Root	6	Os.53086.1.S1_at	6.24921	6.23496	8.78659	6.59213	6.52463	7.22703	6.12871	7.16315	6.21897	6.99845	6.92977	6.50661
LOC_Os10g17650	Root	6	Os.46489.1.S1_at	5.29483	6.0317	11.2047	6.05496	6.7043	5.80094	7.43474	5.87949	6.70982	8.30366	5.4699	9.1047
LOC_Os10g36660	Root	6	OsAffx.20208.1.S1_at	5.86073	5.68632	8.04613	6.64922	5.83485	7.07466	7.07898	7.98088	6.14728	6.75583	9.71626	5.69487
LOC_Os10g38350	Root	6	Os.46635.1.S1_x_at	6.63083	6.75977	8.78061	7.09596	6.36563	5.19229	5.38355	7.01115	5.66573	6.95457	5.3413	6.92613
LOC_Os02g10360	Root	6	OsAffx.11973.1.S1_at	5.74311	6.7547	7.91582	6.9348	6.38219	6.41404	6.49219	8.24701	6.40843	6.44332	6.33623	5.43919
LOC_Os02g12900	Root	6	Os.57132.1.S1_at	6.49157	7.21971	8.01426	5.46456	7.68285	5.22138	7.03789	7.17075	7.31802	6.51239	7.284	4.33093
LOC_Os01g50750	Root	6	Os.33605.2.S1_x_at	4.53279	6.80082	8.23971	7.24714	7.11578	5.47719	9.74092	9.2925	7.66209	4.76781	3.89819	5.13368
LOC_Os03g19370	Root	6	Os.56365.1.S1_at	6.4409	6.79084	11.2054	6.0854	4.56989	4.25695	4.91398	4.68222	4.83207	5.24415	5.41354	4.74969
LOC_Os10g31240	Root	6	Os.46565.1.S1_at	5.01522	6.73026	8.9122	7.13731	7.62227	5.80082	5.09338	5.72092	5.69259	5.18068	6.05843	4.59809
LOC_Os01g23580	Root	6	Os.38984.1.S1_s_at	5.69476	6.37802	7.9144	6.33572	5.53615	5.72581	7.81379	10.3281	6.55589	6.529	6.20188	6.73219
LOC_Os02g42000	Root	6	Os.13690.1.S1_at	6.08681	5.80327	7.56811	5.6998	6.30821	6.14271	7.07719	9.04717	5.88367	9.1635	7.13179	10.4944
LOC_Os01g52450	Root	6	Os.41826.1.S1_x_at	5.47597	6.01385	8.41165	5.3046	6.92061	7.24159	6.60174	5.39129	7.07919	6.91393	7.46736	6.31091
LOC_Os04g47620	Root	6	OsAffx.29815.1.S1_x_at	5.81884	5.52139	7.60211	5.80794	5.74637	6.93398	7.65948	7.79719	5.83303	6.85392	7.28533	6.46311
LOC_Os12g08270	Root	6	OsAffx.19550.1.S1_at	5.78401	5.8804	9.68966	5.91798	5.38784	4.92443	6.08445	6.13768	5.96062	6.08604	6.3445	5.74455
LOC_Os02g34940	Root	6	Os.53357.1.S1_at	5.82513	5.87512	8.57887	5.85999	5.2702	5.34214	6.17684	8.27094	7.10439	5.61903	6.42085	5.49713
LOC_Os03g12500	Root	6	Os.7678.1.S1_at	6.55072	6.06238	7.52684	7.03533	4.27287	5.44104	4.92056	6.1834	4.92223	6.55067	4.5535	5.12164
LOC_Os03g08530	Root	6	OsAffx.12783.1.S1_at	5.12426	5.29409	7.79545	5.64483	7.10224	7.11868	6.90118	7.75888	6.69442	6.18637	6.6325	6.43757
LOC_Os10g34000	Root	6	Os.46867.2.S1_x_at	5.53951	5.38279	7.46703	6.66332	6.20325	6.02626	6.26002	6.48883	4.74877	6.12717	5.5495	5.63519
LOC_Os02g44920	Root	6	OsAffx.2960.1.S1_x_at	5.63443	5.87237	6.90955	5.90466	5.966	6.00698	6.2255	8.56506	5.04974	8.04687	5.53662	8.09695
LOC_Os06g10420	Root	6	OsAffx.27551.1.S1_at	5.52866	5.96887	8.34933	5.94083	5.97098	5.70171	4.86331	5.85806	5.71643	5.81953	5.58638	4.75912
LOC_Os07g39530	Root	6	Os.54251.1.S1_at	5.34433	6.27404	9.09803	5.66405	5.20577	3.90281	5.27792	6.30487	5.77814	6.91691	6.30048	6.16432
LOC_Os10g38720	Root	6	Os.46825.1.S1_at	4.53314	5.05719	7.66032	6.09558	5.5862	7.20307	6.13586	5.71155	7.22417	6.30842	6.03601	5.3193
LOC_Os09g31210	Root	6	Os.54483.1.S1_at	3.75865	4.87476	9.58809	5.35057	7.88051	7.37735	4.1856	5.641	6.42368	6.66427	6.62844	4.44535
LOC_Os11g07120	Root	6	OsAffx.18717.1.S1_at	5.56849	5.52497	6.93328	5.8503	5.24376	5.73933	6.14215	5.8994	7.12979	5.07718	6.93269	6.00601
LOC_Os04g41380	Root	6	Os.52747.1.S1_at	5.56318	6.2111	7.22212	5.55432	5.71163	6.29716	4.69718	5.64137	5.84058	5.73023	5.80389	4.39549
LOC_Os11g25560	Root	6	OsAffx.31130.1.S1_at	5.01094	5.45472	7.69256	6.89209	7.01207	4.56475	5.16261	7.01582	5.79078	5.19541	5.0794	5.03128
LOC_Os12g22600	Root	6	Os.57080.1.S1_at	4.99365	4.92687	7.42377	6.56629	7.68664	6.35666	5.09993	4.99617	5.8767	4.70634	5.42983	4.56987
LOC_Os05g15530	Root	6	Os.4892.1.S1_at	5.45434	6.09973	6.9147	5.83893	3.16664	3.40206	4.97448	6.07211	6.47817	6.8412	10.5371	7.29798
LOC_Os01g18360	Root	6	Os.18169.2.S1_x_at	5.11543	5.84384	6.88997	6.14059	6.15912	5.25926	4.7321	6.35361	5.04339	6.4185	5.53996	6.92656
LOC_Os07g48560	Root	6	Os.51714.1.S1_at	4.34204	5.15639	7.56643	5.87792	7.14144	5.72005	4.55234	4.97327	5.73092	7.311	7.39417	6.31767
LOC_Os01g69140	Root	6	Os.55111.1.S1_at	5.71304	4.98807	8.60851	6.06419	4.41797	3.81645	4.24564	5.56406	6.16906	6.81337	5.7834	6.11231
LOC_Os10g38670	Root	6	Os.21842.1.S1_at	4.25474	4.34465	10.8423	4.62445	4.6127	5.1899	5.78425	8.73281	6.29488	6.28233	5.53663	6.08444
LOC_Os04g32010	Root	6	Os.56217.1.S1_at	4.41292	5.78643	7.12584	5.8046	3.84685	4.87097	6.27348	5.59095	5.93728	6.61268	5.98503	5.68063
LOC_Os06g05690	Root	6	Os.2260.1.S1_at	3.69395	4.65693	10.3701	4.84303	5.18399	6.03264	6.60655	4.63261	4.39173	4.04969	4.7637	4.71989
LOC_Os05g31910	Root	6	Os.50283.2.S1_at	4.41715	5.22067	8.2043	5.69528	6.65581	4.322	4.67709	4.90393	6.82991	5.78938	5.10943	7.78095
LOC_Os06g10780	Root	6	OsAffx.27557.2.S1_at	4.72981	4.49368	7.53985	5.47096	5.50993	5.61875	5.61205	6.40325	5.18152	5.94411	7.01913	4.94234
LOC_Os01g04750	Root	6	Os.45405.1.A1_at	5.14594	4.02118	6.72045	8.26787	7.82401	3.45393	4.28284	5.60474	4.49478	3.6898	5.24992	4.01363
LOC_Os08g43760	Root	6	OsAffx.29650.1.S1_at	4.48568	5.40301	7.15346	5.57772	5.03257	5.36923	5.64295	6.72182	5.74688	5.74646	5.549	5.45377
LOC_Os03g27370	Root	6	Os.54571.2.A1_at	5.1185	4.73365	6.84942	6.53051	6.05978	4.55736	5.03895	5.73428	5.16595	4.29641	5.68766	4.42767
LOC_Os04g09900	Root	6	Os.16233.1.S1_a_at	5.07869	6.41674	8.10799	5.64555	3.18205	2.85235	3.13257	4.4417	3.85534	7.78873	6.32034	6.31679
LOC_Os07g23944	Root	6	Os.50392.1.S1_at	3.94709	4.343	11.344	4.23889	3.70958	3.98075	5.92396	7.17419	6.36876	5.63879	5.46234	5.2561
LOC_Os03g20910	Root	6	Os.51648.1.S1_at	4.41511	4.09269	8.09049	4.53982	5.86916	5.68526	6.2116	5.44661	5.18366	7.40584	7.33688	7.14011
LOC_Os03g49260	Root	6	Os.18598.1.S1_at	4.35036	4.57049	9.3966	5.49844	6.5124	4.41598	4.32956	4.96137	4.35257	4.37978	4.95467	4.14227
LOC_Os10g38340	Root	6	Os.9013.1.S1_at	5.63761	5.707	8.61783	4.91837	3.24631	2.96592	3.38429	4.67	3.80248	4.34846	6.383	3.93632
LOC_Os03g64260	Root	6	Os.56144.1.S1_at	4.60534	4.86478	6.7968	5.87433	3.46201	4.3111	5.88708	4.46844	5.25119	5.40259	5.02309	3.46007
LOC_Os10g34020	Root	6	Os.39228.1.S1_at	4.60753	5.11516	7.41599	4.55806	3.41892	4.27303	5.53767	6.19662	4.44533	6.72695	5.91343	5.97281
LOC_Os05g28770	Root	6	OsAffx.27066.1.S1_at	4.32337	4.76037	7.96895	4.77699	5.26417	4.28038	4.98514	5.00473	4.78032	4.06994	4.58957	4.56277
LOC_Os02g12690	Root	6	Os.7087.1.S1_at	3.35539	2.7779	11.3528	4.09854	3.76576	3.96635	4.04668	5.29747	4.72739	4.67276	4.85609	5.54017
LOC_Os01g48530	Root	6	OsAffx.11519.1.S1_at	3.25534	3.28283	9.78543	3.66123	3.67474	3.31589	3.73222	4.22685	3.89917	3.8009	4.47469	3.68178
LOC_Os02g30200	Anther	3	Os.52877.1.S1_x_at	4.53825	5.43951	4.71152	4.77811	4.01155	4.89533	8.45985	9.16077	4.52998	5.52906	5.34996	5.51193
LOC_Os01g72280	Anther	3	Os.52785.1.S1_at	4.36984	4.86566	4.03346	4.55285	4.8877	5.10759	9.00556	12.6652	6.3936	6.13364	5.64812	6.19611
LOC_Os01g15680	Anther	3	Os.53832.1.S1_at	4.03709	5.04424	4.33624	4.51089	4.0673	4.51684	7.37049	11.4908	6.96067	6.49017	4.93713	5.67395
LOC_Os11g05510	Anther	3	Os.54903.1.S1_at	4.13405	4.73789	4.10867	4.93342	3.37432	4.64377	7.76053	12.5216	6.4462	5.35474	4.4638	4.39061
LOC_Os04g32960	Anther	3	OsAffx.26297.1.S1_at	3.54247	4.42575	4.27776	3.42784	3.46851	5.26412	8.9683	11.9099	4.42772	6.08711	5.11183	4.81953
LOC_Os11g30350	Anther	3	Os.54912.1.S1_s_at	4.01287	3.55883	4.10671	4.48752	4.17996	4.32719	6.53809	10.8317	4.83158	4.45214	4.53687	4.25778
LOC_Os09g10740	Anther	3	OsAffx.6229.1.S1_at	3.12148	3.32892	3.52566	3.89022	3.23319	5.53433	9.61651	12.4149	5.27475	5.08704	4.17992	5.28201
LOC_Os01g71240	Anther	3	Os.34808.1.S1_at	3.79761	3.90239	4.41439	3.96122	2.86289	3.70996	7.88697	12.9707	5.3588	3.88913	3.78188	4.61069
LOC_Os12g36040	Anther	3	Os.20191.1.S1_at	3.55337	3.82883	4.10066	3.83443	4.03788	4.39469	7.20656	11.7642	5.40349	4.18107	4.1458	3.34951
LOC_Os11g05760	Anther	3	Os.53800.1.S1_at	2.88599	4.09842	3.33114	3.62675	4.42438	4.15658	6.79309	10.6312	5.42698	8.01707	5.89454	7.47863
LOC_Os12g07700	Anther	3	Os.5621.1.S1_s_at	2.82099	3.47548	3.32904	3.4593	3.53035	4.37158	8.47562	13.918	8.51498	5.5958	5.46823	4.61454
LOC_Os08g31080	Anther	3	OsAffx.17258.1.S1_at	3.10436	3.35388	3.2816	2.89905	3.12074	3.8856	6.54283	12.0318	4.39979	4.01054	3.50184	3.56349
LOC_Os05g07880	Anther	3	OsAffx.4272.1.S1_at	3.08633	3.32084	2.95425	3.16277	3.01507	3.46393	6.1159	10.1547	3.73081	2.48095	3.44881	2.49622
LOC_Os09g19950	Anther	3	Os.53182.1.S1_at	2.96254	2.66891	2.85083	2.96031	2.81767	3.62564	5.91664	11.9955	2.94933	3.7485	2.8902	3.72007
LOC_Os06g04200	Seed	2	Os.11244.2.S1_x_at	6.80467	7.08243	4.61123	6.78299	5.03387	5.95639	8.4531	11.175	6.12621	14.2312	7.76345	15.1922
LOC_Os08g09230	Seed	2	Os.14006.1.S1_at	4.17539	5.29422	5.6165	5.16749	8.07855	7.2409	7.34995	7.67757	7.59392	10.3689	7.67229	11.9196
LOC_Os05g06480	Seed	2	Os.49722.2.S1_x_at	4.88713	5.36273	5.94461	5.20739	5.87534	5.9496	7.49156	9.43135	6.09639	9.47506	8.11046	9.34218
LOC_Os03g14180	Seed	2	Os.8926.1.S1_at	4.58558	4.11483	5.06741	4.64311	3.92685	8.22641	7.59495	7.32575	5.57621	12.6621	10.1958	11.6126
LOC_Os03g42520	Seed	2	Os.51789.1.S1_at	5.89208	4.72152	5.36813	5.28557	4.61539	6.34089	5.90056	7.03403	5.89309	10.4875	7.31673	11.2574
LOC_Os01g52900	Seed	2	Os.28903.1.S1_at	4.37954	3.85912	6.20221	5.00536	5.02951	6.19055	5.17651	6.68238	4.4389	8.71006	9.99218	11.7386
LOC_Os04g41980	Seed	2	Os.2375.1.S1_at	4.08392	4.51546	6.10573	4.41582	4.55317	5.92271	7.05945	6.24579	5.23104	9.7886	6.42524	9.46869
LOC_Os06g12450	Seed	2	Os.5738.1.S1_at	3.62653	5.31853	3.48415	4.80529	4.71014	5.30776	8.19776	9.93515	3.46333	11.0752	7.84655	13.0567
LOC_Os05g04870	Seed	2	Os.13800.1.S1_at	3.99437	4.06053	4.64763	4.75535	4.74142	5.03878	4.64688	7.32379	5.09208	11.6675	7.82351	14.144
LOC_Os03g07226	Seed	2	Os.13504.1.S1_s_at	5.3835	4.8897	4.596	3.85625	5.6261	5.04212	4.30925	4.98503	3.9277	12.3518	5.31285	12.8405
LOC_Os12g38900	Seed	2	Os.23421.1.S1_at	3.02831	4.04749	2.8752	3.51146	6.70731	8.17291	10.2832	6.46855	4.08758	11.7393	4.3515	13.0219
LOC_Os01g19770	Seed	2	OsAffx.21963.1.S1_s_at	4.55236	3.78794	3.89414	4.27891	3.02758	5.34766	4.70871	6.05535	4.94602	11.9021	7.41994	13.9101
LOC_Os06g43880	Seed	2	Os.50648.1.S1_at	4.04455	4.00912	3.80721	4.45806	4.3853	5.03919	8.1908	6.81999	4.88104	9.41499	6.33884	10.8673
LOC_Os02g10800	Seed	2	Os.4975.1.S1_at	3.22533	3.41198	4.24687	3.6247	4.03619	4.24469	5.17108	7.70036	4.2622	13.3562	6.73785	14.7967
LOC_Os09g26380	Seed	2	Os.54981.1.S1_at	3.16478	2.92184	3.08921	3.42612	2.92801	3.70847	4.69486	4.487	5.07133	10.2009	6.69382	12.3618
LOC_Os02g15350	Seed	2	Os.4184.1.S1_at	2.73996	2.56079	3.10473	2.96551	3.02061	2.9259	4.01571	4.07481	5.67477	12.5972	7.78171	13.7671
LOC_Os12g43600	Ubi	1	Os.28425.1.S1_x_at	15.2504	15.0871	15.11	15.1467	15.2556	15.1742	15.6531	15.3005	15.382	15.9827	15.6481	15.8004
LOC_Os03g46770	Ubi	1	Os.46231.1.S1_a_at	14.8369	14.7785	14.8178	14.8263	14.9167	15.0077	15.4007	14.8126	15.2299	15.5721	15.4223	15.2457
LOC_Os03g08010	Ubi	1	Os.12625.1.S1_a_at	14.5878	14.5197	14.994	14.6333	15.3096	15.0854	15.015	13.9184	14.9761	15.5538	15.3802	15.0196
LOC_Os08g03290	Ubi	1	Os.12168.2.S1_s_at	14.7802	14.6844	14.6365	14.6035	14.9649	14.4476	14.4956	11.7698	14.4546	15.2049	14.9697	15.1329
LOC_Os03g05290	Ubi	1	Os.12366.1.S1_a_at	13.985	14.106	14.7882	14.6835	14.8499	14.61	14.5577	9.77845	14.3932	14.9777	14.7112	14.1754
LOC_Os03g50290	Ubi	1	Os.2673.1.S1_at	14.1543	14.1578	14.2918	14.2756	14.6406	14.7245	15.0827	15.946	14.5238	14.1036	14.7038	13.4605
LOC_Os02g48660	Ubi	1	Os.4746.1.S1_a_at	14.2754	14.1522	14.497	14.2352	14.7515	14.7233	14.3269	12.0729	14.5345	14.8731	14.7516	14.6882
LOC_Os07g49400	Ubi	1	Os.12693.1.S1_a_at	14.2093	14.3041	14.403	14.4389	14.3561	14.2051	14.535	14.1847	14.6525	14.1014	14.4334	13.4302
LOC_Os01g05490	Ubi	1	Os.12602.1.S1_at	14.3555	14.2605	14.2882	14.2649	14.4204	14.1364	13.9365	14.0749	13.514	14.8038	14.4592	14.7785
LOC_Os01g04730	Ubi	1	Os.26422.1.S1_s_at	14.1738	13.9292	14.4216	13.8145	14.7644	14.7628	14.1568	12.8467	14.5844	14.5004	15.1026	14.5611
LOC_Os02g32030	Ubi	1	Os.4705.1.S1_at	14.1902	14.0456	14.2645	14.1302	14.426	14.3931	14.0308	12.562	14.4024	14.5424	14.6337	14.4704
LOC_Os03g51600	Ubi	1	Os.12692.1.S1_x_at	13.0921	13.813	14.395	14.1188	15.1163	14.857	14.4256	15.8011	14.1233	14.5499	14.1661	14.6113
LOC_Os05g07700	Ubi	1	Os.11021.1.S1_s_at	14.211	13.9084	14.2062	14.0532	14.1601	14.1437	13.8645	12.2861	14.2264	14.5084	14.6424	14.6084
LOC_Os02g52290	Ubi	1	Os.12178.1.S1_at	14.2405	14.0785	13.9913	14.1958	14.0429	13.6826	13.8668	12.6429	13.7477	14.1554	13.8506	14.1223
LOC_Os08g09250	Ubi	1	Os.7835.1.S1_a_at	14.2468	14.2995	13.8059	13.8557	14.1131	13.9007	14.1855	11.5319	13.6731	14.8048	13.7388	15.128
LOC_Os11g47760	Ubi	1	Os.14.1.S1_x_at	13.4966	14.2748	13.9828	13.4309	14.7778	14.5478	13.5916	11.0197	14.4431	14.6083	14.2306	14.4437
LOC_Os10g39410	Ubi	1	Os.12348.1.S1_at	13.6362	13.9279	13.5824	13.9209	13.9657	14.091	14.1411	14.6759	13.9374	14.221	14.1643	14.1825
LOC_Os10g08550	Ubi	1	Os.2232.1.S1_a_at	13.356	13.4158	14.3842	13.1486	14.5038	14.4852	14.4614	15.5437	14.1212	14.6154	14.9726	14.3439
LOC_Os02g48720	Ubi	1	Os.9282.1.S1_at	13.5575	13.6586	14.0951	13.8727	14.085	13.6257	14.5743	15.5335	14.3706	13.6428	14.2277	13.3443
LOC_Os04g40950	Ubi	1	Os.28374.1.S1_at	13.4947	13.5402	14.1874	13.7965	14.5898	14.2867	14.3163	13.736	14.0307	13.4713	14.1558	13.0682
LOC_Os11g03400	Ubi	1	Os.9193.1.S1_at	13.5078	13.6787	14.0721	13.4082	14.5256	14.3917	13.8372	12.5186	14.1651	13.6813	14.5123	13.6813
LOC_Os04g28180	Ubi	1	Os.11541.1.S1_at	13.553	13.6404	13.9416	13.3978	14.5569	14.4508	13.8054	12.5511	13.9926	14.3338	14.3754	14.0998
LOC_Os05g37330	Ubi	1	Os.12360.1.S1_at	13.875	13.7008	13.7721	13.7242	14.0869	13.9318	13.5546	12.6328	13.6535	13.982	13.8355	13.9715
LOC_Os06g49480	Ubi	1	Os.11856.1.S1_at	13.4021	13.7281	13.862	13.321	14.2324	14.1821	14.0156	12.9579	14.0325	14.4129	14.259	14.4114
LOC_Os04g46960	Ubi	1	Os.11255.1.S1_at	14.2982	13.6521	14.0506	13.9675	12.5528	12.858	13.3034	12.4932	12.4272	13.7831	13.8558	14.6809
LOC_Os02g44630	Ubi	1	Os.37752.1.S1_at	13.431	13.5353	14.3847	14.1429	14.3959	13.3708	13.9704	8.52302	13.8084	13.1101	13.4233	12.5317
LOC_Os04g32560	Ubi	1	Os.37370.1.S1_at	14.0723	14.1159	13.2047	14.0264	13.1712	13.1792	13.3576	13.5329	13.4588	13.3442	13.2809	13.3575
LOC_Os07g26690	Ubi	1	Os.11330.1.S1_a_at	13.1642	13.263	14.1769	14.186	13.9669	13.7772	13.6468	7.46959	13.9412	14.365	14.0961	14.0666
LOC_Os10g21230	Ubi	1	OsAffx.22955.2.S1_s_at	14.4661	14.7897	11.7525	14.5418	12.2977	13.8808	12.9484	9.76641	13.7661	12.9724	13.2745	12.2235
LOC_Os07g14270	Ubi	1	Os.7158.1.S1_a_at	13.3155	13.301	14.1096	13.3256	14.3484	13.8944	14.2229	13.3552	14.3543	13.8438	14.1831	13.1689
LOC_Os12g42876	Ubi	1	Os.12374.1.S1_a_at	13.211	13.3546	14.284	14.1948	14.3833	13.5094	13.0749	12.3846	13.0238	13.4809	13.526	12.9797
LOC_Os03g58204	Ubi	1	Os.8767.1.S1_at	13.5409	13.6886	13.7788	13.2617	14.3444	14.1793	13.7459	12.363	13.9774	11.8257	14.2885	12.0313
LOC_Os06g37180	Ubi	1	Os.8065.1.S1_at	13.4931	13.4204	13.9423	13.6525	13.6627	13.4778	13.7253	13.7814	13.2485	13.6462	13.6326	13.6328
LOC_Os11g09280	Ubi	1	Os.10985.1.S1_at	13.6343	13.3815	13.8101	13.1146	13.8809	13.6738	13.9359	11.0824	13.9501	14.8581	14.3592	15.0905
LOC_Os01g58049	Ubi	1	Os.26509.1.S1_s_at	14.5573	14.8013	11.1515	14.6301	12.5126	13.5377	12.7864	10.4681	13.6839	13.6277	13.181	12.2378
LOC_Os03g52840	Ubi	1	Os.12148.1.S1_at	14.237	14.6858	13.6048	14.5468	13.1599	12.4404	10.9721	9.76869	12.2045	12.9768	12.0146	12.1644
LOC_Os02g48610	Ubi	1	Os.9255.1.S1_at	13.1935	13.2236	13.8535	13.2843	14.1957	13.8347	14.0724	14.1312	13.5353	13.7855	13.8993	13.7608
LOC_Os06g04270	Ubi	1	Os.609.1.S2_a_at	14.3332	14.5958	13.4161	14.4503	12.8133	12.1201	12.3014	11.6298	12.2357	12.3898	12.1574	11.6921
LOC_Os12g42884	Ubi	1	Os.12374.2.S1_x_at	13.2729	13.1667	14.0973	13.9467	14.3578	13.4968	12.7804	12.1433	12.0295	13.1337	13.1494	13.1488
LOC_Os02g38920	Ubi	1	Os.22781.1.S1_at	12.8424	12.3295	14.5485	12.8974	13.8985	13.5865	14.1584	14.2747	13.326	15.0229	15.0819	15.0327
LOC_Os02g03860	Ubi	1	Os.8662.1.S1_at	12.8871	13.2381	13.8793	13.1468	14.3143	13.7443	13.9012	14.2452	13.1745	14.0692	13.6828	13.7948
LOC_Os02g42290	Ubi	1	Os.4948.1.S1_x_at	14.3669	14.2678	12.6067	14.2092	12.6448	12.5172	12.4841	12.1772	13.1524	12.2569	12.4881	12.431
LOC_Os03g17690	Ubi	1	Os.12723.1.S1_at	13.2013	13.1746	13.79	12.9397	14.438	14.2964	14.1511	13.2528	13.1347	12.6323	13.5089	12.3852
LOC_Os04g55650	Ubi	1	Os.12701.1.S2_at	14.2694	14.0286	14.0591	14.0759	12.3115	11.5653	12.267	8.68635	12.827	13.5188	12.9054	12.3617
LOC_Os04g58710	Ubi	1	Os.22374.1.S2_a_at	12.9731	13.6728	13.8515	14.0647	11.9192	12.6086	13.4078	9.42238	13.6764	14.2128	13.6703	13.5469
LOC_Os06g45120	Ubi	1	Os.11821.1.S2_at	13.4396	13.3649	13.8796	13.4524	13.5831	13.09	13.3967	12.4972	13.2978	12.925	13.3929	12.8208
LOC_Os09g08430	Ubi	1	Os.9941.1.S1_at	13.0868	13.2472	13.655	13.0686	14.0284	13.8024	13.248	11.7263	13.926	13.7561	14.4514	13.5372
LOC_Os06g22960	Ubi	1	Os.28214.2.S1_x_at	12.5298	12.7598	14.0919	13.891	14.1782	13.543	13.728	13.6653	13.9976	13.3713	13.1109	11.4381
LOC_Os01g49190	Ubi	1	Os.10496.1.S1_at	12.7458	13.0383	13.8111	13.2234	14.0943	13.7355	13.9577	14.0321	13.5063	13.1733	13.5642	13.3964
LOC_Os08g33370	Ubi	1	Os.6323.2.S1_a_at	13.2376	12.8864	13.5787	13.4003	14.0964	13.6938	13.5833	14.2579	13.2801	12.8525	13.2911	12.427
LOC_Os01g56890	Ubi	1	Os.8123.1.S1_at	13.6331	13.3033	12.7572	13.3098	12.071	13.4515	13.9707	14.892	13.1962	13.217	13.8914	13.74
LOC_Os06g43660	Ubi	1	Os.166.1.S1_at	13.787	13.5504	13.8975	13.9155	13.4975	12.1346	13.0388	9.81688	12.5113	13.026	12.5011	11.8958
LOC_Os03g08440	Ubi	1	Os.10138.2.S1_a_at	12.9561	12.8585	13.2976	13.0063	14.2251	14.0949	13.335	11.0601	13.7927	13.6171	14.2459	13.4721
LOC_Os06g09679	Ubi	1	Os.8773.1.S1_a_at	13.9614	13.8935	12.4622	13.8406	13.4879	12.8098	12.0194	11.1111	12.8117	12.6949	12.9287	12.5206
LOC_Os09g33810	Ubi	1	Os.12712.1.S1_at	12.8256	12.7856	13.7664	12.897	13.9625	13.7883	13.4123	13.1452	13.1369	13.7601	13.6156	14.1639
LOC_Os05g11710	Ubi	1	Os.1382.1.S1_at	13.0656	12.8392	13.5919	12.9801	14.0202	13.8054	13.2719	12.2368	13.376	13.0477	13.8204	12.9355
LOC_Os07g30970	Ubi	1	Os.146.1.S1_at	13.8574	13.5572	13.5281	13.5167	11.5861	11.6264	12.778	13.4807	12.6647	13.587	13.4012	13.8599
LOC_Os04g32950	Ubi	1	Os.11092.1.S1_at	13.2342	13.044	13.5351	13.1285	13.9137	13.0763	13.1732	11.7453	13.5507	13.7308	13.4381	12.7989
LOC_Os08g37320	Ubi	1	Os.10781.1.S1_at	12.9536	12.824	13.6167	13.1014	13.6248	13.3407	13.6064	13.699	12.9812	13.6296	13.4789	13.5287
LOC_Os12g03090	Ubi	1	Os.37737.1.S1_at	12.9318	13.2477	13.4736	12.7152	13.7507	13.7885	13.2075	12.0304	13.7028	13.2746	13.6643	13.3536
LOC_Os03g50480	Ubi	1	Os.5894.1.S1_at	13.0321	13.04	13.0458	13.2233	13.3738	13.2168	13.6857	13.8999	13.2496	13.377	13.3682	13.8978
LOC_Os06g36160	Ubi	1	Os.10120.1.S1_at	12.939	12.9082	13.47	12.9188	13.9856	13.8117	13.2465	11.3345	13.3922	12.8105	13.8244	12.9313
LOC_Os05g49880	Ubi	1	Os.11139.1.S1_at	13.032	12.9024	13.2772	13.8041	13.4546	12.8738	12.771	12.1859	12.5084	12.4365	13.0611	12.5924
LOC_Os08g13690	Ubi	1	Os.4880.1.S1_at	12.7921	12.9456	13.4885	12.6261	13.4939	13.6893	13.0056	11.3412	13.3705	13.6275	14.1578	13.4641
LOC_Os02g07910	Ubi	1	Os.11378.1.S1_at	12.7676	12.8997	13.385	12.9567	13.2773	13.1526	13.7885	14.2365	13.2387	13.0407	13.1716	13.3836
LOC_Os11g11390	Ubi	1	Os.10134.1.S1_at	13.0894	12.6792	13.5676	12.606	13.6365	13.3983	13.251	13.1664	12.8744	13.26	13.5942	13.6308
LOC_Os01g70170	Ubi	1	Os.8049.1.S1_a_at	13.2353	12.9211	14.007	12.65	13.2679	13.0244	12.9646	10.2257	12.6273	13.3699	13.067	13.2391
LOC_Os11g05370	Ubi	1	Os.9317.1.S1_at	12.824	12.8737	13.2838	13.0229	13.5707	13.3826	12.928	12.3978	13.1479	13.0486	13.2768	13.1997
LOC_Os09g36450	Ubi	1	Os.9513.1.S2_a_at	13.8042	13.7568	12.5723	13.9456	12.6264	12.1367	11.4753	11.7592	12.0746	11.8232	12.4867	12.502
LOC_Os01g10820	Ubi	1	Os.1404.1.S1_at	12.9683	12.718	13.5348	12.7074	13.8629	13.4932	12.7989	12.0094	12.9425	13.1117	13.433	13.2642
LOC_Os02g39630	Ubi	1	Os.9122.1.S1_at	13.1817	13.4434	13.3324	12.8524	13.7305	13.6869	12.1906	8.82135	12.6659	12.9142	12.7439	11.2857
LOC_Os05g27940	Ubi	1	Os.12203.1.S1_at	13.1912	12.7774	13.1785	12.6286	13.7804	13.5817	12.7596	11.3467	12.7855	13.5453	13.5799	13.8117
LOC_Os09g24690	Ubi	1	Os.11043.1.S1_x_at	12.9376	12.5095	13.4705	12.7637	13.5	13.5597	13.0801	12.2048	13.245	13.2674	13.296	13.3432
LOC_Os10g10500	Ubi	1	Os.28056.1.S1_at	12.9631	13.0662	13.5907	13.002	13.5316	12.9607	13.077	12.2612	12.629	12.4494	12.7701	11.8825
LOC_Os04g50990	Ubi	1	Os.9459.1.S1_at	12.7614	12.6188	13.5617	12.6102	13.9434	13.6586	12.9492	12.585	13.2263	13.1082	13.5644	12.7718
LOC_Os02g47140	Ubi	1	Os.11528.1.S1_at	12.7708	12.823	13.2179	12.7649	13.5639	13.5249	13.0019	11.8922	13.3874	13.2638	13.6744	13.3364
LOC_Os08g33920	Ubi	1	Os.9449.1.S1_at	12.9655	12.8363	13.1157	12.8116	13.5838	13.5958	12.9505	11.0773	13.254	13.1611	13.3757	13.1188
LOC_Os08g06040	Ubi	1	Os.11517.1.S1_at	12.8033	12.4964	13.519	12.6729	14.2138	13.7563	12.9294	12.1969	12.7479	12.9605	13.4905	12.5775
LOC_Os06g50154	Ubi	1	Os.10917.1.S1_at	12.849	12.541	13.239	12.599	13.5199	13.3139	13.5986	12.0772	13.1701	13.8029	13.7851	13.9463
LOC_Os01g74650	Ubi	1	Os.6173.1.S1_at	13.6229	13.9962	12.1632	13.844	12.5124	12.2241	12.1059	10.6973	12.6786	12.015	11.8551	11.7754
LOC_Os10g17280	Ubi	1	Os.10703.2.S1_x_at	12.6354	12.683	13.4394	12.9119	13.6239	12.8024	13.5931	13.2755	12.5992	12.924	13.2969	12.9659
LOC_Os06g08530	Ubi	1	Os.11350.1.S1_x_at	12.6766	13.0573	12.8401	12.8301	14.4779	14.2751	12.6416	8.68992	12.6631	12.5367	13.0108	12.5777
LOC_Os04g36760	Ubi	1	Os.12611.1.S1_at	13.9978	14.2464	11.0537	13.9444	12.2029	12.2128	11.5438	11.0265	12.3031	12.6884	12.3597	13.6035
LOC_Os08g43580	Ubi	1	Os.8338.1.S1_at	12.5644	12.3221	13.216	12.6869	13.9825	13.5672	13.7342	12.3689	12.9742	13.5958	13.4808	13.6661
LOC_Os12g39860	Ubi	1	Os.5685.1.S1_at	12.9471	12.5742	14.022	12.3504	13.8068	13.4196	12.6468	11.9951	12.716	12.5996	13.0157	12.1907
LOC_Os01g07760	Ubi	1	Os.155.1.S1_a_at	13.0829	12.8316	13.2358	12.9791	13.0892	13.0543	12.9475	8.39132	12.9547	12.9889	13.4678	12.291
LOC_Os08g02080	Ubi	1	Os.10438.1.S1_at	12.7933	12.8909	13.5378	12.6467	13.0222	12.7746	13.2436	13.1838	12.5773	13.1724	12.9608	13.4326
LOC_Os01g45750	Ubi	1	Os.17226.1.S1_s_at	13.266	13.5823	11.855	13.5563	13.7112	12.76	12.2919	11.1226	12.7361	12.6678	12.3738	12.5585
LOC_Os02g13530	Ubi	1	Os.10120.3.S1_at	12.8883	12.6471	13.2796	12.5195	13.5061	13.3707	13.0126	12.2431	12.9309	12.6469	13.4749	13.1043
LOC_Os05g47980	Ubi	1	Os.4418.1.S2_at	12.4787	12.5772	13.3275	12.713	13.3279	13.1804	13.6405	13.2853	13.2208	13.0153	13.2713	13.0098
LOC_Os11g29190	Ubi	1	Os.7926.1.S1_at	12.6175	12.4606	13.5469	12.3144	13.9765	13.1379	13.3303	12.415	13.4167	13.8456	14.0596	11.9931
LOC_Os05g45950	Ubi	1	Os.4771.1.S1_at	13.0488	12.8917	12.9269	13.1524	12.991	12.8383	12.9324	10.9851	12.8724	12.0924	13.0445	12.1665
LOC_Os05g49800	Ubi	1	Os.4761.1.S1_at	13.4122	13.6722	12.0797	13.1474	12.7799	12.5252	11.6397	11.5885	12.2016	13.0582	12.5643	13.524
LOC_Os06g08080	Ubi	1	Os.167.1.S1_at	11.3225	12.4602	13.8429	13.0868	14.0841	13.598	13.3518	12.0622	12.0896	12.567	13.0574	13.3637
LOC_Os05g23720	Ubi	1	Os.11624.1.S1_at	12.7357	12.4177	12.7828	12.1701	13.7841	13.772	13.4466	11.8483	13.3786	13.4765	13.6114	13.5896
LOC_Os02g53420	Ubi	1	Os.10873.1.S1_at	12.8385	12.5996	12.9084	12.5513	13.5245	13.3368	12.7715	11.8985	13.1628	12.698	13.341	12.6286
LOC_Os12g05650	Ubi	1	Os.10673.1.S1_at	13.3445	13.1727	13.3495	12.8544	12.5298	12.4729	11.9023	11.2914	11.6821	12.8275	12.0608	12.2135
LOC_Os02g52860	Ubi	1	Os.8496.1.S1_at	12.4805	12.6624	13.3114	12.9852	13.3015	12.7483	12.909	12.0513	12.7928	12.4143	12.9305	11.8924
LOC_Os04g52130	Ubi	1	Os.17919.1.S1_at	13.1884	13.4058	12.2816	13.0939	12.3101	12.5469	11.5837	10.3756	11.8989	12.5731	13.9543	13.2461
LOC_Os12g42090	Ubi	1	Os.3377.1.S1_at	13.5272	13.7418	11.2875	13.8105	12.6528	12.5331	11.5905	9.97495	12.0659	12.2125	12.3728	11.8492
LOC_Os06g43850	Ubi	1	Os.12365.1.S1_at	12.4437	12.6354	13.1969	12.601	13.1775	12.1668	13.5545	13.8295	13.5148	12.9619	13.735	12.536
LOC_Os01g09510	Ubi	1	Os.37611.1.S1_at	12.2576	12.3533	13.2528	12.315	13.6153	13.5792	12.9772	12.2188	13.2015	13.0742	13.5199	12.8027
LOC_Os12g40840	Ubi	1	Os.9919.1.S1_s_at	12.5877	13.1938	12.8833	13.1641	13.0021	12.7585	12.5328	9.55017	13.6013	11.9497	12.4704	9.6468
LOC_Os04g31070	Ubi	1	Os.2674.1.S1_at	12.4153	12.7182	13.1346	12.1559	13.5757	13.3669	13.0787	10.3923	13.3748	13.6216	13.169	13.2132
LOC_Os03g25940	Ubi	1	Os.4789.1.S1_at	12.8813	12.7144	13.7153	13.1715	12.1955	11.9653	11.8033	12.1216	12.004	11.9779	12.3591	11.6353
LOC_Os02g57540	Ubi	1	Os.6282.1.S1_at	12.663	12.515	13.1396	12.3498	13.6237	13.2563	12.3417	11.3308	12.7385	13.0026	13.1103	12.7405
LOC_Os10g39860	Ubi	1	Os.32501.1.S1_a_at	13.0186	13.0294	12.6888	13.016	12.0252	12.07	12.559	14.3871	12.0018	12.7453	12.2182	12.5604
LOC_Os11g01530	Ubi	1	Os.12096.3.S1_x_at	13.3184	13.3554	10.5816	13.5148	12.2997	12.434	13.1387	11.8563	13.7158	13.0648	12.8116	11.5629
LOC_Os06g02380	Ubi	1	Os.12628.1.S1_at	13.3899	13.493	11.9092	13.4446	12.9295	12.0764	11.0299	9.74264	12.4315	12.6205	12.2908	12.2287
LOC_Os09g39380	Ubi	1	Os.6239.1.S1_at	12.9725	12.9719	12.7768	13.0597	12.9883	12.1901	12.5253	12.0655	12.539	12.099	11.9007	11.8045
LOC_Os11g34450	Ubi	1	Os.9221.1.S1_at	12.5823	12.4603	12.5241	12.5741	12.7022	12.8108	13.5855	14.3951	13.1099	12.5496	13.2942	12.4548
LOC_Os02g32350	Ubi	1	Os.11615.1.S2_at	12.4992	12.4504	13.0923	12.3218	13.332	12.9756	12.7989	11.2304	12.0578	13.9557	13.0887	13.7606
LOC_Os02g30630	Ubi	1	Os.1851.1.S1_at	12.7924	13.1131	12.109	13.0737	12.7252	12.8041	11.6151	9.19062	12.3034	13.6862	12.5228	13.7227
LOC_Os01g52500	Ubi	1	Os.421.1.S1_a_at	13.5314	13.3592	13.8271	13.0023	12.4093	11.4219	11.7035	7.37618	11.9603	12.0934	10.8551	9.11878
LOC_Os04g02820	Ubi	1	Os.28160.1.S1_at	12.6174	12.6102	12.7521	12.5268	12.891	12.6151	12.6892	12.1688	13.0889	13.0187	13.0024	12.8537
LOC_Os02g36974	Ubi	1	Os.3440.1.S2_at	12.4466	12.4234	13.1756	13.3168	13.5296	12.9114	11.9547	8.42389	11.7062	12.4416	11.9851	12.1562
LOC_Os11g01600	Ubi	1	OsAffx.25952.1.S1_x_at	12.9181	13.1157	12.0157	12.792	12.5696	12.8422	12.2939	11.4302	12.3215	13.0591	12.2919	12.8618
LOC_Os07g08330	Ubi	1	Os.11425.1.S1_at	12.6956	12.2859	13.1847	12.5348	13.1695	12.5916	12.4213	11.3927	12.8445	12.1548	13.3264	12.5215
LOC_Os07g41750	Ubi	1	Os.5498.1.S1_at	12.6595	12.3525	12.6215	12.483	13.1363	13.0184	12.8388	12.0894	12.741	12.7757	13.0632	12.9709
LOC_Os07g04230	Ubi	1	Os.22581.1.S1_at	12.4272	12.3433	13.2529	12.0922	13.0069	12.9871	13.2166	12.8812	12.5239	12.94	12.8602	13.3773
LOC_Os02g52940	Ubi	1	Os.11101.1.S1_a_at	13.3	13.3968	12.1012	13.2993	12.3328	11.6957	11.7251	11.9794	11.6738	11.8603	12.0998	11.9925
LOC_Os03g61960	Ubi	1	Os.10612.1.S1_at	12.1892	11.9287	13.7469	11.956	13.4853	13.2652	12.1867	11.4182	12.8103	13.6943	13.8256	13.1337
LOC_Os06g51150	Ubi	1	Os.39055.1.A1_s_at	12.4682	12.3206	13.6769	12.1977	12.7786	12.5719	12.5952	11.3031	12.7158	13.2367	12.6931	13.7087
LOC_Os02g05310	Ubi	1	Os.50814.2.S1_at	12.2342	12.6979	12.4969	12.118	13.2953	13.3384	13.0663	13.3873	13.5307	12.8067	13.0113	12.5055
LOC_Os04g38870	Ubi	1	Os.4837.1.S1_at	12.3652	11.9518	13.9612	12.3713	13.2579	12.7163	12.0854	11.3998	12.1993	13.367	12.8505	13.1058
LOC_Os03g53230	Ubi	1	Os.12747.1.S1_at	12.4685	12.563	14.0467	12.4995	12.3265	12.3566	11.9495	10.2814	12.3765	12.3275	12.242	12.4682
LOC_Os10g41410	Ubi	1	Os.2715.1.S1_at	11.3602	11.721	13.4711	11.72	14.2044	14.2413	13.0101	12.037	13.4502	14.067	14.032	13.5058
LOC_Os04g48050	Ubi	1	Os.13882.1.S1_at	12.4613	12.3228	13.0806	12.4589	12.9238	12.9507	12.4554	11.2524	12.0554	12.8461	12.7108	13.2278
LOC_Os05g01270	Ubi	1	Os.11402.1.S1_at	13.1748	13.4623	11.415	13.2824	12.4485	11.7815	12.2002	11.5253	12.2286	12.3139	12.172	11.9905
LOC_Os05g11780	Ubi	1	Os.11160.1.S2_at	12.2727	12.1197	13.0383	12.4734	13.2928	12.6256	12.911	11.3647	12.6916	12.9817	13.1358	13.0004
LOC_Os05g40820	Ubi	1	Os.10406.1.S1_at	12.0887	12.3001	12.9621	12.1418	13.2368	13.1188	12.696	11.4497	13.3822	12.6645	13.5623	12.3817
LOC_Os03g19890	Ubi	1	Os.12831.1.S1_at	12.3046	12.2297	12.9978	12.2	13.0995	12.8335	12.9163	12.8544	12.3472	13.023	12.8658	13.4991
LOC_Os02g55420	Ubi	1	Os.18547.1.S1_at	13.0997	13.1583	11.8984	12.8246	12.563	12.1349	12.2809	11.7423	12.0534	11.9312	12.2889	12.329
LOC_Os09g32800	Ubi	1	Os.3736.1.S1_at	12.3422	12.2129	12.8725	12.2856	12.9676	12.9335	12.7826	12.547	12.4573	12.6696	12.7836	13.1262
LOC_Os05g46430	Ubi	1	Os.7054.1.S1_at	11.955	12.168	13.361	12.1004	13.702	13.2164	12.8238	11.6415	13.1046	11.6193	13.1203	11.5117
LOC_Os05g48450	Ubi	1	Os.3282.2.S1_x_at	12.7722	12.7649	12.0721	12.5089	12.9096	12.654	12.5848	11.7879	12.8484	12.3754	12.2626	12.6201
LOC_Os06g09890	Ubi	1	Os.8453.1.S1_a_at	13.0332	12.7836	12.4522	12.7413	11.9658	12.1965	12.2559	12.2865	11.8555	11.7806	12.1278	11.8594
LOC_Os07g25420	Ubi	1	Os.12424.1.S1_at	12.3468	12.1969	12.8893	12.2225	13.3006	13.143	12.532	11.3161	12.0758	12.6387	12.4144	12.4018
LOC_Os07g34570	Ubi	1	Os.12767.1.S1_a_at	13.9534	13.401	11.6046	12.2973	11.8837	10.8988	13.0221	7.63525	12.9682	12.9899	12.8595	13.1892
LOC_Os10g41460	Ubi	1	Os.22666.1.S1_at	12.0885	12.272	12.2732	12.4528	13.1572	13.3346	12.727	10.6749	12.9	11.9798	13.2445	12.6012
LOC_Os04g51630	Ubi	1	Os.9363.2.S1_x_at	12.3021	12.1451	12.7252	12.1658	13.118	12.9783	12.4636	11.275	12.6467	12.8678	13.0971	12.947
LOC_Os03g04169	Ubi	1	Os.8412.1.S1_at	13.0555	12.9319	11.8214	13.0007	12.4621	12.1394	11.1932	8.64221	12.1364	12.412	12.3334	12.8626
LOC_Os03g31490	Ubi	1	Os.48138.1.S1_at	13.6654	13.2903	11.8576	13.1237	10.9414	11.5084	11.5336	5.3447	12.0047	12.3124	12.0421	12.5077
LOC_Os08g44770	Ubi	1	Os.5522.1.S1_at	13.0497	13.4329	11.9712	13.1026	12.1788	11.419	10.5416	10.3631	11.7991	12.2226	11.7975	12.9049
LOC_Os03g16140	Ubi	1	Os.7263.1.S1_at	12.1614	12.4984	12.2281	12.1337	12.7638	12.9346	12.8872	14.5823	12.134	13.2497	11.8442	13.9492
LOC_Os02g17390	Ubi	1	Os.9729.1.S1_a_at	12.6179	12.3284	13.3709	12.1005	12.0188	11.9693	12.1454	10.075	12.0572	13.2502	12.5279	13.5925
LOC_Os03g27290	Ubi	1	Os.2681.1.S1_at	11.8931	11.8905	13.0503	12.2938	13.2257	12.7174	12.8309	12.2565	12.3198	12.5698	12.843	12.4663
LOC_Os10g35870	Ubi	1	Os.4609.1.S1_a_at	12.7774	12.5905	12.5888	12.1031	12.4487	12.2894	12.4361	10.3236	11.8722	12.7322	12.3841	13.1639
LOC_Os05g22970	Ubi	1	Os.11010.1.S1_at	12.5287	12.6488	12.2483	12.472	12.2555	12.1321	12.2646	11.2612	12.3898	13.0454	12.3694	13.0694
LOC_Os04g45940	Ubi	1	OsAffx.4103.1.S1_s_at	12.4146	11.8411	12.6479	11.6604	11.9218	12.9012	13.0263	12.4045	12.5324	13.3139	14.0347	13.708
LOC_Os09g26730	Ubi	1	Os.9366.1.S1_at	12.8674	12.882	11.724	12.4201	12.8611	12.7541	10.8308	8.42551	12.0739	13.0428	12.6487	12.7733
LOC_Os08g44860	Ubi	1	Os.12607.1.S1_s_at	12.8829	12.8388	11.8277	12.7213	11.8303	11.9557	12.2501	12.7298	12.1999	12.0631	11.4496	12.1763
LOC_Os01g46380	Ubi	1	Os.4767.2.S1_x_at	11.8983	12.4376	13.3634	11.1768	13.471	13.3294	11.9074	9.52643	12.3166	13.3083	13.2481	13.4295
LOC_Os11g41990	Ubi	1	Os.9625.1.S1_at	12.4827	12.3541	12.3104	12.5576	12.349	12.365	12.4673	13.3126	11.6437	11.7392	12.1651	12.0249
LOC_Os09g34100	Ubi	1	Os.14721.1.S1_at	12.6642	12.6823	11.9176	12.9014	11.4534	11.8448	12.2232	12.2919	11.9862	12.1681	11.9646	12.075
LOC_Os04g02900	Ubi	1	Os.15076.1.S1_at	12.1632	12.2631	12.3773	12.1924	12.8604	12.5296	12.7873	12.0395	12.1815	12.5597	12.4397	12.3265
LOC_Os08g02060	Ubi	1	Os.5714.1.S1_at	12.6113	12.8011	11.8157	12.4268	12.2156	12.1085	11.8302	12.2218	12.0677	12.1794	12.2589	12.5936
LOC_Os03g43890	Ubi	1	Os.37345.1.S1_at	12.1802	12.2949	12.4106	11.6029	12.7263	13.1037	12.4554	12.2608	12.5567	12.4753	12.9689	12.4191
LOC_Os06g50300	Ubi	1	Os.12393.1.S2_a_at	12.1365	12.2229	12.7759	12.1573	13.317	12.2557	12.3956	10.6067	12.2183	12.6737	12.7222	11.1496
LOC_Os02g53330	Ubi	1	Os.8607.1.S1_at	12.8642	12.8415	12.1219	12.7722	11.8319	11.646	11.838	8.92806	11.8114	11.7667	11.7271	11.8696
LOC_Os03g14450	Ubi	1	Os.10756.1.S1_at	11.9842	11.9318	13.4039	11.1401	13.0419	12.5954	13.163	14.245	12.7679	12.337	12.7647	12.3302
LOC_Os04g58850	Ubi	1	Os.7901.1.S1_at	12.5737	11.3112	13.1319	11.6185	12.3733	12.6451	12.5899	10.1875	13.1779	12.9458	13.3687	12.471
LOC_Os03g11720	Ubi	1	Os.6168.1.S1_at	12.2476	12.0807	12.3906	11.9746	12.7363	12.6977	12.7014	12.3419	12.5495	11.9432	12.5278	12.1983
LOC_Os11g32110	Ubi	1	Os.10817.1.S1_a_at	12.0002	12.297	11.9155	12.2348	13.0782	13.7097	12.6655	6.98487	12.8292	12.0876	12.2947	11.623
LOC_Os04g55720	Ubi	1	Os.5551.1.S1_at	12.6558	12.0407	12.7137	11.77	12.6685	12.3938	10.8906	10.9413	11.51	12.8776	13.1189	13.4451
LOC_Os03g10510	Ubi	1	Os.6631.1.S1_at	11.6383	11.4611	12.9852	12.0767	13.1283	12.8698	12.8801	12.8923	11.771	12.4006	12.2958	13.0126
LOC_Os02g51750	Ubi	1	Os.11915.1.S1_at	11.2432	11.7213	12.987	11.3126	12.3939	13.0719	13.1516	13.6423	12.961	13.9282	13.2445	13.9353
LOC_Os03g01750	Ubi	5	Os.8372.1.S1_at	13.2042	13.2935	11.4826	12.4277	11.3672	11.0936	11.9807	13.3768	11.2016	12.083	11.3093	11.508
LOC_Os07g36470	Ubi	1	Os.12378.1.S1_at	11.9857	11.885	12.6802	12.3635	12.8182	12.0832	12.6162	12.1796	12.0276	11.9949	12.1413	11.7324
LOC_Os01g13700	Ubi	1	Os.16332.1.S1_at	11.775	11.8786	12.4045	11.8208	12.6833	12.9033	12.6311	11.7233	12.9587	12.467	12.8699	13.0168
LOC_Os04g35900	Ubi	5	Os.6065.1.S1_at	12.6353	12.5759	11.807	12.2467	12.298	12.2702	11.6361	9.15465	12.2533	11.9164	12.4622	12.3443
LOC_Os09g35970	Ubi	5	Os.17852.1.S1_at	12.2707	12.3667	12.1663	12.3301	12.0935	11.7782	12.2073	13.6432	11.8663	12.0751	11.825	12.4714
LOC_Os02g01332	Ubi	1	Os.4982.1.S1_at	11.9418	11.4012	13.028	11.5114	13.2729	12.9191	12.0925	11.5673	12.7113	12.1176	13.2373	11.6944
LOC_Os10g37420	Ubi	5	Os.57453.1.S1_x_at	12.6777	12.2573	12.2203	11.8564	12.0553	11.924	12.5048	7.7826	12.0646	12.5185	12.6697	13.4022
LOC_Os07g05570	Ubi	5	Os.4890.1.S1_at	12.3944	12.1715	12.3526	12.8704	11.1116	11.5655	12.1997	8.7991	12.8782	11.1762	11.6695	11.1682
LOC_Os03g04410	Ubi	5	Os.7192.1.S1_at	12.0252	11.5594	12.9691	11.8152	12.2383	12.1319	13.2403	14.344	12.4276	11.4703	12.1157	11.1143
LOC_Os01g55540	Ubi	5	Os.9.1.S1_s_at	11.486	11.591	12.79	11.7592	12.5203	12.1975	12.0284	11.5053	11.7218	14.4534	13.8807	14.6342
LOC_Os03g18810	Ubi	5	Os.4665.1.S1_at	12.2554	12.6567	11.8841	12.3107	12.0887	11.9584	11.7892	10.3968	11.7574	12.0875	12.1687	12.2312
LOC_Os05g48240	Ubi	5	Os.8710.1.S1_at	11.8834	11.8306	12.3555	12.0233	12.8885	12.6299	12.5318	11.8427	12.2809	11.7867	12.3222	11.7394
LOC_Os01g63270	Ubi	5	Os.2623.1.S1_at	12.7335	12.9053	10.0348	12.9263	12.0778	11.57	12.2745	15.0825	11.4638	11.9614	12.2114	11.8137
LOC_Os01g42650	Ubi	5	Os.3455.1.S1_at	11.5958	11.7192	12.722	12.0151	12.7781	12.0252	13.015	14.453	12.3474	11.6364	12.6161	11.5561
LOC_Os01g09320	Ubi	5	Os.12492.1.S1_at	11.6826	11.7635	12.4604	12.2189	12.2963	12.5707	12.39	10.746	12.0299	12.1043	12.8295	11.9025
LOC_Os12g42980	Ubi	5	Os.2258.1.S1_at	12.6861	12.6894	12.8599	12.6738	10.6254	11.1867	10.9345	10.2436	11.4365	11.2457	10.7382	10.7381
LOC_Os04g56740	Ubi	5	Os.5514.1.S1_at	11.6359	11.8173	12.7595	12.1195	12.9354	12.6572	11.8893	8.19909	12.2362	12.3491	12.2844	12.5125
LOC_Os05g07050	Ubi	5	Os.4209.1.S1_a_at	12.2223	12.0172	11.9952	11.764	12.4579	12.8678	12.2801	9.80326	12.715	12.4215	12.2456	11.9854
LOC_Os02g48290	Ubi	5	Os.9374.1.S1_at	11.9931	11.9457	12.5294	11.9422	12.7085	12.5053	12.3638	12.5043	12.0973	11.1926	11.846	10.646
LOC_Os06g04530	Ubi	5	Os.14723.1.S1_at	12.7654	12.8641	11.3758	12.3311	11.8167	11.9443	11.2396	10.0238	11.775	11.8294	11.7668	11.7458
LOC_Os01g02880	Ubi	5	Os.1981.1.S1_at	11.5436	11.7092	12.9367	11.6317	12.6618	12.2081	12.5913	12.6815	12.5432	12.4388	12.7862	12.3015
LOC_Os05g51530	Ubi	5	Os.15057.1.S1_at	12.1088	11.8551	12.6993	12.2608	12.2984	11.7136	12.3327	11.8983	11.7375	11.4258	11.9061	11.4756
LOC_Os06g04280	Ubi	5	Os.3416.1.S1_at	11.823	12.1326	12.7853	12.2669	12.3985	11.8533	11.3409	10.8793	11.6704	12.4302	12.0159	11.7795
LOC_Os05g38150	Ubi	5	Os.12281.1.S1_at	11.6935	12.0378	12.3121	11.5225	13.1018	12.8273	12.1883	11.1222	12.2444	12.3611	12.8084	12.2016
LOC_Os02g50880	Ubi	5	OsAffx.24819.1.S1_at	12.1679	12.1649	12.0364	11.2812	12.3085	12.5409	12.4791	12.2428	12.2584	12.7871	12.4156	13.6125
LOC_Os03g21000	Ubi	5	Os.5830.1.S1_at	12.7579	12.8047	10.9895	12.4585	10.651	11.8623	11.9898	10.6472	11.4502	12.4261	11.625	12.7176
LOC_Os03g24600	Ubi	5	Os.6647.1.S1_a_at	12.3581	12.3182	12.42	12.0892	11.4296	11.3514	11.8334	10.5188	11.2885	12.81	11.9472	13.6806
LOC_Os01g70270	Ubi	5	Os.11696.1.S1_at	12.2378	12.2215	11.6703	12.1374	12.1927	12.7551	12.0524	8.96001	12.219	11.5413	12.1011	11.6517
LOC_Os10g35960	Ubi	5	Os.9251.1.S1_at	12.2054	12.2873	11.9687	12.3793	11.9287	11.7516	12.5461	13.8511	12.027	11.0284	11.2232	9.84885
LOC_Os02g57260	Ubi	5	Os.8733.1.S1_at	12.8515	12.3631	12.8405	12.2419	10.6146	10.0862	11.8484	9.06176	11.974	13.008	11.758	12.7397
LOC_Os10g37980	Ubi	5	Os.17540.1.S1_at	12.8547	12.1027	12.0575	12.9611	11.4207	11.3206	11.6091	7.07404	12.0875	10.4718	11.3989	10.4816
LOC_Os10g41710	Ubi	5	Os.9219.1.S1_at	12.6957	12.5569	10.9603	12.8387	12.0622	11.3953	11.1571	11.6881	11.7466	11.5607	11.7987	11.7246
LOC_Os04g30760	Ubi	5	Os.22815.1.S1_at	12.3958	12.2855	12.0857	11.9105	12.1859	11.9543	12.0195	11.0296	11.4416	11.6887	11.9333	11.7385
LOC_Os03g63910	Ubi	5	Os.9010.4.S1_x_at	12.0603	12.1414	12.2049	11.981	12.3387	12.078	11.8712	13.031	11.3567	11.8987	11.7127	12.055
LOC_Os02g44870	Ubi	5	Os.12167.1.S1_at	12.056	10.8404	12.8606	11.4209	12.8428	13.1546	13.2767	7.18422	12.8993	12.1373	13.1118	10.7122
LOC_Os04g55960	Ubi	5	Os.15108.1.S1_at	11.8747	11.9113	12.5072	11.6645	12.4953	12.1021	12.7125	10.5796	12.3829	12.193	12.2142	12.2683
LOC_Os05g51700	Ubi	5	Os.8524.1.S1_at	12.089	12.2552	12.3294	12.2409	11.2797	10.9319	12.4658	12.4388	11.6766	12.3506	11.9426	12.7151
LOC_Os09g26340	Ubi	5	Os.12348.2.S1_at	10.7061	11.1596	12.6602	11.4099	14.0417	13.6885	12.4475	12.6336	12.8949	12.3277	13.4814	11.4432
LOC_Os10g31950	Ubi	5	Os.12690.1.S1_at	11.888	11.6225	12.6293	11.9652	12.3808	12.2428	12.392	8.85148	12.0225	11.6016	12.3842	11.8549
LOC_Os08g33720	Ubi	5	Os.13993.1.S1_at	12.7355	12.0919	11.8981	12.3983	11.2736	11.0004	11.888	12.2825	11.4745	12.1508	11.5592	12.1661
LOC_Os03g60080	Ubi	5	Os.26695.1.S1_at	12.3819	11.2833	11.9589	11.8171	9.78081	12.6324	12.5899	6.24116	12.3144	13.1137	14.2766	13.5244
LOC_Os01g34700	Ubi	5	Os.7133.1.S1_at	11.7867	11.8957	11.9787	11.6966	12.7946	12.635	11.9978	12.0791	11.8559	11.6751	12.4876	12.8582
LOC_Os01g69080	Ubi	5	Os.11114.1.S1_at	12.0102	12.7293	10.3449	12.8248	12.2771	11.6876	11.424	13.2122	10.7622	12.9936	12.033	13.7649
LOC_Os01g52490	Ubi	5	Os.12357.1.S1_at	11.9115	11.5449	12.4182	11.5807	12.9549	12.6364	11.699	11.0143	12.3234	11.7019	12.7747	11.6457
LOC_Os11g29370	Ubi	5	Os.11937.1.S1_at	12.2409	12.391	13.2073	11.8823	11.3837	11.378	11.0416	9.38748	11.1818	11.4345	11.3937	11.6527
LOC_Os03g06200	Ubi	5	Os.4891.1.S1_at	11.8792	11.584	12.6208	11.9716	12.5487	12.1753	10.4881	9.77236	11.484	12.1421	13.1915	12.8713
LOC_Os09g27420	Ubi	5	Os.14842.1.S1_at	12.5298	12.665	12.1561	12.5142	11.2288	10.6053	10.8403	9.9744	10.2214	13.4355	10.7728	13.9051
LOC_Os05g37140	Ubi	5	Os.321.1.S1_at	11.1718	11.2082	13.3565	11.6283	12.6252	12.2671	12.2115	11.1594	12.0962	12.5875	12.6408	12.8364
LOC_Os09g36860	Ubi	5	Os.10735.1.S1_at	10.3881	10.337	13.2715	11.5793	13.4563	13.1243	13.0648	12.9284	12.765	12.9938	13.5408	13.1474
LOC_Os08g44810	Ubi	5	Os.9354.1.S1_at	12.1544	11.8665	12.2248	11.6827	11.7514	12.1407	12.0996	11.2318	12.0744	12.0345	11.8196	12.5764
LOC_Os06g40080	Ubi	5	Os.20352.1.S1_at	12.4584	12.3053	12.4546	12.7468	10.0214	10.5925	11.4136	8.04595	12.4384	12.1249	10.7689	12.2114
LOC_Os01g56140	Ubi	5	Os.26362.1.S1_at	12.0072	11.7433	11.6864	11.975	12.101	12.6893	12.2487	10.439	12.2262	11.8531	11.8668	11.9157
LOC_Os07g10150	Ubi	5	Os.7984.1.S1_at	11.6219	11.5953	12.1648	11.6906	12.9349	12.3501	12.4425	12.0779	12.4972	11.5936	12.1246	11.3895
LOC_Os07g36190	Ubi	5	Os.2357.1.S1_at	12.06	12.2541	11.3665	12.7873	12.1707	11.3251	11.2801	12.2242	11.6305	11.5855	11.3647	11.0151
LOC_Os02g11740	Ubi	5	Os.14185.2.S1_a_at	12.5484	12.3793	11.3081	11.6985	12.5383	11.9009	11.1503	9.19908	11.6377	12.4546	12.1998	13.0067
LOC_Os02g38980	Ubi	5	Os.48062.1.S1_s_at	12.1512	11.8254	11.9637	11.6976	11.7279	12.0885	11.9711	10.7736	12.0652	11.7614	12.0167	11.9846
LOC_Os06g45660	Ubi	5	Os.22567.1.S1_at	12.4729	12.5443	10.89	12.4614	11.837	11.717	10.6411	10.2561	11.9418	11.3577	11.6334	11.6542
LOC_Os05g23740	Ubi	5	Os.9688.1.S1_at	12.7302	12.7694	10.439	12.5019	11.5846	11.2077	11.0487	10.2504	11.8524	11.885	11.7564	11.8511
LOC_Os02g44500	Ubi	5	Os.4833.1.S1_at	12.3494	11.7555	11.6865	11.9989	11.2593	11.5733	11.8047	11.964	11.8124	11.4792	12.5023	11.9097
LOC_Os03g53650	Ubi	5	Os.7102.1.S1_at	11.2241	11.3348	12.9686	11.2344	12.6308	12.5447	12.7799	11.1631	11.7164	12.1195	12.1798	12.4794
LOC_Os06g19690	Ubi	5	Os.11379.1.S1_at	12.0936	11.9468	12.0466	11.9671	11.4903	11.6013	11.7435	10.3333	11.6727	12.0299	12.0179	11.4455
LOC_Os03g50540	Ubi	5	Os.12117.1.S1_at	11.413	11.4555	12.3341	11.7625	12.4912	12.1285	12.4663	13.1475	11.9475	11.6022	12.0233	11.7761
LOC_Os10g42100	Ubi	5	Os.12158.1.S1_at	11.4358	11.3759	11.8316	12.0208	12.558	12.181	12.499	13.7051	11.9064	11.4796	12.35	11.2586
LOC_Os08g43560	Ubi	5	Os.10609.1.S1_at	12.797	12.553	11.301	12.7262	10.0227	10.7074	11.5594	9.38169	11.3587	11.1615	11.2011	10.8631
LOC_Os06g51084	Ubi	5	Os.22169.2.S2_x_at	12.0109	12.5023	11.182	11.6357	11.9641	11.4179	11.4381	12.4313	10.8259	15.1468	11.4248	15.463
LOC_Os02g24354	Ubi	5	Os.12054.1.S1_at	12.3343	12.3065	11.5807	11.7934	12.1306	11.8961	11.0506	9.44654	11.4233	11.6345	11.8518	11.9462
LOC_Os09g28910	Ubi	5	Os.19131.1.A1_at	12.7975	12.7333	11.0545	12.6306	10.5832	10.425	12.1042	12.9439	10.7676	11.198	10.4355	10.5366
LOC_Os01g18640	Ubi	5	Os.2675.2.A1_at	11.3879	11.5962	12.0541	11.5182	12.2487	12.3356	12.4323	12.3075	12.3525	11.9088	12.1188	12.6111
LOC_Os04g50204	Ubi	5	Os.6872.2.S1_at	10.5643	11.279	11.8464	12.5357	13.0034	12.7674	11.9856	8.74304	12.21	12.6887	11.9505	13.2006
LOC_Os09g33950	Ubi	5	OsAffx.6477.1.S1_s_at	11.3278	11.0224	12.3886	11.5915	12.1489	12.3472	12.7978	12.6087	11.9696	12.0679	12.2662	12.4954
LOC_Os05g03820	Ubi	5	Os.12568.1.S1_x_at	11.7597	11.7951	11.9618	11.9075	11.2711	11.3364	11.6469	11.9085	12.2072	12.4138	12.2685	12.7263
LOC_Os05g38370	Ubi	5	Os.11124.1.S1_at	11.9808	12.0122	11.5969	11.8202	11.9841	12.1785	11.6507	9.06053	12.0046	11.8558	11.521	11.8482
LOC_Os06g41990	Ubi	5	Os.28394.1.S1_s_at	13.0219	12.2495	10.9548	12.3258	10.8635	10.4309	11.1568	11.5735	11.3109	12.699	11.2559	13.0139
LOC_Os03g19410	Ubi	5	Os.9620.1.S1_at	12.3864	12.4096	11.9504	12.0743	11.372	10.999	11.5165	9.63519	11.6642	11.1252	10.9183	10.2277
LOC_Os11g08300	Ubi	5	Os.5577.1.S1_at	12.8143	12.3871	12.7684	12.0905	10.4209	9.18544	11.0078	8.04587	11.6787	12.7126	11.1213	11.4362
LOC_Os03g60620	Ubi	5	Os.11822.1.S1_at	11.766	11.901	11.3867	11.8925	11.6034	11.6952	12.0771	13.0959	12.3422	11.5502	11.851	11.2654
LOC_Os05g07030	Ubi	5	Os.6153.1.S1_at	11.9881	11.8594	11.7278	11.8162	11.639	11.6945	11.4301	10.7439	11.6337	11.8961	11.9206	11.74
LOC_Os02g29400	Ubi	5	Os.6440.1.S1_at	11.5517	11.401	12.1147	11.3541	12.6866	12.3567	11.9512	12.1425	11.8448	11.9444	11.9481	12.0226
LOC_Os03g14280	Ubi	5	Os.6658.1.S1_at	12.557	12.6108	10.869	12.2978	11.8766	11.7599	10.6721	8.92859	11.5356	10.3956	10.9319	10.0871
LOC_Os04g44830	Ubi	5	Os.7403.1.S1_at	11.455	11.6915	11.4527	11.6765	12.1112	12.031	12.2415	12.0158	12.0389	12.0911	12.473	12.4071
LOC_Os05g42350	Ubi	5	Os.8150.1.S1_at	12.2106	12.1136	11.3472	12.2675	10.8915	11.2671	11.0531	8.72419	11.7759	11.8234	12.0282	11.7032
LOC_Os01g13210	Ubi	5	Os.14122.1.S1_at	12.668	12.5104	13.4147	12.6738	11.094	9.58457	10.0177	5.54741	9.6149	12.3892	8.94323	9.91535
LOC_Os01g01060	Ubi	5	Os.4725.1.S1_at	11.6237	11.1831	12.1374	11.4854	12.8151	12.1577	11.8231	11.4929	11.5859	11.9423	12.4614	11.7981
LOC_Os12g18880	Ubi	5	Os.12841.1.S1_at	11.5412	11.3506	11.8447	11.7601	12.277	12.1516	11.721	12.02	11.7697	11.8899	11.9433	12.284
LOC_Os05g49150	Ubi	5	Os.11175.1.S1_at	11.8538	11.2301	11.699	11.5852	12.0834	12.1893	11.9268	11.3893	12.1437	11.7519	12.2771	12.3843
LOC_Os01g38970	Ubi	5	Os.48825.1.S1_at	11.8264	11.6639	11.6685	12.2679	11.5365	11.6581	11.2729	9.01218	12.2056	12.0027	11.4385	11.6172
LOC_Os01g39260	Ubi	5	Os.19618.1.S1_at	12.282	11.7155	11.7506	11.8259	11.384	11.5621	11.5145	11.3017	11.3372	11.2488	11.4091	11.642
LOC_Os12g07220	Ubi	5	Os.9938.1.S1_at	11.4121	11.2001	12.359	11.5759	12.5167	11.9452	12.2477	12.3156	11.3905	11.5361	11.9696	11.8233
LOC_Os02g32730	Ubi	5	Os.8133.1.S1_at	12.6307	12.5824	10.835	12.3817	10.6791	10.773	11.4472	12.3677	10.933	11.1301	10.5029	11.4096
LOC_Os02g32490	Ubi	5	Os.8565.1.S1_at	11.0498	10.6189	13.5872	11.3841	12.8158	12.4166	11.531	7.8945	12.0837	11.7207	12.2529	12.0554
LOC_Os02g43830	Ubi	5	Os.1354.1.S1_a_at	12.1935	12.0561	11.7695	11.6458	11.7045	11.6404	10.598	10.093	10.7583	12.1969	11.4982	12.9105
LOC_Os09g28480	Ubi	5	Os.52947.1.S1_x_at	12.2226	12.5295	10.9493	12.0117	11.3046	11.2631	11.564	12.5602	11.3884	11.6007	10.7716	11.3246
LOC_Os06g29180	Ubi	5	Os.4156.1.S1_at	11.4317	11.4189	12.3599	11.8279	11.5923	11.751	11.473	8.77585	11.5189	13.4333	11.4264	13.5796
LOC_Os08g04180	Ubi	5	Os.13900.1.S1_at	12.2454	11.6054	11.6557	12.1187	10.4253	10.5141	11.5318	11.9762	12.0235	12.5226	12.0588	12.6303
LOC_Os10g37330	Ubi	5	Os.4666.1.S1_at	11.5321	11.9031	10.1514	12.3608	12.2245	12.0762	12.2895	10.5925	11.8943	12.6722	12.1732	11.9135
LOC_Os02g08380	Ubi	5	Os.16502.1.S1_at	12.4178	12.2366	10.7051	12.0995	11.3543	11.6937	11.0508	10.7734	10.971	11.6228	11.3061	11.8004
LOC_Os04g18200	Ubi	5	Os.13550.1.S1_at	11.9378	12.3526	10.9832	11.5827	11.9701	11.9373	11.0291	9.60443	11.8028	11.9329	12.1902	12.2674
LOC_Os01g62420	Ubi	5	Os.12423.1.S1_at	11.2564	10.7434	12.7618	11.3566	11.9003	11.9821	12.1572	10.9393	11.0268	12.5933	13.0953	12.9131
LOC_Os02g03960	Ubi	5	Os.21442.1.S1_at	10.8176	11.9337	11.4642	11.8444	11.8093	12.1311	13.6952	7.32638	13.7665	11.379	11.8938	10.6892
LOC_Os06g42000	Ubi	5	Os.9313.1.S1_at	11.4866	11.4979	12.1283	10.9699	12.3553	11.6939	12.1859	11.2646	11.8801	12.6291	12.2954	13.4654
LOC_Os02g14059	Ubi	5	Os.13546.1.S1_at	10.9111	11.2203	11.98	10.9239	12.9511	13.1207	11.7667	9.90321	12.0037	12.9408	12.6168	13.0398
LOC_Os03g18440	Ubi	5	Os.22638.1.S1_x_at	12.2864	12.6438	11.8813	12.0114	10.0884	9.96052	9.84679	7.80612	10.2375	14.3081	11.3314	14.407
LOC_Os07g39620	Ubi	5	Os.10483.1.S1_at	11.9339	11.6044	11.5375	11.6633	11.1409	11.8903	11.7495	7.18852	12.4592	11.4932	12.435	11.2155
LOC_Os02g44780	Ubi	5	Os.18321.1.S1_at	12.2193	12.5709	10.4658	12.2898	10.9345	11.0008	11.5712	10.8752	11.6054	11.1262	11.0701	11.3031
LOC_Os04g39560	Ubi	5	Os.12231.1.S1_a_at	11.5597	11.3273	11.4359	11.843	11.6762	11.8331	11.7245	9.39909	12.1203	13.4119	11.5965	13.5562
LOC_Os06g48600	Ubi	5	Os.5544.1.S1_at	11.5262	12.3594	10.8216	12.3131	12.3551	12.0729	10.7863	10.2349	11.089	10.6544	11.0888	10.8282
LOC_Os05g33570	Ubi	5	Os.7144.2.S1_a_at	12.1296	12.3841	11.5916	12.5097	11.12	10.1959	9.38837	9.18198	9.24885	14.2012	10.7298	14.7542
LOC_Os10g10990	Ubi	5	Os.11679.1.S2_a_at	11.2764	11.3358	11.6929	11.5599	12.2881	12.2572	11.8413	10.4192	12.0138	12.3203	11.9254	11.874
LOC_Os02g07490	Ubi	5	Os.48052.1.S1_at	11.2762	10.9728	12.5575	11.3343	11.93	11.7975	12.2418	12.1935	11.7664	11.1902	12.0023	11.9898
LOC_Os03g07140	Ubi	5	Os.12512.1.S1_at	11.3553	11.4626	11.646	11.4181	12.3701	12.1583	11.8078	10.4571	12.0346	11.6534	12.1258	12.0879
LOC_Os01g09560	Ubi	5	Os.5825.1.S1_a_at	11.1282	11.2245	12.3655	11.5254	12.1763	11.6364	12.4252	13.1151	11.5245	11.5137	11.4577	10.9599
LOC_Os02g09460	Ubi	5	Os.4729.1.S1_at	11.7639	11.666	11.7755	11.9066	11.2785	11.1995	10.8097	11.0678	11.6928	11.7525	11.6342	11.9094
LOC_Os08g42420	Ubi	5	Os.9624.1.S1_a_at	12.0282	11.8327	11.6039	12.0605	10.6848	10.8677	10.9101	9.34057	11.2191	11.9641	11.6538	12.1496
LOC_Os08g23150	Ubi	5	Os.17629.1.A1_at	11.5667	11.421	12.1366	11.289	11.865	11.7391	11.1723	11.3404	11.1938	12.7416	11.4721	13.0095
LOC_Os08g25734	Ubi	5	Os.178.1.S1_a_at	11.8036	12.1462	8.81611	12.4442	12.0876	11.9383	11.5415	11.0577	11.3218	14.317	11.6272	14.7874
LOC_Os03g36730	Ubi	5	Os.4055.1.S1_at	11.4113	11.2356	11.785	11.6218	12.5263	12.0484	11.6091	10.6305	11.6264	11.2717	11.792	11.4793
LOC_Os11g04670	Ubi	5	Os.11248.1.S1_at	11.9292	11.5539	11.8511	11.0941	11.6525	11.9284	11.388	8.53844	11.1996	12.7264	11.5586	12.7947
LOC_Os02g13990	Ubi	5	Os.11097.1.S1_at	11.525	11.5477	11.5529	11.0366	12.5929	12.4464	11.4597	10.1823	12.049	11.2427	12.2862	11.3819
LOC_Os02g51710	Ubi	5	Os.8165.1.S1_at	10.3545	10.9104	12.3091	11.322	13.1483	11.9421	12.2539	13.8343	13.0489	11.4063	12.7697	10.5853
LOC_Os03g45320	Ubi	5	Os.17724.1.S1_at	11.7949	11.6878	11.4713	11.4631	12.1216	11.7058	10.9958	11.3951	11.253	11.5132	11.6306	11.7926
LOC_Os04g25400	Ubi	5	Os.10613.1.S1_at	12.4921	12.8155	10.6643	11.9502	11.3753	10.9462	11.122	8.21799	11.6325	10.5544	10.6585	9.32774
LOC_Os03g13730	Ubi	5	Os.8640.1.S1_at	11.6426	11.3431	11.2341	11.5729	11.6182	11.6374	11.1254	11.112	11.1403	13.7194	11.8337	14.4932
LOC_Os05g05950	Ubi	5	Os.9224.1.S1_at	12.6498	11.6528	10.7612	11.9275	11.0697	11.0134	10.6608	8.3097	11.5689	12.5931	11.3728	13.7498
LOC_Os02g14770	Ubi	5	Os.2450.1.S1_a_at	11.556	11.4111	13.1579	11.0467	11.7681	11.5241	11.4436	7.70397	11.1649	11.3193	11.3356	11.209
LOC_Os08g09200	Ubi	5	Os.10193.1.S1_at	11.682	11.3381	11.8677	10.7937	12.1628	11.6443	12.6033	11.5313	12.4975	11.9338	11.5589	12.3282
LOC_Os01g69100	Ubi	5	Os.4875.1.S1_at	12.6443	12.2815	12.171	11.4198	10.3873	10.5007	10.7151	7.37346	11.7782	11.2495	10.7548	9.80601
LOC_Os03g63860	Ubi	5	Os.9474.1.S1_at	11.56	11.4575	11.9339	11.768	11.4676	11.2978	11.3647	11.8044	11.0635	11.2985	11.2207	11.6116
LOC_Os05g03830	Ubi	5	Os.23217.1.S1_s_at	12.1733	11.4397	11.6189	11.7553	10.487	10.7812	11.1112	11.5263	11.4889	11.7929	11.6617	12.4202
LOC_Os02g03840	Ubi	5	Os.17347.1.S2_at	11.9188	11.0961	12.5608	12.1424	12.2057	11.7191	11.4526	6.39854	10.7957	12.2522	8.77152	9.01426
LOC_Os07g10490	Ubi	5	Os.7230.1.S1_at	12.5986	12.4345	10.7721	12.3111	10.7921	10.6819	11.0911	8.10448	10.7392	10.7247	10.3749	10.7643
LOC_Os02g39920	Ubi	5	Os.17981.1.S1_at	11.238	11.1968	11.4078	10.9191	11.8855	12.5871	12.4987	11.7856	12.4938	11.7714	12.3665	11.933
LOC_Os05g47640	Ubi	5	Os.9175.1.S1_at	10.9739	11.4729	11.6374	11.0863	12.4475	12.3463	11.5705	10.9758	12.1784	11.8987	12.1982	12.5591
LOC_Os10g22039	Ubi	5	Os.10912.1.S1_at	11.9268	11.9932	11.2084	11.6016	10.8464	11.1882	11.2134	9.00229	11.6625	12.3289	11.7898	11.9608
LOC_Os02g42700	Ubi	5	Os.37995.1.S1_at	11.5949	11.8524	11.361	11.3629	11.3831	11.5685	12.1634	11.4033	11.6289	11.8565	11.0645	11.9202
LOC_Os01g72430	Ubi	5	Os.26479.1.A1_a_at	11.7904	11.8897	12.414	12.1753	11.4599	10.4394	11.1697	10.9844	10.759	10.9086	9.3398	9.85523
LOC_Os04g57880	Ubi	5	Os.6190.1.S1_at	11.551	11.5443	11.8272	10.9444	11.9779	11.8905	11.8281	11.3262	11.6913	11.5872	11.8188	11.6232
LOC_Os09g36710	Ubi	5	Os.3737.1.S1_at	11.5409	11.1321	11.8875	11.2981	12.0548	11.8589	11.9123	12.0804	11.3214	11.3702	11.4632	11.5171
LOC_Os02g47940	Ubi	5	Os.16087.1.S1_at	11.6231	11.8033	11.1594	11.4863	11.5671	11.547	10.7653	10.4523	11.3566	12.6105	11.6998	13.5134
LOC_Os03g04710	Ubi	5	Os.6284.1.S1_at	11.4957	12.1651	10.0652	12.1636	11.3844	12.311	10.9015	5.94522	11.3046	11.2643	12.5712	12.0206
LOC_Os02g39570	Ubi	5	Os.14567.1.S1_at	11.5229	11.5372	10.3418	11.9867	11.7692	12.0679	11.2003	8.4807	12.0605	12.6639	11.8602	13.1984
LOC_Os02g03260	Ubi	5	Os.8913.1.S1_at	12.2172	12.0476	11.1352	11.7907	10.9299	10.7453	10.7506	10.069	10.695	11.8448	11.2749	12.6462
LOC_Os05g26902	Ubi	5	Os.15221.1.S1_a_at	12.2084	12.1243	10.5076	11.9859	11.395	11.075	11.0841	11.3803	11.1921	10.9886	10.9937	11.2428
LOC_Os01g44980	Ubi	5	Os.27933.1.S1_at	12.4499	12.4297	10.2691	12.0564	10.8064	10.9349	11.002	10.8518	11.7234	10.6706	10.7862	10.0668
LOC_Os02g50790	Ubi	5	Os.27411.1.A1_at	11.275	11.0505	11.3968	11.1828	12.0784	12.4647	12.1086	11.3125	12.087	11.8856	11.8868	11.6245
LOC_Os03g17520	Ubi	5	Os.6197.1.S1_at	12.0183	11.161	10.9521	11.8046	11.4387	11.1779	12.0521	11.4313	11.6751	11.5453	11.6551	11.915
LOC_Os03g18070	Ubi	5	Os.7985.1.S1_at	11.3146	11.6262	10.8359	13.0943	10.7817	11.2626	11.6926	7.79996	11.2791	10.3579	11.713	7.81335
LOC_Os04g33190	Ubi	5	Os.7877.1.S1_at	11.8446	11.9878	11.8088	12.7427	10.1424	9.4676	10.1874	8.12224	9.5932	11.5354	12.1578	11.4699
LOC_Os01g73234	Ubi	5	Os.49273.1.S1_at	12.1781	12.3096	10.7053	12.164	10.5942	10.6217	10.8326	11.5544	10.9407	11.1009	10.5581	11.084
LOC_Os07g08770	Ubi	5	Os.34507.1.A1_at	12.2614	12.2152	10.7096	11.9743	11.0365	10.6741	10.9967	10.4815	11.7166	10.5525	11.0735	10.6685
LOC_Os12g37550	Ubi	5	Os.18608.1.S1_at	11.7493	12.181	11.1928	11.8249	10.9048	11.0577	11.261	9.07928	11.7	11.2706	10.9545	10.6772
LOC_Os05g39050	Ubi	5	Os.12348.4.S1_at	10.88	10.5938	12.1366	11.2546	13.0521	12.8496	11.0407	10.8185	11.1944	11.397	12.2319	11.0678
LOC_Os07g32570	Ubi	5	Os.19519.1.S1_s_at	11.641	12.5359	11.5702	12.365	9.52725	10.1686	9.48894	9.34864	11.2947	11.8059	10.8369	11.6617
LOC_Os03g15033	Ubi	5	Os.9783.1.S1_at	11.6446	11.5972	10.8038	11.724	11.6743	11.5465	11.5532	11.9508	11.2235	11.4697	11.4151	11.6542
LOC_Os02g47590	Ubi	5	Os.16681.1.S1_at	11.5726	11.9383	11.3204	11.525	11.6352	11.4912	10.5992	8.97378	11.2845	11.84	11.4282	12.3496
LOC_Os03g18580	Ubi	5	Os.37025.1.S1_at	11.0015	11.3298	12.2079	11.1021	12.7572	11.7122	11.3869	11.6592	11.7415	10.9651	12.031	10.3537
LOC_Os03g12590	Ubi	5	Os.43914.1.S1_x_at	11.4446	11.3706	11.6348	11.1188	12.2817	11.8314	11.7799	10.9138	11.5604	11.3977	11.5346	11.6103
LOC_Os09g19734	Ubi	5	Os.3441.1.S1_s_at	11.2323	11.0239	12.1657	11.2918	11.7523	11.5385	12.1329	11.3594	11.6464	11.2694	11.6353	11.1721
LOC_Os10g43050	Ubi	5	Os.2978.1.S1_at	12.0939	12.2309	10.8061	11.8767	11.7008	11.257	10.1803	8.44913	10.7797	10.8124	11.2652	10.8872
LOC_Os03g44300	Ubi	5	Os.27590.1.S1_at	11.839	11.772	11.0363	11.6215	11.8612	11.364	11.1712	10.2425	10.605	11.3982	11.2732	11.4779
LOC_Os12g13320	Ubi	5	Os.11405.1.S1_at	10.8737	11.1341	11.9353	10.925	12.2119	12.153	11.2062	10.8742	11.6366	12.5627	12.161	13.3162
LOC_Os10g10244	Ubi	5	Os.11722.1.S1_a_at	11.5424	11.5853	11.4717	11.4533	11.5075	11.5335	11.1766	11.149	11.486	11.1912	11.2948	10.8121
LOC_Os03g64210	Ubi	5	Os.8011.1.S1_at	11.1014	11.017	11.9768	10.7555	12.3418	11.8924	11.5271	10.4662	11.8505	12.8167	12.1882	13.2021
LOC_Os05g50290	Ubi	5	Os.2301.1.S1_at	10.9379	11.13	11.435	11.3507	11.8531	11.9541	11.7788	13.0589	11.8719	11.3541	11.6142	12.2794
LOC_Os10g35850	Ubi	5	Os.4688.1.S1_at	12.2856	12.1256	10.5794	11.7991	10.7734	10.8281	11.15	11.1215	11.0445	10.8865	10.8054	10.6385
LOC_Os09g29840	Ubi	5	Os.21292.1.S1_at	12.4164	11.9439	9.87637	11.4893	11.3556	11.2998	10.9204	10.4783	11.6736	12.2514	11.6579	11.9976
LOC_Os07g22720	Ubi	5	Os.10904.1.S1_at	11.0033	10.9732	12.0949	10.9044	11.7701	11.7746	12.5677	13.176	11.7399	10.8962	11.5129	11.0286
LOC_Os07g33240	Ubi	5	Os.13599.1.S1_at	10.6811	10.8104	11.9445	10.9182	12.569	12.4403	11.4619	11.1282	11.6692	11.9894	12.3744	11.9272
LOC_Os05g44760	Ubi	5	Os.20973.1.S1_s_at	11.5444	11.2496	11.5812	11.3855	10.92	11.0531	12.4795	13.7057	11.9152	10.6387	11.2082	9.57147
LOC_Os10g23204	Ubi	5	Os.9220.1.S1_at	10.7913	10.885	11.7643	10.5687	12.6608	12.7226	12.0498	11.8668	11.5253	12.1844	11.8029	12.8764
LOC_Os09g33790	Ubi	5	Os.20359.1.S1_at	11.0956	11.4642	11.4056	10.9833	11.5688	11.5782	12.4862	14.3678	11.5281	11.2236	11.3388	11.1299
LOC_Os06g43840	Ubi	5	Os.17305.1.A1_s_at	11.1945	11.0195	11.2696	11.0067	12.1653	12.07	11.9485	9.79731	11.8888	12.0504	12.2965	12.1151
LOC_Os04g42320	Ubi	5	Os.18716.1.S1_at	11.5566	11.244	11.0151	11.2304	11.6021	11.938	11.9129	11.6462	12.1785	10.2944	11.6519	10.3874
LOC_Os07g42450	Ubi	5	Os.8273.1.S1_at	10.8644	10.5524	12.2381	11.0922	12.4053	11.992	11.5278	12.0331	11.558	11.4586	11.895	11.0885
LOC_Os03g60740	Ubi	5	Os.17911.1.S1_at	12.0206	11.6857	10.7103	11.6814	11.1624	10.6023	11.4457	11.4427	11.0245	11.8428	11.1264	11.8776
LOC_Os12g14070	Ubi	5	Os.7977.1.S1_at	12.102	11.9158	10.6115	11.7352	9.98867	10.3623	10.579	10.5334	10.8261	13.4328	11.206	14.1422
LOC_Os04g55060	Ubi	5	Os.13976.1.S1_at	10.8554	10.7806	11.8904	11.07	12.4594	12.0774	11.5699	11.1743	11.1091	11.5732	12.1792	12.1121
LOC_Os07g41820	Ubi	5	Os.11984.1.S1_at	11.4902	11.6098	12.6708	11.5343	10.716	10.858	9.25734	7.84251	10.0908	11.8543	10.808	12.932
LOC_Os03g03820	Ubi	5	Os.4338.1.S1_at	11.6824	11.4386	11.8474	11.2837	11.611	10.9347	11.1403	11.4483	10.7874	11.0177	11.1644	10.7035
LOC_Os03g56310	Ubi	5	Os.5651.1.S1_a_at	11.9036	12.1959	9.82226	12.2049	9.84922	10.5429	11.7781	13.3587	11.4549	11.4262	10.2726	11.8364
LOC_Os04g33220	Ubi	5	Os.9140.1.S1_at	11.6827	11.3429	11.1777	10.971	11.4866	11.724	11.1658	10.5888	11.3233	11.6903	12.1137	11.8041
LOC_Os02g07230	Ubi	5	Os.14476.1.S1_a_at	12.1915	12.2011	10.3815	12.338	11.4093	10.5863	10.0142	8.99904	10.7534	10.2334	10.814	10.1366
LOC_Os09g13570	Ubi	5	Os.19588.1.S1_at	12.1087	12.2125	11.7772	11.5214	12.0101	10.8455	9.83315	4.30716	10.6512	11.6031	10.6693	8.65851
LOC_Os12g29520	Ubi	5	Os.18308.1.S1_at	11.1075	11.5891	9.69104	11.2321	12.9358	12.6499	12.0106	8.3834	12.4695	12.4219	12.2723	12.1159
LOC_Os10g21930	Ubi	5	Os.8979.1.S1_at	12.2827	12.1167	10.842	11.8207	10.3504	10.6894	10.6059	8.33585	10.8852	11.2715	10.1875	11.9846
LOC_Os12g37960	Ubi	5	Os.21433.1.S1_at	11.4499	11.4679	11.4446	11.4223	11.3406	11.2019	11.2491	10.9797	11.3807	10.9112	11.2843	11.4891
LOC_Os09g31486	Ubi	5	Os.25736.1.S1_at	11.2069	10.6947	11.9697	10.7905	11.8582	11.7473	12.151	11.9535	11.7779	11.1646	12.5014	10.3069
LOC_Os12g38110	Ubi	5	Os.3382.1.S1_at	11.2142	11.185	11.9774	11.0469	11.5497	11.3525	11.3195	10.8103	11.3271	11.6437	11.5684	12.2392
LOC_Os03g17470	Ubi	5	Os.27671.1.S1_at	12.4484	12.2809	11.1313	11.9721	9.53138	9.90784	9.52689	9.22801	9.72448	12.5992	10.7201	11.6644
LOC_Os08g05570	Ubi	5	Os.10774.1.S1_at	11.1448	11.1289	12.4907	11.1416	11.6378	11.2194	11.3514	10.8244	11.0778	10.9113	11.208	10.854
LOC_Os04g42920	Ubi	5	Os.27539.1.A1_at	11.3776	11.4653	11.2274	11.0796	11.8587	11.6595	11.2146	10.7744	11.0793	11.8214	11.5882	12.0367
LOC_Os05g40420	Ubi	5	Os.4718.1.S1_at	10.6781	10.4379	11.8803	10.9603	12.4233	12.2997	12.641	13.1424	11.8163	11.0019	11.8322	10.3431
LOC_Os02g45940	Ubi	5	OsAffx.24745.1.S1_at	9.09832	10.4859	12.6476	10.8416	14.1042	13.5568	11.9488	12.4228	11.5949	10.3136	12.576	9.22859
LOC_Os08g03380	Ubi	5	Os.11415.1.S1_at	11.6268	11.7882	10.835	11.1273	11.1275	11.0812	11.3315	11.8933	11.4215	11.3971	11.7836	11.9643
LOC_Os07g23880	Ubi	5	Os.9729.2.S1_at	10.5049	11.2208	12.2905	10.4198	11.7764	12.4586	12.3694	10.9071	11.9013	11.0996	11.4291	10.9349
LOC_Os07g38620	Ubi	5	Os.5497.1.S1_a_at	12.413	12.0932	10.7938	11.7359	9.48102	9.93605	11.0143	10.6292	10.6961	11.5204	10.7014	12.213
LOC_Os01g47080	Ubi	5	Os.6058.1.S1_at	9.55861	10.213	11.7551	11.3908	13.2721	12.7073	12.9504	12.2398	11.9734	11.6468	12.2376	11.6082
LOC_Os08g19850	Ubi	5	Os.19842.1.S1_at	11.2422	11.0011	12.0583	10.8496	11.9501	11.9373	11.1452	9.447	11.3705	11.1693	11.7295	11.0352
LOC_Os02g10070	Ubi	5	Os.4264.1.S1_at	10.9512	11.1717	12.2096	11.0831	11.4469	11.0511	12.0821	14.2851	10.6401	11.0784	10.9859	10.9998
LOC_Os01g69130	Ubi	5	Os.19079.1.S1_at	11.1141	11.1386	11.3984	11.1665	11.7045	11.6129	11.9194	12.3797	11.7017	11.0501	11.4125	10.8366
LOC_Os03g13460	Ubi	5	Os.8481.1.S2_a_at	11.0273	11.3165	11.7793	12.1086	11.9667	11.4774	10.658	6.16956	10.8416	10.7998	10.7846	9.49195
LOC_Os02g58340	Ubi	5	Os.7317.1.S1_a_at	12.1834	11.8828	10.7076	11.6394	10.9193	10.6609	10.7204	10.8843	10.7282	10.6076	10.9008	10.8648
LOC_Os08g32870	Ubi	5	Os.15306.1.S1_a_at	11.0121	11.3824	12.02	11.0772	11.2654	10.9479	11.4959	9.27045	10.9036	11.9605	11.7198	12.5932
LOC_Os06g30310	Ubi	5	Os.18215.1.S1_at	11.9824	11.9654	10.2287	11.6467	10.8715	10.3649	11.4431	12.2484	11.2833	11.8623	11.0427	10.916
LOC_Os08g43540	Ubi	5	Os.7903.1.S1_at	11.1589	10.9017	11.6585	11.0393	11.7592	11.7139	11.5596	10.5097	11.1069	11.7845	11.4783	12.3273
LOC_Os07g41710	Ubi	5	Os.17625.1.S1_at	12.5164	12.2605	10.1323	11.8557	10.471	10.8572	10.4294	10.7873	10.4151	10.1599	10.0382	10.158
LOC_Os02g43350	Ubi	5	Os.26686.1.S1_a_at	12.0066	12.1018	10.429	12.1516	10.045	10.4095	11.1175	11.0617	10.7825	10.4894	10.0636	10.3296
LOC_Os08g10570	Ubi	5	Os.15538.1.S1_at	11.712	11.5927	11.1181	11.1001	11.3834	11.4279	10.4451	8.96902	11.3416	11.1934	11.6206	11.6751
LOC_Os06g21600	Ubi	5	Os.9272.1.S1_at	11.988	11.5179	10.886	11.5648	10.79	10.866	10.9744	10.3468	10.9097	10.7321	10.9736	11.5957
LOC_Os02g44520	Ubi	5	Os.27950.1.S2_a_at	11.4485	11.2026	11.4399	11.1542	11.5072	11.637	11.5005	10.5331	11.0805	10.9172	10.9739	10.5115
LOC_Os03g08270	Ubi	5	Os.11888.1.S1_s_at	11.3972	12.0099	11.3434	11.4982	11.2584	11.0363	10.9723	7.59951	11.2016	10.2808	10.7446	10.3956
LOC_Os08g45140	Ubi	5	Os.11943.1.S1_s_at	11.7028	11.7789	10.2989	11.6522	11.1127	11.1059	10.9813	11.6305	11.089	10.8818	10.9573	11.3713
LOC_Os04g38950	Ubi	5	Os.6876.1.S1_at	11.91	10.9769	10.8817	10.9603	10.2969	11.7066	11.7359	11.9468	10.8663	11.6275	11.9761	10.6358
LOC_Os03g64400	Ubi	5	Os.16535.1.S1_at	11.4996	11.896	11.1994	11.1274	11.1117	11.2272	10.9914	8.46347	11.3636	11.3611	10.8986	11.1869
LOC_Os05g02060	Ubi	5	Os.10155.1.S1_at	10.4749	11.1509	10.132	11.4168	12.5207	11.8468	11.2206	11.9713	11.2894	14.7497	11.7719	15.175
LOC_Os01g53700	Ubi	5	Os.12235.1.S1_at	10.7943	10.6069	11.8972	10.8762	11.98	11.6229	12.3025	12.2029	11.7399	11.3665	11.6118	11.3911
LOC_Os12g35630	Ubi	5	Os.24356.1.A1_at	11.3241	11.1586	11.1672	11.6767	11.226	11.2693	11.3836	10.8974	10.9837	10.7525	10.8604	10.8248
LOC_Os06g35730	Ubi	5	Os.38797.1.S1_at	10.7445	10.8113	11.5597	10.7055	12.3446	11.9176	11.985	12.0777	11.5374	11.9302	12.0572	11.4059
LOC_Os05g38040	Ubi	5	Os.11961.1.S1_at	11.6353	10.724	12.4437	11.3465	8.30838	10.2318	11.2725	9.27696	12.1206	12.886	11.1152	12.2771
LOC_Os09g29070	Ubi	5	Os.26384.1.S1_at	11.5067	11.3166	12.1065	11.2866	11.1549	10.7358	10.7714	8.1025	10.5067	11.1537	10.9081	11.6755
LOC_Os03g22430	Ubi	5	Os.9021.1.S1_at	12.3921	12.4419	10.2069	11.7008	10.7793	10.6674	10.0167	8.24545	10.6716	10.2476	10.5811	10.261
LOC_Os03g19280	Ubi	5	Os.22334.1.S1_s_at	11.048	11.653	11.4207	10.7888	11.8241	11.6861	10.6772	9.60651	11.5889	11.6573	11.4496	11.1281
LOC_Os08g37600	Ubi	5	Os.49089.1.S1_at	11.2866	11.3514	11.2374	11.5647	11.177	11.0224	10.7961	8.52681	10.7758	12.3414	10.9619	12.4137
LOC_Os02g48110	Ubi	5	Os.9747.1.S1_at	11.0517	10.9221	11.301	11.0554	11.5892	11.414	12.0723	11.4354	11.9786	11.5336	11.6208	10.443
LOC_Os08g34750	Ubi	5	Os.7000.1.S1_s_at	11.4005	11.4389	11.7772	10.5855	11.5653	11.6535	11.3468	7.05429	11.6521	10.9613	11.4627	10.4038
LOC_Os02g07760	Ubi	5	Os.9838.1.S1_at	11.1057	11.3156	11.3458	10.5395	11.5777	11.5732	11.7277	11.3246	11.384	12.0641	11.3602	12.8156
LOC_Os03g55280	Ubi	5	Os.10389.1.S1_at	11.0259	10.5891	11.7483	10.9188	12.1843	11.911	10.5853	9.47913	11.0947	10.866	12.8543	11.575
LOC_Os03g01920	Ubi	5	Os.15287.1.S1_at	11.5937	12.0189	9.91804	12.1556	11.1232	10.8894	10.6882	12.0244	11.0356	9.93945	10.4531	9.71205
LOC_Os03g49380	Ubi	5	Os.14415.1.S1_a_at	10.5146	10.39	12.4572	11.2459	12.3331	11.6196	11.3879	8.23815	10.7847	11.0202	12.8752	8.54821
LOC_Os01g62040	Ubi	5	Os.38033.1.S1_at	11.2646	11.3141	10.9995	10.708	11.8184	12.0344	11.3633	9.76229	11.7046	11.0217	11.5548	11.1433
LOC_Os08g34720	Ubi	5	Os.11516.1.S1_s_at	10.509	10.8877	11.8618	11.0813	11.4557	11.7034	11.6405	11.0675	12.2627	11.1697	11.3065	9.59496
LOC_Os03g18700	Ubi	5	Os.16391.1.S1_at	11.0271	11.3136	11.6929	11.1442	11.1544	10.8164	11.0696	11.8268	11.041	11.3158	11.1992	11.2551
LOC_Os06g24730	Ubi	5	Os.11724.2.S2_s_at	12.3593	12.4609	10.3948	11.7846	10.0273	9.7599	10.2212	9.97081	10.9951	11.7691	9.42353	10.3655
LOC_Os09g12600	Ubi	5	Os.4694.1.S1_at	10.4021	10.4675	11.9041	10.5088	13.1119	12.5215	11.5014	9.07323	11.9745	11.1627	12.4977	11.0197
LOC_Os03g42110	Ubi	5	Os.16888.1.A1_at	11.4295	11.313	11.7237	11.2601	11.212	10.9594	10.659	8.34293	10.234	11.1613	10.7518	11.4144
LOC_Os01g69110	Ubi	5	Os.50224.1.S1_at	11.4342	11.3005	11.3545	11.0168	11.2927	10.7603	10.6334	9.86678	11.6201	11.8447	11.1002	12.0922
LOC_Os04g48410	Ubi	5	Os.9601.1.S1_at	11.5199	11.5781	11.5641	11.3352	10.9032	10.5445	10.2197	8.69982	10.5492	11.1314	10.8325	11.0566
LOC_Os11g01154	Ubi	5	Os.7883.1.A1_at	11.7717	11.8491	10.5258	10.9998	10.61	10.4773	11.1822	10.506	12.1651	10.0671	12.1571	10.452
LOC_Os04g55930	Ubi	5	Os.38851.1.A1_s_at	11.3178	10.587	11.4238	10.9136	11.4593	11.4171	11.2183	9.31036	11.007	12.19	11.5006	13.335
LOC_Os11g29400	Ubi	5	Os.15877.1.S1_at	11.4633	10.8726	12.2656	10.9291	11.0753	10.8031	10.031	10.1706	10.6382	11.0432	11.3903	11.661
LOC_Os04g58900	Ubi	5	Os.7083.1.S1_at	11.6373	11.1751	11.0102	11.3109	10.5146	10.6661	11.1741	11.5151	10.6009	11.4375	10.9272	12.0973
LOC_Os05g38400	Ubi	5	Os.7204.1.S1_at	11.1627	10.9446	11.3221	11.1127	10.8489	11.1395	11.2241	11.4103	11.2554	11.1458	11.6403	11.3947
LOC_Os01g55030	Ubi	5	Os.10963.1.S1_at	11.1326	11.118	12.0543	10.9353	11.4518	11.2625	10.4741	10.2074	11.4118	10.7166	10.6952	10.0286
LOC_Os03g63450	Ubi	5	Os.18419.1.S1_at	10.8376	11.3343	11.4937	11.4502	11.5468	11.0297	11.3363	8.26051	10.7195	10.3156	11.4291	10.126
LOC_Os04g33060	Ubi	5	Os.21228.1.S1_at	11.4378	11.5256	9.4362	12.4479	11.0634	10.915	10.5986	9.03255	11.3929	10.6513	11.3038	11.2846
LOC_Os04g30420	Ubi	5	OsAffx.3952.1.S1_s_at	11.5348	11.1995	10.2582	11.314	9.90757	11.0656	11.8568	11.3504	10.2748	11.7166	12.0644	11.8528
LOC_Os01g14810	Ubi	5	Os.14625.1.S1_at	11.9466	11.8962	10.5199	11.6089	10.9683	11.0411	10.3149	7.1617	10.6733	10.3443	10.2133	9.71306
LOC_Os07g11060	Ubi	5	Os.35753.1.S1_a_at	11.1514	10.9721	11.441	11.071	11.4216	11.2758	11.1509	11.7753	10.7423	10.8907	10.8765	11.038
LOC_Os08g25624	Ubi	5	Os.18089.1.S1_at	11.9501	11.585	10.8064	10.8362	11.8036	11.1468	10.3498	11.1267	11.0355	10.0693	11.0754	9.48327
LOC_Os06g09630	Ubi	5	Os.7644.1.S1_at	9.88987	10.1937	12.0341	10.7519	12.8924	12.298	12.016	11.1848	11.2626	11.2451	12.0363	11.6824
LOC_Os01g05070	Ubi	5	Os.17266.1.S1_at	10.4833	10.4008	11.1036	10.7183	12.3616	12.3684	11.809	10.7341	12.0093	11.8536	12.1328	11.9921
LOC_Os03g25960	Ubi	5	Os.30049.1.S1_at	11.96	11.9716	9.47801	12.0137	11.3017	10.8318	10.1002	8.00101	11.3476	9.91277	11.2485	9.89059
LOC_Os03g16440	Ubi	5	Os.12583.1.S1_at	11.0455	11.0478	10.5123	10.7573	11.9835	11.8473	10.9339	9.49068	11.2165	13.3431	11.4926	14.4762
LOC_Os04g57500	Ubi	5	Os.11868.1.A1_at	11.8611	11.7365	10.2532	11.9495	10.9778	10.1484	10.2197	9.97612	10.3519	11.0473	10.8762	10.709
LOC_Os03g07840	Ubi	5	Os.8295.1.S1_at	11.0091	11.0714	11.6974	10.8225	11.451	11.1638	10.4754	9.96732	10.8396	11.8868	11.6176	11.7786
LOC_Os12g33020	Ubi	5	Os.6051.1.S1_at	11.3141	11.0117	10.8309	11.1908	11.4215	11.3688	11.2304	11.827	10.8003	10.5138	11.171	10.8703
LOC_Os02g24020	Ubi	5	Os.4716.1.S1_at	11.245	11.1918	10.9005	11.0861	11.752	11.3793	10.8989	10.3753	11.0947	10.8784	11.3443	10.5019
LOC_Os05g10810	Ubi	5	Os.17391.1.S1_at	11.2759	11.3441	10.9515	11.0211	10.8921	11.2361	10.9423	11.3115	11.3277	11.103	10.8981	11.1594
LOC_Os12g07820	Ubi	5	Os.9266.1.S1_at	10.8139	11.019	11.4624	10.5602	12.0745	11.677	11.6264	10.5639	11.5799	10.5854	11.5908	10.8476
LOC_Os01g42770	Ubi	5	Os.37805.1.S1_at	10.9192	11.4247	10.8439	10.9601	11.8081	11.5065	10.307	9.522	11.269	11.9748	11.5031	11.8027
LOC_Os04g01780	Ubi	5	Os.17160.1.S1_s_at	12.036	12.336	9.713	11.2388	10.4682	10.8616	10.8735	9.08332	11.5822	10.4652	10.5747	9.99351
LOC_Os12g42230	Ubi	5	Os.15571.1.S1_at	10.56	10.6155	11.4851	11.375	11.9999	11.5373	11.544	11.2888	10.0246	11.0189	11.029	10.5904
LOC_Os01g32350	Ubi	5	Os.23178.1.S1_at	11.9166	12.0392	10.2922	11.3805	11.0946	10.8227	9.98381	7.09094	11.0273	10.365	10.8311	10.2979
LOC_Os03g04960	Ubi	5	Os.17914.1.S1_at	10.7493	10.9509	11.4296	10.8257	11.5835	11.4982	11.283	9.33328	11.4409	11.6823	11.3983	11.341
LOC_Os03g52660	Ubi	5	Os.37935.1.S1_at	10.6268	10.5644	12.3016	11.1281	10.575	11.0949	10.9196	8.65425	11.174	11.4306	11.2349	12.3048
LOC_Os06g49110	Ubi	5	Os.7836.1.S1_s_at	11.2969	11.6449	10.391	12.1512	11.3749	10.2205	10.6245	8.91209	10.3466	10.7402	10.5197	10.9747
LOC_Os05g31770	Ubi	5	Os.13632.1.S1_at	11.1905	10.8242	11.7196	10.7887	11.2653	11.2222	10.7138	9.2432	10.6415	11.3929	11.302	12.0934
LOC_Os03g31300	Ubi	5	Os.7626.1.S1_at	11.7826	11.8662	9.77178	11.3608	10.3315	10.9084	10.5639	10.4348	10.7858	11.8133	10.782	11.3604
LOC_Os06g28970	Ubi	5	Os.20603.1.S1_s_at	11.9751	11.8203	10.2392	11.9664	10.4671	10.3714	10.58	9.55723	10.4218	9.33947	10.1254	9.12059
LOC_Os03g57120	Ubi	5	Os.141.1.S1_at	10.3542	10.8866	12.8228	11.0415	11.6188	11.048	10.0811	8.64974	10.7219	10.8175	10.96	10.7903
LOC_Os03g60910	Ubi	5	Os.17149.1.S1_at	12.1357	11.9644	9.9995	10.9538	11.4436	11.2631	10.0223	7.18148	11.4525	10.9758	10.6406	10.3802
LOC_Os01g16900	Ubi	5	Os.207.1.S1_at	10.9119	10.6324	11.6593	10.8557	11.0016	10.8207	12.1568	13.4815	10.8846	10.6303	11.4176	10.0438
LOC_Os02g03540	Ubi	5	Os.27658.1.S1_a_at	11.6503	11.6806	10.5267	11.045	11.1671	11.3324	10.4903	9.00677	11.0408	10.0682	10.8052	9.47215
LOC_Os08g40570	Ubi	5	Os.27275.1.S1_at	11.4711	11.4501	11.0106	11.1745	11.1772	10.8859	10.0644	9.30616	11.0084	10.5571	10.837	10.5434
LOC_Os06g34040	Ubi	5	Os.19021.1.S1_at	11.3435	11.4365	10.6692	11.0992	10.7912	10.8477	10.5462	10.4792	10.9087	11.0201	11.4444	11.6409
LOC_Os05g04220	Ubi	5	Os.52630.1.S1_at	11.6352	11.7362	11.0717	11.1002	10.9351	10.7269	9.93599	7.81702	11.2739	10.3319	10.6391	10.2203
LOC_Os02g39870	Ubi	5	OsAffx.24653.1.S1_at	11.8975	11.7066	9.8844	11.6739	10.4491	10.2585	10.6201	10.9235	10.5802	10.7878	10.7419	11.1318
LOC_Os11g07916	Ubi	5	Os.7859.1.S1_at	11.7036	11.8792	10.5712	11.7482	9.42842	10.0206	10.1388	9.64559	10.5929	10.8323	10.5021	11.0582
LOC_Os01g66280	Ubi	5	Os.31998.1.S1_at	11.62	11.3888	11.013	10.9819	9.9889	10.3976	11.2079	13.4859	10.4674	10.6228	10.4477	11.0905
LOC_Os12g35620	Ubi	5	Os.26357.1.S1_at	10.5696	10.6531	11.1525	10.7071	12.0789	11.9159	11.6948	11.7101	11.6865	10.5186	11.5391	10.5994
LOC_Os06g44840	Ubi	5	Os.13534.1.S1_s_at	11.703	11.3675	9.9997	11.2351	10.6272	11.0397	10.3617	7.95331	12.17	11.3203	11.7031	11.3284
LOC_Os10g25130	Ubi	5	Os.3350.1.S2_a_at	10.506	10.2085	12.4503	10.5634	10.5321	10.6997	10.5239	11.2208	10.4241	13.4464	12.9981	13.5039
LOC_Os11g32160	Ubi	5	Os.9774.1.S1_at	11.1951	11.4429	10.3253	11.1495	10.9276	11.3798	10.8572	10.7989	10.451	11.2752	10.8033	11.6094
LOC_Os04g23820	Ubi	5	Os.47818.1.A1_at	11.8613	11.7329	10.0586	11.6896	10.1982	10.1959	10.3417	10.8706	10.0309	10.6439	10.7163	11.5079
LOC_Os02g08130	Ubi	5	Os.27561.1.S1_at	11.459	11.5248	11.029	11.5829	9.88792	10.1512	10.6078	9.70662	10.6413	11.1369	10.0782	10.9261
LOC_Os07g13590	Ubi	5	Os.26753.1.S1_at	11.1601	10.8291	10.8655	11.2614	10.6191	10.8781	10.9684	12.1329	10.9135	11.4616	10.9365	11.9476
LOC_Os12g43630	Ubi	5	Os.4155.1.S1_at	10.5693	11.175	12.2659	10.9332	10.4117	10.1082	11.2016	8.95854	11.5649	12.0424	11.0383	11.043
LOC_Os12g33080	Ubi	5	Os.11364.1.S1_at	11.4107	11.1745	10.3859	12.092	11.0261	10.2732	10.8603	10.4823	10.4123	10.1879	10.3775	10.5293
LOC_Os09g36800	Ubi	5	Os.12414.1.S1_at	11.1502	11.4911	11.3908	11.908	10.0088	10.064	9.8023	9.51513	10.1512	10.4383	10.2915	10.6353
LOC_Os04g28090	Ubi	5	Os.10202.1.S1_at	10.8474	10.3166	11.1721	10.7475	11.8072	12.0326	11.4008	9.79488	11.8044	11.5359	11.306	10.4532
LOC_Os03g26630	Ubi	5	Os.28382.1.S2_at	11.285	11.231	10.7318	10.8544	11.1902	10.9986	11.1257	10.7371	11.6627	10.2586	11.2736	10.7471
LOC_Os02g44370	Ubi	5	Os.21578.1.S1_at	11.0547	11.3087	10.7986	11.8197	11.1343	11.2201	10.8363	6.55187	10.054	10.1744	10.1863	10.2697
LOC_Os02g51780	Ubi	5	Os.9483.1.S1_at	11.0405	10.7998	10.8858	10.8365	11.0272	11.4759	11.6257	9.88068	11.074	11.9427	10.733	12.3072
LOC_Os12g39370	Ubi	5	Os.18505.1.S1_at	11.5215	12.0338	9.91138	11.3193	10.5197	10.7417	10.174	11.3366	10.4612	11.1274	10.3764	11.4064
LOC_Os08g14570	Ubi	5	Os.27682.1.S1_at	10.874	10.9944	11.5324	12.0319	10.059	10.4076	10.488	8.99329	10.1478	10.6099	10.4033	9.87158
LOC_Os03g21490	Ubi	5	Os.37473.1.S1_x_at	11.8595	11.8032	10.4556	11.3134	10.3464	9.9955	10.3149	11.6621	10.3732	10.3031	10.5454	10.6136
LOC_Os08g25390	Ubi	5	Os.18966.2.S1_at	10.8275	11.1572	11.2742	10.6004	11.9686	11.7509	10.1198	9.88623	10.7395	11.0177	11.1648	10.8717
LOC_Os02g55520	Ubi	5	Os.18962.1.S1_at	11.2096	11.0253	10.9867	11.2228	10.7788	11.1797	10.8131	8.36494	10.5738	10.9989	10.6479	11.2594
LOC_Os08g29660	Ubi	5	Os.50895.1.S1_at	10.8814	11.0553	11.1844	10.6115	12.189	11.7644	10.7153	9.55054	11.0521	10.5393	11.0271	10.4563
LOC_Os03g17120	Ubi	5	Os.26805.2.S1_at	10.1177	10.8037	12.6011	10.3449	12.2621	11.9261	9.9582	8.78384	10.5438	10.8585	11.4895	10.8625
LOC_Os06g17840	Ubi	5	Os.9100.1.S3_at	11.1282	10.9947	10.8041	10.845	11.8081	11.7974	11.0175	7.548	11.4932	10.418	11.1167	9.8755
LOC_Os03g09110	Ubi	5	Os.7871.1.S1_at	11.0815	11.1907	10.7646	11.6862	10.7988	10.4369	10.8147	9.1845	10.8804	10.4433	10.8989	10.2167
LOC_Os01g40070	Ubi	5	OsAffx.23593.1.S1_s_at	10.8924	10.096	11.0988	10.8601	9.12405	11.5503	12.0767	9.34885	11.1811	11.9448	12.5767	12.2594
LOC_Os01g55870	Ubi	5	Os.26842.1.S1_at	10.9544	11.2173	11.5774	11.4907	10.5729	10.0206	10.5295	10.3406	9.9633	11.0213	10.4708	10.1513
LOC_Os03g48850	Ubi	5	Os.9507.1.S1_at	10.8045	10.7675	11.3227	10.6478	11.8208	11.6456	10.7087	9.43523	11.0853	11.3281	10.9954	10.8732
LOC_Os02g45110	Ubi	5	Os.20898.1.S1_at	11.1146	10.7942	10.8517	10.4586	11.4518	11.6475	10.919	9.29144	11.6013	11.1665	11.5946	11.6443
LOC_Os06g46450	Ubi	5	Os.21295.1.S1_at	11.0741	10.5661	11.4728	10.8389	11.0549	11.086	10.8866	10.654	10.9418	10.4868	11.1434	10.5561
LOC_Os01g51390	Ubi	5	Os.4124.1.S1_a_at	11.4744	10.8557	10.6988	10.6698	10.8197	11.1296	10.8322	10.1364	11.2949	10.6596	11.7208	11.2182
LOC_Os06g02600	Ubi	5	Os.5273.2.S1_x_at	11.2249	10.5361	11.0569	10.1786	11.5413	11.7562	11.0917	11.7261	11.2538	10.6032	11.7654	11.0482
LOC_Os11g48040	Ubi	5	Os.1813.1.S1_at	10.0187	10.3222	12.0569	10.7147	11.1698	10.8749	11.7551	11.7052	12.0228	12.1336	11.0365	12.2253
LOC_Os04g58620	Ubi	5	Os.5720.1.S2_at	11.1775	11.234	10.5605	11.0446	11.0536	10.7387	11.7222	11.684	11.0388	10.0648	10.6464	9.76437
LOC_Os12g05430	Ubi	5	Os.9317.2.S1_at	10.5806	10.9328	11.3673	10.8087	11.524	11.2304	10.7952	10.0471	11.1114	10.9624	11.1182	10.6335
LOC_Os02g47850	Ubi	5	Os.10852.1.S1_s_at	11.2184	11.3116	10.7169	11.1369	10.8415	10.7269	10.2793	8.54619	10.95	10.614	11.3281	10.9705
LOC_Os07g48510	Ubi	5	Os.11997.1.S1_at	10.723	10.692	10.3354	10.5735	10.2688	12.1624	12.0156	11.3333	11.5709	11.1186	12.1404	10.4515
LOC_Os09g25580	Ubi	5	Os.11912.1.S1_at	11.1174	11.0824	10.5739	11.273	11.3977	10.8695	10.7257	10.4669	11.1974	10.0598	10.9353	9.99629
LOC_Os01g43090	Ubi	5	Os.45885.1.S1_s_at	11.7679	11.2677	10.2409	10.8908	11.0295	11.0492	10.85	8.03456	11.3041	10.5595	10.7546	10.7744
LOC_Os02g10260	Ubi	5	Os.27720.1.S1_at	11.2751	10.9666	10.4944	10.7316	11.3445	11.1544	10.7131	12.27	10.9558	10.8546	11.1258	11.1323
LOC_Os03g01770	Ubi	5	Os.24310.1.A1_a_at	10.4106	10.7477	11.2253	10.7853	11.3844	11.567	11.4848	13.1619	10.6939	10.6183	10.4823	9.9635
LOC_Os08g33440	Ubi	5	Os.18500.1.S1_at	9.29746	10.0373	11.6751	10.7707	12.5463	11.9522	12.1481	11.5543	11.5494	11.4349	11.8228	11.1818
LOC_Os03g02260	Ubi	5	Os.6308.1.S1_at	10.6738	10.6441	10.9703	10.2249	11.971	11.6871	10.9702	10.5137	11.6618	11.7249	11.776	11.8976
LOC_Os10g23120	Ubi	5	Os.16785.1.S1_at	11.4506	11.2124	10.6919	10.8046	10.63	10.8355	10.8498	9.37624	11.1089	11.1764	10.2711	11.0949
LOC_Os03g09870	Ubi	5	OsAffx.3179.1.S1_s_at	11.1338	10.7898	10.651	10.5334	10.898	10.9641	11.321	11.6306	10.816	11.8816	11.3125	12.6513
LOC_Os09g12660	Ubi	5	Os.3122.1.S1_at	10.2421	11.4391	8.8553	10.297	12.5147	12.1065	11.5614	9.71783	13.0238	13.1234	12.8408	13.6374
LOC_Os01g13190	Ubi	5	Os.27540.1.S1_at	11.1667	11.547	10.8453	11.0117	10.6307	10.688	10.0949	8.21849	10.5496	10.742	10.7825	10.6198
LOC_Os01g14820	Ubi	5	Os.33563.1.A1_at	10.4201	10.7372	10.8288	10.3709	11.7195	11.9772	11.5655	10.3107	11.325	10.9975	11.4251	11.594
LOC_Os07g31380	Ubi	5	Os.15042.2.S1_x_at	11.1776	11.1131	10.9168	11.1406	11.038	10.4988	11.1354	10.5105	10.97	10.0011	10.123	9.0365
LOC_Os07g27950	Ubi	5	Os.11054.1.S1_at	11.1377	10.8521	11.2898	10.4846	10.7505	10.9356	11.1881	10.6435	10.6105	11.0875	10.4985	10.8692
LOC_Os09g32274	Ubi	5	Os.12229.1.S1_at	10.6847	10.4567	11.2543	10.0811	12.0917	12.1561	10.6278	8.92445	11.2794	11.1755	11.6857	11.2692
LOC_Os02g53770	Ubi	5	Os.27413.1.S1_at	11.829	11.8019	10.1152	11.1637	10.1819	10.4516	9.83975	8.50508	10.5403	10.0767	10.5071	10.0314
LOC_Os04g58560	Ubi	5	Os.49464.1.S1_at	10.6416	10.5421	11.3547	10.6607	10.7889	10.8233	11.4265	11.2308	11.2857	11.2864	10.7542	12.1893
LOC_Os01g66500	Ubi	5	Os.26952.1.S1_at	11.3904	11.1383	10.5436	10.5549	11.1716	11.023	10.2867	10.2271	11.1975	10.8509	10.7237	11.1182
LOC_Os08g35620	Ubi	5	Os.17691.1.S1_at	11.2938	11.4085	10.3198	11.5057	9.92767	10.1509	10.4837	11.4736	10.4501	10.464	10.0529	10.5292
LOC_Os09g12560	Ubi	5	Os.9742.1.S1_at	10.8418	10.914	11.4412	10.4108	10.3483	10.5846	11.3906	11.0688	11.0301	10.8619	11.1813	10.9514
LOC_Os01g54340	Ubi	5	Os.40424.1.S1_at	11.1836	10.7214	11.5179	10.9012	10.3709	11.6303	11.5147	8.12567	9.20025	10.2352	9.63722	7.49775
LOC_Os04g01590	Ubi	5	Os.25208.1.S1_at	10.9515	10.5193	9.62333	10.3635	11.455	11.8295	11.9821	10.531	12.0366	12.1807	11.7882	12.7545
LOC_Os09g08660	Ubi	5	Os.9109.1.S1_a_at	11.242	11.1418	11.1447	10.9063	10.5392	10.3702	10.8308	10.2379	10.2948	10.5999	9.87931	10.259
LOC_Os07g11290	Ubi	5	Os.10247.1.S1_a_at	10.7866	10.8468	10.625	10.4935	9.94647	11.2653	11.3699	11.2743	11.037	11.5592	11.0302	12.3188
LOC_Os07g02090	Ubi	5	Os.25566.1.S1_at	10.9731	10.9668	11.2587	10.9398	10.8375	10.3906	10.325	8.80789	10.7003	10.8266	10.4938	11.5911
LOC_Os02g58230	Ubi	5	Os.26956.1.S1_at	11.2343	11.1651	10.3036	11.3983	10.6825	10.5574	10.1787	6.3792	11.8047	10.0741	10.6232	10.4372
LOC_Os02g58650	Ubi	5	Os.5975.1.S2_at	11.6089	11.5278	10.0528	11.2141	10.4805	10.0654	10.3465	10.3283	10.7877	10.0002	10.0812	10.1721
LOC_Os08g37810	Ubi	5	Os.6016.1.A1_at	10.8748	10.9869	10.43	10.7098	10.9125	11.4838	10.7642	8.32286	10.6694	10.4244	10.9443	11.7222
LOC_Os02g36340	Ubi	5	Os.7335.1.S1_at	10.7192	11.0233	11.1926	11.0155	9.58215	10.7433	10.7249	9.8137	10.0576	10.1529	11.3425	8.70795
LOC_Os05g27660	Ubi	15	Os.5584.1.S1_at	10.8811	10.18	11.8949	10.2203	10.6399	10.8434	10.4544	9.0967	10.5002	11.9685	11.3375	12.8911
LOC_Os01g04190	Ubi	5	Os.45939.1.S1_x_at	10.4506	11.0131	11.3199	10.5509	10.5041	10.5577	10.8088	10.3987	10.2984	12.0824	10.3486	13.055
LOC_Os04g13470	Ubi	15	Os.16913.1.S1_at	10.7259	10.4519	11.0002	10.6195	11.4747	11.2263	11.0375	10.0705	11.1664	10.2148	10.9476	10.332
LOC_Os01g70160	Ubi	15	Os.9535.2.S1_x_at	10.3726	10.414	10.8801	10.758	11.1969	11.3153	10.7283	10.2861	11.0929	11.3904	11.2994	11.3123
LOC_Os03g12810	Ubi	5	Os.11971.1.S1_at	11.567	11.4698	10.0085	10.6188	10.6058	11.0607	10.5117	7.97862	10.7251	10.187	10.6971	9.8112
LOC_Os07g40620	Ubi	15	Os.11328.1.S1_at	10.1106	10.7313	11.3921	10.4949	10.3223	11.3234	11.7537	8.46297	10.8529	10.5714	11.1402	11.3221
LOC_Os01g68700	Ubi	5	Os.5763.1.S1_at	10.5894	10.6644	10.6436	10.9493	11.2433	11.1689	10.7281	7.03476	11.3259	10.4493	11.527	10.7782
LOC_Os04g35520	Ubi	15	Os.26502.1.S1_a_at	10.545	10.8897	12.2505	10.4203	10.3645	10.1527	10.0748	11.0016	10.4083	10.484	10.976	10.3154
LOC_Os07g05400	Ubi	5	Os.1.1.S1_s_at	11.1379	10.9347	10.7634	10.7827	11.1467	10.0537	10.4107	10.6302	10.8236	11.1008	10.7063	11.0229
LOC_Os05g43830	Ubi	15	Os.5650.1.S1_at	9.50045	10.0092	11.1074	10.1321	11.6315	11.6122	11.8033	12.7676	10.8131	12.6331	12.7477	13.1835
LOC_Os12g34380	Ubi	5	Os.12023.1.S1_at	10.5365	10.9152	11.4201	11.0555	10.8656	10.5439	10.3025	9.05495	10.4543	10.6381	10.0255	9.83205
LOC_Os04g33280	Ubi	5	Os.18589.1.S1_at	11.4856	11.1985	10.7046	11.0255	9.8683	9.81615	10.2026	8.93491	10.0388	11.012	10.3527	11.1171
LOC_Os02g01280	Ubi	15	Os.20421.1.S1_at	10.3385	10.2759	11.3033	10.0799	11.764	11.5679	10.7468	10.3102	11.6218	11.0748	11.2854	11.7733
LOC_Os01g69990	Ubi	15	Os.17442.1.S1_at	10.7218	10.6847	10.5981	10.7434	10.692	10.9658	11.0772	10.484	10.8674	10.8464	10.5946	10.894
LOC_Os02g03850	Ubi	5	Os.49187.1.S1_at	11.1747	10.7853	11.442	10.8599	10.0135	10.294	9.90676	9.52924	9.82805	10.1503	10.2781	10.6499
LOC_Os01g17279	Ubi	15	Os.32656.1.S1_at	10.6084	10.5478	11.168	10.4077	10.8698	10.8817	11.034	10.4547	10.7657	11.2288	10.7535	11.1321
LOC_Os12g08170	Ubi	15	Os.48783.1.S1_at	10.2524	10.1822	11.0827	10.5372	11.5412	11.4351	11.2483	10.5579	10.7134	10.8261	11.0494	11.088
LOC_Os08g37610	Ubi	5	Os.20672.1.S2_at	11.1463	11.2423	10.1265	11.1786	10.209	10.3501	10.4573	8.9903	10.411	10.4609	10.2017	10.8727
LOC_Os12g08280	Ubi	5	Os.37640.1.S1_at	10.6947	10.7102	10.3123	11.4873	10.9149	10.1917	10.8096	10.3536	10.1279	10.9266	10.3426	11.3314
LOC_Os03g19510	Ubi	5	Os.8476.1.S1_at	11.5411	11.4321	9.94517	10.797	10.7847	10.7393	9.78737	7.6909	10.5814	9.88939	10.6436	9.93685
LOC_Os01g01830	Ubi	15	Os.15541.1.S1_at	10.6606	10.7305	10.7954	10.6779	11.4521	10.9777	10.5535	9.19881	10.8615	10.4162	10.7543	10.1833
LOC_Os03g08480	Ubi	15	Os.10398.1.S1_at	11.1212	10.9972	9.61169	10.9826	11.0619	11.3032	10.5309	8.96647	10.8438	10.5356	10.3769	10.2716
LOC_Os01g49760	Ubi	15	Os.7556.1.S1_x_at	10.821	10.7113	10.5459	11.2122	11.1596	10.8836	9.71082	8.58304	10.9939	10.2898	10.2618	10.3505
LOC_Os01g21410	Ubi	15	Os.23598.1.S1_at	10.6098	10.6102	10.5267	10.612	10.9428	11.0793	10.9427	10.4372	11.02	10.7055	10.9833	11.1101
LOC_Os07g31260	Ubi	15	Os.10451.1.S1_at	10.8062	11.0318	10.869	10.4812	10.7272	10.2308	11.1284	10.1641	10.9331	10.636	10.6462	10.8575
LOC_Os12g18630	Ubi	5	Os.21468.1.S1_at	11.3357	11.1893	9.95221	10.919	10.0566	10.1451	10.3837	11.6065	10.333	10.5879	10.4803	11.3658
LOC_Os03g17730	Ubi	15	Os.52359.1.S1_at	11.7096	10.7314	9.60542	10.7924	9.93317	10.6004	10.9835	10.4271	10.5881	10.6004	10.998	11.0122
LOC_Os03g46740	Ubi	5	Os.34369.1.S1_at	11.3591	11.0713	10.3123	11.0371	10.5006	10.1131	10.3394	10.2358	10.4958	10.0791	10.1759	9.65019
LOC_Os02g32530	Ubi	15	Os.39005.1.S1_s_at	10.6143	11.2669	10.9376	10.685	10.7295	10.019	10.5394	10.1228	10.4407	11.2082	10.4001	10.6546
LOC_Os02g04950	Ubi	15	Os.35337.1.S1_at	10.8761	10.8271	10.4326	10.4816	10.6694	11.0139	10.6867	10.3104	11.0147	10.3269	10.7365	10.9946
LOC_Os04g42000	Ubi	15	Os.53032.1.S1_at	10.447	10.2538	11.0161	10.696	11.3294	10.607	11.1972	12.0227	10.7596	10.1023	10.9887	10.5563
LOC_Os02g02860	Ubi	15	Os.7227.1.S1_at	11.2388	11.4043	10.0664	10.8275	10.4489	10.2202	10.2505	10.348	9.98563	10.2171	10.0776	11.0395
LOC_Os07g08340	Ubi	15	Os.9225.1.S1_at	10.8179	10.6335	10.4168	10.3234	11.3336	11.163	10.5352	9.51256	10.0237	11.0414	11.269	11.8419
LOC_Os12g44390	Ubi	15	Os.8335.1.S1_s_at	10.7309	10.2534	10.2948	10.4303	10.974	11.5906	11.196	10.0256	11.4149	10.7137	10.854	10.6482
LOC_Os12g20150	Ubi	15	Os.15116.1.S1_at	11.2324	10.7906	10.3382	10.3264	10.6108	10.6538	11.4343	11.4123	10.7709	10.2748	10.4019	9.66896
LOC_Os08g44530	Ubi	15	Os.20530.1.S1_at	10.2781	10.2825	11.6804	9.84219	11.5049	11.4641	10.1382	9.95748	10.9034	10.4882	11.4268	11.0193
LOC_Os06g21480	Ubi	15	Os.18173.1.S1_at	10.6605	9.96016	11.2589	10.0935	11.3831	11.0036	10.8421	11.4401	10.4455	10.9243	11.4889	10.9898
LOC_Os08g23810	Ubi	15	Os.2695.1.S1_at	9.06057	9.5592	11.6716	10.0654	12.8384	12.2274	11.7653	10.1351	10.8784	11.3461	11.8922	11.3058
LOC_Os02g50350	Ubi	15	Os.4862.1.S1_at	10.3373	10.4192	11.6461	10.4476	10.6312	10.109	9.75104	10.6505	11.247	12.3754	10.5845	12.4938
LOC_Os08g40610	Ubi	15	Os.6512.1.S1_at	10.2128	10.2542	11.1909	9.59381	11.8936	11.8355	10.6271	10.4581	11.0963	11.4507	11.5725	11.503
LOC_Os03g19520	Ubi	15	Os.5359.1.S1_at	9.17358	10.0907	10.0041	10.3296	13.2258	13.0828	11.5843	8.69407	12.4034	11.2846	11.5952	10.1309
LOC_Os01g73780	Ubi	15	Os.8226.1.S1_at	10.2509	10.6793	10.4635	10.094	11.4527	11.2995	9.9711	9.39623	10.754	13.0932	11.1478	13.8758
LOC_Os02g18660	Ubi	15	Os.6598.1.S1_at	10.5709	10.1841	10.3734	10.3465	11.3104	11.5758	10.9555	9.41348	11.481	10.5844	11.3078	10.7752
LOC_Os07g26610	Ubi	15	Os.16323.1.S1_at	10.52	10.6814	10.6469	10.4522	10.9887	11.1791	10.6005	10.0862	10.2703	11.1051	9.83712	11.4871
LOC_Os04g46470	Ubi	15	Os.7470.1.S1_at	10.9865	10.8194	11.5459	10.857	10.4195	9.90709	9.67547	9.1147	9.49315	10.5371	9.18372	10.425
LOC_Os01g48960	Ubi	15	Os.12738.1.S2_a_at	10.1558	10.4459	12.2516	10.4964	9.97374	9.50328	11.1001	12.0991	9.94305	10.7154	10.6685	10.194
LOC_Os06g05100	Ubi	15	Os.10585.1.A1_x_at	10.5523	10.9348	10.9461	10.1339	10.8147	10.9251	10.6521	6.6814	11.077	10.9459	10.6923	10.9123
LOC_Os02g24080	Ubi	15	Os.21394.1.S1_at	11.3019	10.7582	11.3062	10.3297	8.50801	10.1408	10.7356	7.25819	10.0944	11.1347	10.4697	10.7498
LOC_Os04g52710	Ubi	15	Os.11743.1.S1_at	11.0201	11.0605	10.3237	10.6306	10.396	10.2409	9.91802	10.8418	10.4269	10.1268	10.4981	10.6237
LOC_Os08g16480	Ubi	15	Os.14911.1.S1_at	10.4633	10.5812	11.4408	10.5798	10.2438	9.86312	10.8179	11.6294	10.4	10.4219	10.4712	9.89851
LOC_Os02g27110	Ubi	15	Os.25005.1.A1_at	10.6575	10.5084	10.5161	10.05	10.8246	11.322	11.4465	11.0804	10.9887	10.4175	10.401	10.1569
LOC_Os05g07070	Ubi	15	Os.19023.1.S1_s_at	10.5192	10.5398	11.301	10.1444	9.67377	10.3953	10.9899	11.5247	10.8309	11.301	10.2061	11.6959
LOC_Os03g29760	Ubi	15	Os.10440.1.S1_a_at	10.9389	11.2226	10.9638	10.321	11.8318	10.2513	9.80069	6.24915	9.73894	11.188	9.84232	11.3586
LOC_Os09g36990	Ubi	15	Os.10051.1.S1_at	10.8692	10.715	10.4772	10.6724	10.5049	10.4329	9.78889	7.82073	10.6424	11.087	10.877	11.9253
LOC_Os01g16040	Ubi	15	Os.10951.1.S1_at	10.5767	10.5792	9.99615	10.7709	10.4793	10.495	10.4979	8.90844	10.7208	12.3869	10.3316	13.7293
LOC_Os07g12730	Ubi	15	Os.5957.1.S1_at	10.4996	10.7907	10.7489	10.4875	11.2436	9.57971	10.418	14.0011	10.2246	11.1934	10.4416	10.8997
LOC_Os10g40390	Ubi	15	Os.46878.1.S1_at	10.4845	10.7524	11.2103	11.0907	11.2406	10.2808	9.72436	6.18477	10.3065	9.23603	10.0088	8.61809
LOC_Os02g48620	Ubi	15	Os.15634.1.S1_at	10.5481	10.5622	10.7276	10.4322	11.0015	10.3545	10.5859	10.3434	10.7315	10.4152	10.9436	9.63005
LOC_Os02g09470	Ubi	15	Os.4625.1.S1_at	10.0807	10.5184	10.2198	10.7419	11.6115	10.6989	10.3809	11.0213	11.1977	10.4194	11.0814	10.3735
LOC_Os07g45000	Ubi	15	Os.27701.1.A1_at	11.1572	11.1435	10.8014	10.3285	9.53176	10.1028	10.0205	6.34885	9.99351	10.5329	10.5433	11.0238
LOC_Os10g37640	Ubi	15	Os.46890.1.S1_s_at	10.757	10.6658	10.4526	10.1989	10.7106	10.7321	9.81574	8.79313	10.4639	11.5178	11.0402	11.5705
LOC_Os05g02820	Ubi	15	Os.23158.1.S1_at	7.48337	9.24176	11.7301	11.2218	13.0042	12.8022	11.0814	9.49577	11.7069	10.2406	10.9308	9.33006
LOC_Os04g53350	Ubi	15	OsAffx.4163.1.S1_at	8.99654	10.1163	10.6886	10.3974	13.2033	12.5135	10.0389	7.21271	11.462	10.5886	11.9103	9.81099
LOC_Os09g21110	Ubi	15	Os.24539.1.S1_at	10.3606	10.4008	10.6809	10.3497	11.3082	11.0054	10.0533	8.863	10.8168	10.8745	10.9238	10.6895
LOC_Os01g74310	Ubi	15	OsAffx.24039.2.S1_x_at	10.4603	10.5362	10.5084	10.3819	10.8668	10.6036	10.7648	11.1406	10.6789	10.7881	10.3465	10.901
LOC_Os07g01720	Ubi	15	Os.19340.1.S1_at	10.706	10.6671	10.3433	10.3931	10.154	10.858	10.7012	9.08209	10.8075	10.6963	10.0729	11.283
LOC_Os04g49610	Ubi	15	Os.9407.1.S1_at	10.7309	10.7918	10.2554	10.2527	10.9241	11.3559	10.5937	6.06683	10.6604	10.2512	10.5226	10.4414
LOC_Os07g34640	Ubi	15	Os.27195.1.S1_at	10.8981	10.2141	10.9096	10.7992	8.7487	10.2932	9.92085	5.38254	9.52007	10.2108	13.0265	10.1917
LOC_Os09g32650	Ubi	15	Os.51218.1.S1_at	10.5079	10.4222	10.704	10.3294	10.6815	10.6832	10.3606	9.01896	10.8506	11.1079	10.8692	10.8797
LOC_Os09g38040	Ubi	15	Os.22915.1.S1_at	10.676	10.1543	11	10.593	10.1264	10.6807	10.2723	8.90097	9.8628	10.3757	10.5866	10.6277
LOC_Os01g45910	Ubi	15	Os.12625.5.S1_at	10.1795	10.1332	11.3918	10.5278	10.123	10.5247	10.5301	9.76947	9.50457	10.433	11.1644	10.8877
LOC_Os01g25880	Ubi	15	OsAffx.23396.1.S1_s_at	11.0151	11.0927	9.89522	10.5036	10.2013	10.3793	10.0665	9.90102	10.3237	10.3328	10.446	10.8216
LOC_Os06g04910	Ubi	15	Os.16783.1.S1_at	10.924	10.4583	10.8391	10.6553	10.5189	10.2222	10.2571	8.88787	10.0443	10.0924	9.93129	10.2918
LOC_Os08g05830	Ubi	15	Os.40427.1.A1_s_at	9.94344	10.5805	11.0087	9.76523	11.2286	11.0567	11.0328	9.04331	10.7785	10.7145	11.2988	11.3083
LOC_Os02g20410	Ubi	15	Os.25204.1.S1_at	10.5	9.99365	10.4742	10.1428	10.9949	11.3879	11.2557	10.5255	11.0703	10.5467	10.3981	10.3258
LOC_Os03g26960	Ubi	15	Os.20288.1.S1_at	10.646	10.1726	10.4438	10.2577	11.246	11.4563	10.2002	8.25232	10.778	10.1393	10.6118	10.3775
LOC_Os06g22140	Ubi	15	Os.9453.1.S1_at	10.7334	10.0973	11.0311	10.8719	10.4248	10.3223	10.1072	9.22337	9.9527	9.67839	10.3408	9.02944
LOC_Os03g11990	Ubi	15	Os.37276.1.S1_at	10.8404	10.5406	10.6822	10.5609	10.4291	9.94019	9.89045	9.48478	10.2799	10.9892	10.3583	10.9782
LOC_Os05g07690	Ubi	15	Os.11045.2.S1_s_at	10.6442	10.5629	10.4849	10.5616	9.9769	10.1921	10.3992	10.2049	10.1177	10.9666	10.9545	9.77191
LOC_Os03g09840	Ubi	15	Os.15761.1.S1_at	10.5972	10.7057	11.3388	9.99749	10.6362	10.7997	10.2138	5.35926	9.89553	10.4405	10.7261	9.63127
LOC_Os05g01210	Ubi	15	Os.20502.1.S1_x_at	10.0203	10.2066	9.93782	10.1277	10.9025	11.5047	11.1949	9.92996	11.3878	12.0282	10.637	13.1395
LOC_Os11g14300	Ubi	15	Os.18747.1.S1_at	10.7524	10.5	10.6994	10.1279	10.7426	11.0709	10.1737	7.50931	10.4566	10.1006	10.4423	10.3287
LOC_Os07g03130	Ubi	15	Os.30681.1.S1_at	10.6215	10.7483	9.24346	10.5282	11.2595	11.5803	10.0788	7.69686	11.1784	10.2282	11.0011	10.1138
LOC_Os02g32760	Ubi	15	Os.50384.1.S1_at	9.74673	9.26087	11.763	9.89605	11.6764	11.4423	11.805	12.8451	10.6859	9.18362	10.9821	9.08922
LOC_Os12g37710	Ubi	15	Os.26814.2.S1_at	10.4652	10.2487	10.5766	10.1494	10.4333	10.9165	10.7197	9.65069	10.9966	10.88	10.7799	10.6679
LOC_Os01g73620	Ubi	15	Os.15240.1.A1_x_at	10.6052	10.4461	10.063	10.3953	10.4074	10.8473	10.6422	9.10102	11.0055	10.7648	10.6953	10.6213
LOC_Os01g37825	Ubi	15	Os.6069.1.S1_at	10.5842	10.4511	10.6046	10.3202	10.5859	10.4437	10.8015	10.0945	10.4196	9.99813	10.5753	10.1458
LOC_Os07g22350	Ubi	15	Os.6847.1.S1_at	10.0963	10.5396	11.5857	10.311	10.2458	10.3472	10.2033	9.72832	10.8644	9.83236	10.2535	9.00299
LOC_Os01g17260	Ubi	15	Os.439.1.S1_at	10.5027	10.5756	10.1758	10.3491	10.5002	10.894	10.7089	8.73664	11.1583	10.2729	10.6373	10.0956
LOC_Os07g07320	Ubi	15	Os.13016.1.S1_a_at	11.6424	10.4794	11.3176	10.2379	8.05765	9.69637	8.94046	7.50179	11.4973	10.3114	10.4752	9.96057
LOC_Os02g42520	Ubi	15	Os.26726.1.S1_a_at	10.4937	10.6748	11.2617	10.9831	10.4795	9.91756	9.50793	7.98408	9.39324	10.0753	9.66566	9.16001
LOC_Os05g33260	Ubi	15	Os.27259.1.S1_at	10.5876	10.614	10.4068	10.1729	10.5083	10.2847	10.2644	11.107	10.8163	10.3688	10.9517	10.3721
LOC_Os09g29080	Ubi	15	Os.51431.1.S1_at	10.0198	10.276	10.7535	9.26163	11.7062	11.8086	10.603	9.45877	11.1669	10.6426	11.5978	11.4365
LOC_Os03g15840	Ubi	15	Os.7313.1.S1_at	10.7366	10.6559	10.7958	10.7857	10.9076	10.0411	8.86318	6.95853	8.93992	10.4914	10.2811	11.9007
LOC_Os03g07910	Ubi	15	Os.19194.1.S1_at	10.5669	10.8839	10.7758	10.4589	10.3958	10.1311	9.91288	9.66904	9.91352	9.4627	10.0181	9.66863
LOC_Os01g16940	Ubi	15	Os.24980.1.S1_at	10.2844	10.3553	10.5508	9.81705	10.7662	10.8073	10.4736	9.53196	10.4116	11.1963	11.1982	12.0143
LOC_Os01g72340	Ubi	15	Os.28112.1.S1_at	10.3057	10.7892	10.9949	9.76131	10.8523	10.7669	10.3183	8.91126	11.3391	10.5061	9.53585	10.0334
LOC_Os11g33240	Ubi	15	Os.14102.1.S1_at	9.99315	10.2515	10.7185	10.1128	10.8598	10.6853	11.5235	12.1644	10.3408	9.85815	10.5952	9.50261
LOC_Os03g29540	Ubi	15	Os.17294.1.S1_a_at	10.8308	10.8654	10.4265	9.91011	10.0347	10.4606	10.0165	6.47866	10.1429	10.9747	10.8935	11.7781
LOC_Os07g08430	Ubi	15	Os.32503.1.S1_x_at	10.5822	10.1973	11.145	9.96085	9.46104	9.83054	10.8322	11.054	9.95238	11.5736	10.6445	11.7015
LOC_Os06g11180	Ubi	15	Os.5813.1.S1_at	10.8308	10.7825	10.1742	9.76669	10.8841	11.0115	9.97592	9.13392	10.7403	10.055	10.5662	9.76133
LOC_Os11g01340	Ubi	15	Os.152.1.S1_at	9.08209	9.5074	11.1781	10.3973	12.3695	10.5954	12.0607	12.3788	10.7642	10.32	10.7772	10.7939
LOC_Os09g29190	Ubi	15	Os.9119.1.S1_at	11.0024	10.6076	10.3407	10.2352	10.4011	10.423	9.53932	9.2968	10.1734	9.69323	10.5651	9.6467
LOC_Os02g55910	Ubi	15	Os.5288.1.S1_a_at	10.2836	9.62123	11.1197	9.94905	10.882	10.4472	11.2477	12.6884	10.2094	10.7492	10.0447	12.063
LOC_Os11g37080	Ubi	15	Os.10298.1.S1_at	9.99907	10.0344	10.628	9.99862	10.2849	10.0896	10.6643	10.8927	12.7058	10.0226	13.1407	8.78051
LOC_Os05g38170	Ubi	15	Os.14297.1.S1_at	10.6159	10.7992	9.38594	10.7738	10.7141	10.4763	10.2486	10.8573	10.0774	9.7512	10.2774	9.07724
LOC_Os01g46810	Ubi	15	Os.32039.1.S1_at	10.5155	10.0645	10.7663	10.4955	11.8816	11.2816	9.19391	3.62264	10.6691	9.93804	10.4057	8.56529
LOC_Os09g21000	Ubi	15	Os.53102.1.S1_s_at	9.81222	10.2686	10.9985	10.0324	10.223	10.4898	10.9735	10.8671	11.3838	10.6381	10.3563	9.93219
LOC_Os01g17320	Ubi	15	Os.16889.1.S1_a_at	10.2721	9.83033	10.3115	9.82407	11.3394	11.3738	10.4847	10.7723	10.8334	10.7416	11.0763	10.3978
LOC_Os11g02190	Ubi	15	Os.35188.1.S1_at	10.4564	10.1081	10.3099	10.2135	10.2241	10.4288	10.6776	10.6948	10.611	11.0799	10.2725	11.4809
LOC_Os07g45400	Ubi	15	Os.36973.1.S1_at	10.1221	10.0379	10.8101	10.1553	10.9899	10.9035	10.5508	7.45313	10.8504	10.4545	10.502	10.2547
LOC_Os03g24180	Ubi	15	Os.27495.1.A1_at	10.0218	10.4494	10.2586	10.2646	11.6896	11.2581	10.2119	7.90926	11.1584	9.72819	10.498	8.46227
LOC_Os06g40050	Ubi	15	Os.19230.1.A1_at	10.5498	10.6428	10.1747	10.3472	9.96671	10.4694	10.0076	7.19669	10.0032	10.7263	10.5895	11.3055
LOC_Os04g53210	Ubi	15	Os.6585.1.S1_at	8.92422	10.0671	11.8058	10.2118	13.2656	10.1712	9.07175	9.1912	10.2809	11.9277	11.0583	11.6269
LOC_Os03g61600	Ubi	15	Os.13812.1.S1_a_at	9.84756	9.9291	10.8152	9.51364	11.6788	11.4275	10.8303	10.0397	10.4485	10.3881	11.4085	10.6453
LOC_Os10g38930	Ubi	15	Os.26877.1.A1_at	10.7889	11.2947	9.85476	10.4769	9.65344	9.57494	10.0758	8.09039	11.1112	9.82867	10.2761	10.1401
LOC_Os11g14950	Ubi	15	Os.19158.1.S1_at	10.4129	10.4256	10.8094	9.71226	10.432	10.1609	10.4179	10.6554	9.89481	11.4286	10.5722	11.8523
LOC_Os06g06560	Ubi	15	Os.12725.1.S1_at	10.2027	10.5364	7.75348	10.4373	10.6864	11.4907	10.7585	10.3678	10.6472	12.871	11.8538	14.1674
LOC_Os08g14620	Ubi	15	Os.19942.1.S1_at	10.0497	9.88208	10.809	10.0731	11.0405	10.4045	10.8903	10.6405	10.7516	10.7306	10.8372	10.5849
LOC_Os07g09330	Ubi	15	Os.8849.1.S1_at	10.2172	10.2315	10.4181	9.89935	10.842	10.6048	10.4881	10.4259	10.8081	10.819	10.8273	11.3094
LOC_Os01g74640	Ubi	15	Os.26470.2.A1_x_at	9.83381	10.1724	10.8058	10.0664	12.0673	10.9352	10.3573	7.04456	11.274	9.5009	11.1458	9.23098
LOC_Os11g01490	Ubi	15	Os.28272.2.S1_at	10.2872	10.6815	10.7009	10.494	10.0116	9.65864	10.2271	9.40493	10.8421	10.1112	9.71166	10.5095
LOC_Os07g12340	Ubi	15	Os.5549.1.S1_at	10.5766	10.4037	10.7723	10.8974	9.21543	9.27003	9.53068	8.12831	8.35214	10.9689	11.4831	9.99507
LOC_Os07g10390	Ubi	15	Os.18616.1.S1_at	10.2422	10.2704	10.5323	9.98915	10.3855	10.6393	10.6404	10.3148	10.4882	10.4428	10.3172	10.7233
LOC_Os06g05130	Ubi	15	Os.11639.1.S1_at	10.1075	9.27247	9.94523	10.2327	10.7601	11.3562	11.6517	11.7241	11.31	10.2009	11.1944	9.99081
LOC_Os01g61380	Ubi	15	Os.5740.1.S1_at	8.96032	9.40908	11.8225	9.49083	11.5008	11.0637	10.811	11.555	11.1185	11.0275	11.6202	11.8887
LOC_Os02g44540	Ubi	15	Os.49235.2.S1_x_at	10.5748	10.3362	10.2847	10.2326	10.7409	10.4221	10.2061	10.5581	10.036	9.66819	10.0368	10.4886
LOC_Os08g33640	Ubi	15	Os.24556.1.S1_at	11.0498	10.8417	9.89411	10.2995	10.4519	10.4414	9.61185	5.15557	10.4973	10.2918	10.199	9.22277
LOC_Os06g11800	Ubi	15	Os.15957.1.S1_at	8.85477	9.6272	12.4169	9.03337	11.5441	10.724	11.4243	11.5505	10.4798	10.839	11.6863	11.8147
LOC_Os01g54960	Ubi	15	Os.6109.1.S1_at	10.8174	10.7145	10.1722	10.0225	10.7095	10.4297	9.38883	8.24937	9.65863	10.4982	10.1855	10.9747
LOC_Os03g43390	Ubi	15	Os.9883.1.A1_at	10.3157	10.4014	9.62842	10.27	10.3935	10.6348	10.9784	11.3581	10.7288	9.59336	10.5813	9.54357
LOC_Os08g33380	Ubi	15	Os.23161.2.S1_x_at	10.4306	10.4934	10.0802	10.6537	11.3348	10.7437	9.73721	7.58578	9.86775	9.19658	9.49725	9.30536
LOC_Os09g38060	Ubi	15	Os.12226.1.S1_at	10.7272	10.5447	10.7424	10.481	9.53628	9.51188	9.56854	8.38348	10.0774	10.3555	9.81979	10.1755
LOC_Os08g14580	Ubi	15	Os.6287.1.S1_at	10.1983	10.3529	10.5515	10.4907	10.697	10.267	10.3977	10.2738	9.75042	9.8726	9.47004	8.98179
LOC_Os12g31450	Ubi	15	Os.49573.1.S1_at	10.0787	10.2815	9.79307	10.0301	11.2938	11.1736	10.1029	8.42814	10.3541	11.0994	10.6707	11.6534
LOC_Os01g65090	Ubi	15	Os.7646.1.S1_a_at	9.9218	9.93336	11.1686	10.8234	10.3479	9.63471	9.76622	7.87908	9.52083	11.0278	10.2632	11.0499
LOC_Os09g27700	Ubi	15	Os.20136.1.S1_a_at	9.2311	10.1537	11.9863	11.0557	10.6169	10.3968	9.72056	4.95011	9.53313	10.0188	9.2427	7.39441
LOC_Os01g49670	Ubi	15	Os.7027.1.S1_s_at	10.4533	11.1314	9.73729	10.3455	10.5055	10.1664	10.0101	9.2166	10.1543	9.51412	10.0899	8.87296
LOC_Os04g46860	Ubi	15	Os.20826.1.S1_at	10.0874	10.3752	10.2229	10.2809	10.4265	11.1982	10.1903	7.58635	10.0152	9.81633	9.89445	9.69847
LOC_Os12g31490	Ubi	15	Os.12422.1.S1_at	10.052	9.8404	10.8197	9.76529	10.6213	10.4828	10.6624	11.1466	10.4873	9.99483	10.7785	11.1124
LOC_Os08g29650	Ubi	15	Os.12957.1.S1_x_at	10.1227	10.2477	10.1547	10.0434	10.874	10.6996	10.198	10.2945	10.6761	9.98714	10.5347	9.8401
LOC_Os04g43690	Ubi	15	Os.15788.1.S1_at	10.5973	10.5833	9.84496	10.0788	10.1943	10.2024	10.1644	10.0304	10.1152	10.3948	10.425	10.0198
LOC_Os09g27050	Ubi	15	Os.18226.1.S1_a_at	11.1235	9.78681	10.3101	10.4833	9.1597	10.1752	10.2233	7.22837	9.9138	10.3309	9.91834	10.2226
LOC_Os04g33390	Ubi	15	Os.5186.1.S1_at	9.83515	10.362	11.2897	11.5658	9.01967	8.99572	9.18049	6.71761	10.403	9.54782	9.85776	7.74132
LOC_Os03g24844	Ubi	15	Os.18653.1.S1_at	11.0641	10.7362	9.5638	10.3279	10.3483	10.2558	9.3316	8.40503	10.3415	9.34783	10.0938	9.06018
LOC_Os02g20860	Ubi	15	Os.9586.1.S1_at	9.58128	9.81912	10.3634	9.82965	10.8461	10.9902	11.0875	11.5474	10.9355	10.3414	10.8659	10.5266
LOC_Os07g29600	Ubi	15	Os.26381.1.S1_x_at	10.4121	10.5204	10.5687	10.5203	9.45175	9.6389	9.23079	7.64565	10.0578	10.7787	9.85703	10.9953
LOC_Os05g27960	Ubi	15	Os.7077.1.S1_at	10.0278	10.0372	10.5628	9.85648	10.5494	10.6966	10.55	11.0071	10.6344	9.36427	10.426	9.75114
LOC_Os04g42580	Ubi	15	Os.7025.1.S1_s_at	10.1419	10.1876	9.92967	9.61039	11.2454	11.3661	9.75662	6.94204	10.3236	11.5454	10.91	12.055
LOC_Os02g36520	Ubi	15	Os.5656.1.S1_at	10.6931	10.5738	10.179	10.2632	9.04275	9.85797	10.4869	9.04109	9.98454	10.2407	9.39421	10.519
LOC_Os11g04460	Ubi	15	OsAffx.18661.2.S1_x_at	10.0758	10.1653	11.507	9.69975	9.98299	10.2157	10.5745	8.94683	11.0542	9.19368	9.74753	8.32325
LOC_Os03g18590	Ubi	15	Os.7592.1.S1_at	9.68424	9.81081	10.5463	10.1639	11.115	10.3832	10.7561	9.14886	10.0698	10.7169	10.8385	10.6581
LOC_Os12g04220	Ubi	15	OsAffx.18661.1.S1_at	9.8066	10.4309	11.4338	9.44997	9.99731	10.5416	10.7211	8.52572	11.3787	9.33141	9.84761	8.36953
LOC_Os08g08200	Ubi	15	Os.21877.1.S1_at	10.2566	10.2134	10.3856	9.92221	10.0417	10.1173	10.3977	9.48704	10.289	10.6616	10.4086	11.0343
LOC_Os08g38086	Ubi	15	Os.10056.1.S1_at	10.4901	10.634	9.78746	10.0845	10.7919	10.2352	9.6242	8.98377	10.4442	10.3595	10.2842	9.58985
LOC_Os06g22070	Ubi	15	Os.52579.1.S1_at	10.2802	9.59549	10.7179	9.35307	11.1776	10.9829	10.4889	11.4633	10.1621	9.63222	10.948	9.7847
LOC_Os03g15120	Ubi	15	Os.33841.1.A1_at	9.7374	10.0258	10.6365	9.74372	11.2813	11.006	10.117	8.60688	10.3408	10.5833	10.4228	10.5193
LOC_Os11g02180	Ubi	15	Os.5998.1.S1_at	10.704	10.5321	9.38998	10.1893	10.1601	10.2731	10.8458	10.8445	10.022	9.50624	9.6479	9.68026
LOC_Os10g35390	Ubi	15	Os.17135.1.S1_at	10.1058	10.3474	9.87912	10.2834	10.0759	10.0557	10.3935	10.8362	9.92252	10.7974	10.1469	10.9934
LOC_Os02g20970	Ubi	15	Os.33238.2.S1_at	10.4691	9.79555	10.6659	9.71008	8.51774	10.126	10.4715	9.3503	9.91437	11.2912	11.3728	11.3859
LOC_Os06g43270	Ubi	15	Os.18776.1.S1_at	10.3824	10.2139	9.54787	9.98948	10.1534	10.8195	10.1094	8.29705	9.85723	11.5987	10.3676	12.1727
LOC_Os05g03540	Ubi	15	Os.4606.1.S1_at	10.4533	10.0109	10.3454	9.65091	10.791	10.3229	9.89313	11.2941	10.2035	10.2015	10.5348	10.7743
LOC_Os12g12370	Ubi	15	Os.8870.1.S1_s_at	10.3791	10.7554	9.3464	10.3366	9.35375	9.57985	10.2674	10.9135	9.79725	11.5354	9.78596	13.0745
LOC_Os04g54500	Ubi	15	Os.26908.1.A1_at	10.9332	10.6057	9.66441	10.116	10.632	10.7966	9.02167	6.1744	10.0815	9.47972	9.75243	8.92603
LOC_Os11g37510	Ubi	15	Os.13975.1.S1_at	9.88384	9.65022	10.6879	9.43981	10.8013	10.9892	10.4797	11.1721	10.2526	10.0946	10.9043	10.5054
LOC_Os03g50010	Ubi	15	Os.20280.1.S1_at	10.4139	10.2111	10.1873	10.0442	9.86102	9.7684	9.94342	10.0827	10.2578	10.3745	10.3878	11.5724
LOC_Os11g03570	Ubi	15	Os.27524.1.S1_at	10.2136	10.282	9.90445	9.86623	10.8091	10.6223	10.2091	7.40126	10.6641	10.5935	10.5609	10.2808
LOC_Os02g43090	Ubi	15	Os.10557.1.S1_at	9.59846	10.0774	9.96471	9.9833	10.956	10.58	10.6842	11.405	10.5771	11.0641	9.97373	11.6674
LOC_Os01g23610	Ubi	15	Os.20630.1.S1_at	10.1005	10.458	9.88517	9.54458	10.8197	10.8262	10.2828	8.92275	10.2736	10.2218	10.688	10.4693
LOC_Os02g14290	Ubi	15	Os.24764.1.S1_a_at	10.2633	10.2225	10.0988	10.0545	10.661	10.4157	10.0388	9.34522	9.53711	9.5202	10.2913	10.1073
LOC_Os04g44400	Ubi	15	Os.50580.1.S1_at	10.0985	9.75543	10.4029	9.71724	10.3822	10.2124	11.0277	12.6868	10.2686	10.1007	10.2904	10.5771
LOC_Os03g03150	Ubi	15	Os.6063.1.S1_at	10.0678	9.88845	10.177	9.95512	10.3177	10.361	10.8921	11.0463	11.0177	9.68265	10.0438	9.88531
LOC_Os02g13140	Ubi	15	Os.27534.1.A1_at	9.79661	10.0855	10.7975	9.73354	10.3773	10.3908	10.4145	11.206	9.83397	10.8419	9.6582	9.83933
LOC_Os02g13630	Ubi	15	Os.56059.1.S1_at	9.60752	9.61965	10.7282	9.25404	11.1368	10.8018	10.9312	12.2938	10.6266	10.1892	11.2053	10.035
LOC_Os01g62390	Ubi	15	Os.6301.1.S1_at	10.3838	10.1126	9.54699	10.2748	9.7911	10.0511	10.3517	9.54066	10.8448	9.78022	10.8155	10.1199
LOC_Os06g03770	Ubi	15	Os.10814.1.S1_a_at	10.4002	10.4489	10.4117	10.6987	9.41556	9.43857	9.08078	7.58297	10.0256	9.33528	10.157	8.64356
LOC_Os06g12780	Ubi	15	Os.24795.1.S1_at	10.0808	9.88561	10.1977	9.81243	10.3637	10.3722	10.4735	11.2568	10.2338	10.3935	10.1171	10.9585
LOC_Os02g44360	Ubi	15	Os.2406.2.S1_a_at	10.0247	10.6598	9.77647	10.5864	10.5145	10.5855	9.84264	6.6807	9.74017	9.08919	9.37896	8.92365
LOC_Os11g41140	Ubi	15	Os.19170.1.S1_at	10.0864	10.081	10.5903	9.86573	9.03641	10.068	10.2537	11.4626	9.65223	10.4697	9.54006	12.1995
LOC_Os04g54800	Ubi	15	Os.35335.1.A1_s_at	8.8455	10.1688	11.8877	10.8685	10.012	8.65309	9.42678	6.26757	9.97647	11.7012	10.0966	10.7881
LOC_Os01g40570	Ubi	15	Os.8309.1.S1_at	9.1592	9.73934	10.5358	9.60191	11.5072	10.8622	11.1449	12.1057	10.0599	10.0078	10.6603	10.571
LOC_Os02g56480	Ubi	15	OsAffx.12666.1.S1_s_at	9.30468	8.87672	10.1078	9.28598	11.1911	11.706	11.4346	10.5602	11.4692	10.4744	12.4754	11.0834
LOC_Os01g63940	Ubi	15	Os.55646.1.S1_at	10.1905	9.9067	9.82828	9.96967	10.1502	10.6442	10.2913	9.49261	10.412	10.0452	10.2379	10.5208
LOC_Os06g22654	Ubi	15	Os.5707.1.S1_at	9.72648	9.57657	10.5016	9.82688	10.3154	10.6261	10.4083	10.4158	10.2846	10.3354	10.5249	10.7715
LOC_Os08g16600	Ubi	15	Os.47927.1.S1_at	9.72913	9.77426	10.103	9.82744	11.1378	11.0788	9.98089	8.70552	10.7657	10.0795	10.5288	10.3533
LOC_Os09g36200	Ubi	15	Os.11666.1.S1_s_at	10.8586	10.8569	10.7061	10.5342	9.23787	8.0532	8.82919	5.7103	10.6888	10.8485	8.86784	10.4955
LOC_Os12g44360	Ubi	15	Os.7094.1.S1_a_at	9.92983	10.235	11.2529	9.66916	10.4771	9.91493	9.872	7.98499	10.5796	9.8433	9.65876	9.14418
LOC_Os06g10810	Ubi	15	Os.9395.1.S1_at	9.60216	10.1095	10.6333	9.8745	10.8398	9.89967	10.6008	10.5661	10.5726	9.90083	10.2092	9.47799
LOC_Os03g03370	Ubi	15	OsAffx.24953.1.S1_s_at	10.5934	9.40804	10.4912	10.0262	8.64717	9.33868	10.5029	11.9174	10.333	10.543	11.0167	9.53143
LOC_Os01g03144	Ubi	15	Os.45486.1.S1_x_at	10.4463	10.4808	9.44603	10.5863	10.1763	10.1125	9.66626	9.20112	9.52987	9.67968	9.25531	8.83855
LOC_Os01g62410	Ubi	15	Os.38177.1.S1_at	9.98384	9.74336	10.117	9.55157	10.4235	10.5633	10.7909	11.1062	10.4284	10.4013	10.5129	10.5362
LOC_Os03g14990	Ubi	15	Os.17891.1.S1_at	10.3979	9.89263	10.9042	10.479	9.02226	9.15385	9.73285	7.13774	10.2046	9.07457	10.2534	9.74374
LOC_Os05g49170	Ubi	15	Os.13917.1.S1_at	9.83626	9.66512	9.32625	9.50139	10.6325	10.7085	10.6422	12.5814	9.52284	13.4999	10.5837	14.4418
LOC_Os11g01270	Ubi	15	Os.6196.2.S1_at	10.2114	10.4826	9.46826	10.6107	10.0546	9.81369	9.71834	10.8248	10.0193	9.42076	9.4901	9.02031
LOC_Os05g46560	Ubi	15	OsAffx.4638.1.S1_s_at	9.47878	9.5871	10.267	9.65886	11.2279	10.9701	10.4126	9.46529	10.3488	10.9626	10.8505	10.3356
LOC_Os06g06040	Ubi	15	Os.21058.1.S1_s_at	10.3639	10.6265	10.4872	9.89421	9.60214	9.89749	9.20321	7.86184	10.1388	9.4035	9.69518	9.24122
LOC_Os08g17390	Ubi	15	Os.27818.1.S2_at	10.3817	9.53834	9.81065	10.1507	10.4514	10.4211	10.1588	8.04263	10.086	10.9072	9.94855	11.1384
LOC_Os01g39250	Ubi	15	Os.12205.1.S1_at	10.2284	9.98271	9.63251	9.43817	10.2579	10.593	10.5515	10.3291	11.0544	10.2585	10.6672	10.2194
LOC_Os08g42950	Ubi	15	Os.25017.1.S1_at	9.99395	10.0296	10.1945	10.0683	10.185	10.1347	9.67106	8.76805	10.2862	9.62941	10.391	10.0286
LOC_Os03g20470	Ubi	15	Os.20198.1.S1_at	10.2527	9.67948	10.3792	9.79988	10.0377	10.3242	9.70611	8.24064	9.79113	10.5231	10.1273	11.6884
LOC_Os03g10070	Ubi	15	OsAffx.25033.1.S1_at	9.54635	10.1952	9.90061	10.1108	10.6474	10.8225	9.94312	7.66838	10.434	9.99391	10.0188	9.35402
LOC_Os04g48940	Ubi	15	Os.32496.1.S1_at	8.92921	9.39506	10.6099	9.34115	10.9115	11.3238	11.5703	8.3251	10.6364	10.9675	10.8687	11.0908
LOC_Os05g35460	Ubi	15	Os.15008.1.S1_at	9.48728	9.53427	11.6784	9.82884	11.1267	10.2854	8.95767	6.62179	9.82355	9.97553	10.1486	10.0531
LOC_Os06g41360	Ubi	15	Os.28418.1.S1_a_at	10.1896	10.0595	9.84256	9.5405	9.53988	9.91991	10.1534	10.7654	10.9825	10.7705	10.6222	11.296
LOC_Os03g55090	Ubi	15	Os.11216.1.S1_at	10.0255	9.94705	7.91838	9.40339	11.8515	11.2777	10.4139	10.589	10.267	13.2536	11.3548	13.8644
LOC_Os06g24594	Ubi	15	Os.50241.1.S1_at	10.3172	10.2392	9.58765	9.95475	10.6779	10.3047	9.92259	8.2859	10.456	9.37276	10.0031	8.85299
LOC_Os08g14450	Ubi	15	Os.47334.1.S1_at	9.27346	9.46342	9.96878	9.63695	11.7775	11.3035	10.8416	10.5964	10.8402	9.60216	10.5995	9.34472
LOC_Os01g44050	Ubi	15	Os.4863.1.S1_at	9.9162	9.48506	11.2878	10.7697	8.60605	9.26919	8.87499	7.89416	9.67239	8.91899	10.684	8.58383
LOC_Os01g47262	Ubi	15	OsAffx.11501.1.S1_x_at	9.9907	10.0991	9.8775	9.69732	9.724	9.50832	9.96187	7.76456	10.1272	12.4797	11.0411	13.237
LOC_Os03g17540	Ubi	15	Os.27859.1.S1_at	10.1124	9.82142	10.7957	9.64948	9.98442	10.0712	10.3455	12.2782	8.98366	9.22517	9.40789	8.63801
LOC_Os06g50890	Ubi	15	Os.10989.1.S1_a_at	9.8352	9.70755	9.89947	9.54023	10.58	10.9387	10.2216	10.0569	10.4124	9.79053	10.5259	10.4697
LOC_Os08g17870	Ubi	15	Os.50996.1.S1_at	8.03051	9.53784	10.8888	10.573	12.3777	10.7578	9.59404	7.95115	9.74481	9.90385	10.8412	9.78337
LOC_Os03g02600	Ubi	15	Os.52984.1.S1_at	10.4406	10.4231	9.74331	10.0185	8.91106	9.44175	9.86444	10.8134	9.53611	10.1649	9.49582	11.3235
LOC_Os12g37430	Ubi	15	Os.15323.1.S2_at	10.0198	9.97554	10.1256	9.72184	9.78638	9.68146	10.4735	10.458	10.481	10.398	10.1563	10.7661
LOC_Os05g48370	Ubi	15	Os.15774.1.S1_at	10.0109	10.0074	10.1835	9.7664	9.8234	9.79414	10.3263	10.0253	10.0782	9.87772	10.2652	10.6652
LOC_Os02g01180	Ubi	15	Os.23925.1.S1_at	10.1632	10.1553	9.77609	9.46867	10.6167	10.8372	10.134	8.69257	10.5523	9.35378	9.81072	9.60784
LOC_Os06g43130	Ubi	15	Os.51825.1.S1_at	10.2867	10.2711	9.48753	10.182	10.6851	9.99879	9.51794	9.00879	9.74622	9.37189	9.85525	9.9376
LOC_Os02g44100	Ubi	15	OsAffx.24715.1.S1_at	9.91662	9.27211	10.3742	9.70751	10.4204	10.2445	10.2854	11.008	9.99148	10.5744	10.4506	10.4915
LOC_Os07g08170	Ubi	15	Os.11839.1.S1_s_at	10.0887	9.93544	10.1173	9.38128	10.847	10.8653	9.69262	7.84038	10.0077	9.66396	10.7403	9.17074
LOC_Os01g70010	Ubi	15	OsAffx.11801.1.S1_at	10.2718	9.68902	10.5012	9.35896	10.4006	11.2393	9.48606	7.27811	8.81787	10.599	9.27862	11.0611
LOC_Os06g07160	Ubi	15	Os.33725.1.S1_at	9.88554	9.51867	10.3762	9.29241	10.7177	10.6456	9.96045	9.0345	10.0721	10.8343	10.8673	11.015
LOC_Os03g05710	Ubi	15	Os.7568.1.S1_a_at	9.09153	9.60091	10.2691	9.51624	11.5591	11.2582	10.4157	10.4652	10.479	9.94433	10.3796	9.53811
LOC_Os01g51754	Ubi	15	Os.24868.1.S1_at	10.1071	10.8347	8.50592	9.89978	9.91551	10.1312	10.5917	9.82987	10.6553	10.0134	10.3061	10.2752
LOC_Os04g33860	Ubi	15	Os.5413.1.S1_at	9.84574	10.3234	11.9004	10.0638	8.29134	9.85863	8.00785	6.16608	8.24395	10.1033	9.01274	9.05497
LOC_Os01g13150	Ubi	15	Os.50317.1.S1_at	10.3429	10.2672	9.30342	9.50885	10.5124	10.8256	9.88755	8.81831	10.4484	9.66378	10.0753	9.38893
LOC_Os05g34180	Ubi	15	Os.18877.1.S1_at	9.78136	9.89407	10.4773	9.5063	9.64631	9.60824	10.9211	12.8902	9.48212	10.0982	10.1149	10.7257
LOC_Os03g50510	Ubi	15	OsAffx.13440.1.S1_at	10.0555	9.52173	10.4136	9.33431	10.1783	10.1636	10.3592	10.5346	10.1938	10.5938	10.419	10.4826
LOC_Os02g01010	Ubi	15	Os.13477.1.S1_at	9.36887	9.59417	10.782	8.73335	10.7957	10.6483	10.6913	9.12575	9.73515	12.1717	10.8664	12.983
LOC_Os03g07880	Ubi	15	Os.3426.2.S1_x_at	10.0062	9.89103	11.9662	8.61011	10.3017	10.208	8.89178	7.85757	8.59187	11.5313	9.86971	11.3368
LOC_Os03g14690	Ubi	15	Os.10779.1.S1_at	10.0717	10.3446	9.96167	10.4563	9.51464	8.55516	10.7759	12.835	9.67559	8.49861	9.64712	7.89956
LOC_Os03g02030	Ubi	15	Os.9990.1.S1_at	9.93644	10.2058	10.7424	9.78251	9.53286	9.70728	9.21849	7.08769	9.69631	9.85368	10.0652	10.4115
LOC_Os07g36450	Ubi	15	Os.10560.1.S1_at	10.2781	9.9298	9.60417	9.14446	10.3673	10.7081	9.64958	10.1947	10.3155	10.3266	10.768	10.7728
LOC_Os05g51540	Ubi	15	Os.14691.1.S1_at	9.57346	9.55451	10.7277	9.4894	11.3023	10.7857	9.68437	5.96631	10.2125	9.87537	10.2117	10.9235
LOC_Os03g06090	Ubi	15	Os.23348.1.S1_at	9.79301	9.4193	10.5739	10.1197	9.35015	9.71256	10.1062	10.0552	9.80675	10.3495	9.85574	10.7134
LOC_Os01g51380	Ubi	15	Os.1592.1.S1_at	9.88955	9.80832	10.6839	9.47682	10.3996	9.69398	10.8144	12.3373	9.65473	9.52722	9.42727	9.34325
LOC_Os09g24954	Ubi	15	Os.22673.1.S1_at	9.98535	10.0386	9.41381	9.6177	9.65568	11.0777	10.1541	8.7128	10.629	9.72126	10.6032	8.10926
LOC_Os08g25570	Ubi	15	Os.15998.1.S1_at	9.80021	9.68661	10.3222	9.69818	10.6226	10.6884	10.0085	7.52883	10.2234	9.56977	9.88771	9.51705
LOC_Os03g20460	Ubi	15	Os.54617.1.S1_at	10.0059	10.0586	9.10703	10.364	10.7627	10.5702	9.55665	8.54657	10.3284	9.02561	9.9935	7.99999
LOC_Os08g15030	Ubi	15	Os.4639.1.S1_at	10.372	10.2987	9.44074	9.04615	10.8721	10.9887	9.38547	8.39749	10.3618	9.4421	10.6669	9.38427
LOC_Os02g48150	Ubi	15	Os.54450.1.S1_s_at	10.4416	10.1048	10.5379	10.6318	9.26587	9.86338	9.97657	4.33144	8.0435	8.8647	8.18952	7.51952
LOC_Os02g16450	Ubi	15	Os.50874.1.S1_at	10.1117	9.97022	9.66332	10.1507	10.0499	10.1415	10.0761	10.7731	9.63414	9.08174	9.09803	8.90699
LOC_Os06g08770	Ubi	15	Os.54465.1.S1_at	9.98837	9.72719	9.8474	9.51576	10.5333	10.1266	9.94398	8.79857	11.0664	9.8033	11.1497	9.75407
LOC_Os06g30390	Ubi	15	Os.7438.1.S1_at	10.1549	10.0179	9.53656	9.78245	10.2504	10.4948	9.82104	8.38178	10.1157	9.67241	9.73957	9.74378
LOC_Os03g16350	Ubi	15	Os.10839.1.S1_at	9.46458	8.86862	10.497	10.4999	10.2154	9.78038	9.51887	5.82287	10.0211	10.2424	12.0444	10.3026
LOC_Os06g48530	Ubi	15	Os.38989.1.S1_at	9.94758	9.87182	9.77523	9.63518	10.501	10.3745	9.97042	9.14624	10.3525	9.57604	10.2946	9.55335
LOC_Os02g10010	Ubi	15	Os.4258.1.A1_at	10.0417	9.6608	9.5863	9.57989	10.1045	10.3058	10.4439	10.0546	10.269	10.3601	10.2513	10.9177
LOC_Os02g57380	Ubi	15	Os.54214.1.S1_at	10.0453	10.1181	9.80368	9.6223	10.287	10.2268	9.53361	8.17182	10.0126	9.94867	10.0091	10.3012
LOC_Os01g52864	Ubi	15	Os.942.1.S1_at	9.78646	10.1105	10.2232	10.3214	10.196	9.64802	8.92965	7.18553	9.49948	9.6114	9.75244	9.42416
LOC_Os01g27750	Ubi	15	Os.7136.2.S1_x_at	9.25231	9.20232	11.0252	9.76148	10.7762	10.3749	9.61366	7.9855	9.78038	10.2176	10.2896	10.3
LOC_Os06g07600	Ubi	15	Os.27290.1.A1_at	9.73709	9.62643	11.1615	9.53673	9.71799	9.58616	10.0241	8.89111	9.51523	11.7098	8.79482	11.1491
LOC_Os01g36840	Ubi	15	Os.15476.1.S1_s_at	9.9717	9.90802	9.80499	9.7202	9.85375	10.1026	9.82146	9.78491	9.64071	10.2418	9.75616	11.3367
LOC_Os11g04740	Ubi	15	Os.18691.1.S1_at	9.83827	9.80186	9.7921	9.77618	10.1489	10.2279	9.94152	10.3038	10.3448	9.41351	10.0482	9.86928
LOC_Os02g40700	Ubi	15	Os.37865.1.S1_at	9.95176	8.65542	10.1878	10.1792	8.98669	11.1166	11.168	7.52306	9.47052	9.38359	9.56762	9.47293
LOC_Os02g07044	Ubi	15	Os.24993.1.A1_s_at	10.2936	10.5181	10.3039	10.2397	9.03736	9.09522	8.07494	7.50804	9.22027	9.65569	9.73894	9.35537
LOC_Os02g39340	Ubi	15	Os.33200.1.S1_at	10.3981	10.0573	9.31073	9.84507	9.49959	9.811	9.97587	10.8686	9.50979	9.66167	9.80113	9.83535
LOC_Os01g67210	Ubi	15	Os.37429.1.S1_at	9.70023	9.86294	10.0456	9.66228	10.42	10.2068	9.53212	9.23041	10.1057	9.76684	10.1207	9.74891
LOC_Os03g43850	Ubi	15	Os.24948.1.A1_at	10.4131	10.2042	9.36914	9.73429	9.96561	9.98926	9.18544	9.01908	9.69372	9.79078	9.88808	10.049
LOC_Os02g07870	Ubi	15	Os.47485.1.S1_at	8.16771	8.70434	11.1071	9.56687	11.6868	10.8313	12.0172	13.6413	10.7271	8.73055	10.2217	7.85172
LOC_Os03g03450	Ubi	15	Os.26406.2.S1_x_at	10.2534	10.0332	9.86958	9.90732	9.11549	8.85576	9.59561	11.1954	10.4582	9.95543	9.88632	10.242
LOC_Os03g18500	Ubi	15	Os.24774.1.S1_at	9.86643	9.60904	10.2277	9.84393	10.2355	9.97923	9.89273	9.57521	9.54992	9.41899	9.61849	9.4007
LOC_Os07g19030	Ubi	15	Os.8204.1.S1_at	10.8084	10.6147	9.03092	9.55971	8.94251	9.35831	9.38967	10.6486	9.91839	9.86148	9.90724	10.0058
LOC_Os08g01660	Ubi	15	Os.7391.1.S1_x_at	9.21651	9.39011	10.3312	9.21293	10.926	11.0088	10.2075	8.78142	10.1663	10.2674	10.3033	10.2896
LOC_Os05g29020	Ubi	15	Os.13973.2.S1_s_at	9.45523	9.89818	9.67809	10.1207	9.67277	9.7926	9.9058	10.842	10.3974	9.38974	9.72519	10.1128
LOC_Os03g63930	Ubi	15	Os.15249.1.S1_at	9.55436	9.48879	10.5995	10.6129	12.0233	10.3572	8.66179	6.14923	6.45026	9.53586	8.35694	9.91305
LOC_Os02g17870	Ubi	15	Os.7497.1.S1_at	9.79111	9.43258	9.73955	9.96608	9.79348	9.80306	9.89748	10.0426	10.3862	9.8961	10.1686	10.4368
LOC_Os07g06940	Ubi	15	Os.17841.2.S1_x_at	10.3323	10.3553	9.12288	9.55924	9.83373	10.0633	9.66403	9.01873	10.0492	9.38205	9.81905	9.29585
LOC_Os03g18150	Ubi	15	OsAffx.12910.1.S1_at	10.206	9.49989	9.75776	9.60642	8.90491	9.83203	11.1683	7.30083	10.3201	9.86352	10.7971	8.55291
LOC_Os09g37610	Ubi	15	Os.13921.2.S1_a_at	9.47191	9.80701	9.78868	8.88216	10.1307	10.3583	10.0353	10.7981	9.66571	12.1682	10.6121	12.592
LOC_Os09g21250	Ubi	15	Os.50756.1.S1_at	10.2333	10.1214	9.05059	10.1642	9.33174	9.41212	9.89471	10.977	9.63412	9.12652	9.67221	9.23777
LOC_Os06g01690	Ubi	15	Os.32187.1.S1_at	10.0034	9.65718	9.73435	9.40736	9.99315	10.0772	9.97394	9.97921	9.79904	9.88899	10.0143	10.804
LOC_Os08g43490	Ubi	15	OsAffx.17497.1.S1_s_at	9.10875	9.45638	11.0238	9.42685	9.87816	9.44197	9.82792	9.17033	9.83623	9.19264	12.24	9.06145
LOC_Os03g14120	Ubi	15	Os.51228.3.S1_x_at	10.2357	10.2764	9.14893	9.76557	9.42656	9.4074	10.5864	11.5439	9.79148	8.52517	9.81293	8.65896
LOC_Os04g31210	Ubi	15	Os.5633.1.S1_at	9.39591	9.52644	9.78381	9.18589	11.0842	10.995	10.5589	8.22475	10.6886	9.4347	10.2072	9.54668
LOC_Os03g01730	Ubi	15	Os.27807.2.S1_a_at	9.97088	10.1254	9.67186	9.43782	9.98145	9.7444	9.82996	8.73797	10.3941	9.85265	10.0959	8.95853
LOC_Os09g29404	Ubi	15	Os.54050.1.S1_at	9.48294	10.1835	8.43235	9.63511	10.0157	9.98486	11.4479	12.3309	9.8755	10.3208	10.569	10.4237
LOC_Os08g43370	Ubi	15	Os.6176.1.S1_at	8.29798	8.27846	10.7169	9.32166	11.498	11.0049	10.9808	12.5153	10.4453	10.6494	10.9536	10.9006
LOC_Os01g56150	Ubi	15	Os.56159.1.S1_at	9.72331	10.2179	9.55963	9.31852	10.0335	10.2697	9.41688	7.82377	10.2601	10.6905	9.75051	10.9366
LOC_Os02g04440	Ubi	15	Os.14475.1.S1_at	9.32632	9.28433	10.246	9.30209	10.7782	10.5706	10.519	11.145	10.3931	8.80105	9.99649	8.82795
LOC_Os10g22460	Ubi	15	Os.46691.1.A1_x_at	10.2209	10.1863	10.572	10.2707	9.50513	9.27784	8.07996	5.88725	8.79053	8.64509	8.71968	8.34483
LOC_Os02g10790	Ubi	15	OsAffx.11980.1.S1_at	9.64447	9.63488	9.81396	9.19125	10.6902	10.5818	10.0077	9.32509	10.6097	9.50613	10.368	8.60113
LOC_Os05g49410	Ubi	15	Os.49345.1.S1_at	10.4035	10.276	8.63984	10.006	9.47554	9.58349	9.53827	8.22516	9.78883	10.0078	9.83393	10.3567
LOC_Os04g38700	Ubi	15	Os.27741.1.S1_at	9.78354	9.82347	9.85909	9.59168	9.92575	9.8777	9.49134	9.66753	9.56188	10.2446	9.59536	10.2943
LOC_Os08g37950	Ubi	15	Os.12449.1.A1_at	10.0066	10.2463	9.61142	9.79954	9.49811	9.61927	9.37091	8.69101	9.68807	9.64612	9.37701	9.31372
LOC_Os10g40110	Ubi	15	Os.3284.1.S1_at	9.26581	9.52617	9.76771	9.38014	10.101	10.3139	10.3184	12.3922	10.3584	9.99672	10.0783	10.1829
LOC_Os06g20090	Ubi	15	Os.38062.1.S1_at	9.65473	9.7752	9.69202	9.45756	9.92055	10.5266	10.098	8.44352	10.097	9.20977	9.97045	9.14347
LOC_Os02g16660	Ubi	15	Os.53301.1.S1_at	9.71632	9.65764	9.09048	9.68573	10.1251	10.229	10.4921	10.4841	10.8122	9.1927	10.1858	8.63341
LOC_Os05g06460	Ubi	15	Os.24899.1.A1_at	9.07938	9.08867	10.5964	9.15908	11.0681	10.5922	10.2866	7.87029	9.38312	10.1157	10.9527	10.0244
LOC_Os02g44880	Ubi	15	Os.17797.1.A1_at	9.13442	9.06978	10.8108	9.2539	8.59223	10.4921	10.6024	7.42709	9.67278	10.2526	11.097	10.214
LOC_Os03g42480	Ubi	15	Os.56126.1.S1_at	9.66437	9.44084	9.83195	9.22242	10.3621	10.3902	10.3899	10.3545	10.0612	9.18038	10.2909	9.44027
LOC_Os01g47600	Ubi	15	Os.52073.1.S1_at	9.69795	10.2746	9.59677	8.9592	10.2034	10.5392	9.10826	8.0774	9.67962	10.8569	10.0463	10.6889
LOC_Os04g44560	Ubi	15	Os.18634.1.S1_at	9.92831	9.97562	9.22017	9.58092	9.81258	9.69748	10.0402	9.02379	10.2114	9.84551	9.96224	10.5365
LOC_Os09g38620	Ubi	15	Os.54125.1.S1_at	8.87025	9.02884	9.73628	9.44667	9.97543	10.1642	10.7351	11.8712	11.3813	10.8941	10.8946	10.942
LOC_Os01g74280	Ubi	15	Os.27390.1.S1_a_at	9.98068	9.93963	9.59283	10.2391	9.48115	9.15277	9.62065	10.5305	9.46507	8.56005	8.93161	8.98087
LOC_Os02g39050	Ubi	15	Os.51940.1.S1_x_at	9.6921	9.3684	9.73682	9.59031	10.26	10.1239	9.71281	8.79734	9.99668	10.1465	9.95728	10.2723
LOC_Os06g28060	Ubi	15	Os.15845.2.S1_at	9.51956	9.89613	9.28504	9.19904	10.0655	10.5084	10.4459	9.82814	10.5901	10.0234	9.6888	10.0627
LOC_Os04g48840	Ubi	15	Os.6766.1.S1_s_at	8.45451	9.02913	8.92208	10.7556	11.2958	10.4128	10.1648	11.1835	10.7163	9.09865	11.059	7.98127
LOC_Os02g58550	Ubi	15	Os.47401.1.A1_s_at	10.1723	9.89731	9.274	9.65839	9.69754	9.67649	9.51884	9.65398	9.97542	8.7565	10.3204	8.82891
LOC_Os09g39690	Ubi	15	Os.35018.1.S1_at	9.89855	9.90529	9.75114	9.46629	9.90325	10.0345	9.77647	7.38509	10.2057	8.68145	9.72458	9.47129
LOC_Os07g43390	Ubi	15	Os.18573.1.S1_at	8.91427	9.36057	8.80081	9.51666	11.18	10.5959	10.4976	12.4777	10.2873	10.3006	11.2299	10.7216
LOC_Os01g61440	Ubi	15	Os.32153.1.S1_at	9.76476	9.94076	11.0772	10.4279	9.90969	8.66641	8.74786	6.7726	7.31444	8.96696	8.57464	7.38048
LOC_Os03g58260	Ubi	15	Os.21491.1.S1_at	9.36247	10.0292	9.72182	10.0038	9.35832	9.90539	9.46716	10.0903	8.99209	9.73763	8.95076	9.00428
LOC_Os02g05870	Ubi	15	Os.47932.1.S1_at	9.5413	9.63574	9.82423	9.20615	10.2121	10.4997	9.94086	9.09021	10.2602	9.12238	9.94736	9.03199
LOC_Os04g51330	Ubi	15	Os.24793.1.A1_at	9.23792	9.83689	8.54205	10.0402	10.6265	10.3707	10.5498	12.213	9.43381	9.10833	9.47762	9.16321
LOC_Os04g54420	Ubi	15	Os.11291.1.S1_at	9.79671	9.62934	9.70911	9.6038	9.83546	9.94248	9.51829	8.18399	10.0096	9.01936	9.8468	9.60822
LOC_Os02g43700	Ubi	15	Os.1344.1.S1_at	9.41347	9.65276	10.2031	10.3528	8.24137	9.61525	9.74251	5.23253	9.55479	9.65776	9.67554	7.60642
LOC_Os03g17910	Ubi	15	OsAffx.27508.63.S1_s_at	9.97746	10.002	9.747	9.71229	9.67004	9.35448	8.64612	8.8002	9.31353	9.10045	10.1803	9.07011
LOC_Os03g27770	Ubi	15	Os.22477.1.S1_at	10.1046	9.99671	8.76909	9.84607	10.1721	9.98271	8.82875	9.68544	9.69584	9.2683	9.3274	9.89209
LOC_Os01g72570	Ubi	15	Os.10378.2.A1_s_at	9.90543	9.77134	9.68025	10.0259	8.24549	9.59815	9.1105	7.51739	8.76393	9.95388	9.83065	10.1246
LOC_Os01g68010	Ubi	15	Os.7724.1.S1_at	9.81989	10.0023	9.46445	9.56557	10.0509	9.65232	10.0776	10.6324	9.90667	8.42729	9.11229	8.40121
LOC_Os04g56970	Ubi	15	Os.12173.1.S1_at	9.61614	9.66888	8.92043	9.07855	10.9257	10.836	9.46883	8.35732	10.6044	9.58507	10.8288	10.0317
LOC_Os04g47190	Ubi	15	Os.22522.1.A1_a_at	9.72876	10.1479	9.66394	8.72973	8.74531	9.75393	9.6189	11.9253	9.43985	10.9378	10.0744	11.1959
LOC_Os04g41260	Ubi	15	Os.27575.1.A1_at	9.15116	9.42888	10.3585	9.28752	9.96325	9.91294	9.78074	8.50275	9.98354	9.34649	10.8569	9.27077
LOC_Os04g22360	Ubi	15	Os.26778.1.S1_at	9.66046	9.7375	9.65992	9.42335	9.75294	9.76674	9.94985	10.7269	9.6468	9.45748	9.47424	9.05829
LOC_Os08g09210	Ubi	15	Os.8635.1.S1_at	10.0216	9.90008	9.49729	9.55005	9.67748	9.68946	8.82537	7.93065	9.49948	9.56772	9.69789	10.2702
LOC_Os04g39450	Ubi	15	Os.34697.1.S1_at	9.70347	9.98307	9.42849	9.03736	10.1568	9.59333	10.2311	11.5517	9.8069	9.59959	9.79226	9.72749
LOC_Os10g15390	Ubi	15	Os.17285.2.S1_x_at	9.75541	9.14734	9.83952	9.01285	10.2234	10.0716	9.98508	9.02796	10.1058	10.0975	10.3605	10.2574
LOC_Os02g48480	Ubi	15	Os.38507.1.S1_at	9.81473	10.1008	9.11773	9.67047	9.28583	9.71655	8.68815	7.284	9.42745	11.1585	9.26132	12.2453
LOC_Os08g37380	Ubi	15	Os.23365.1.S1_at	9.96696	10.0831	9.20626	9.69189	9.83513	9.968	9.61135	5.79973	9.73762	9.05035	8.90568	9.64657
LOC_Os11g24570	Ubi	15	Os.15985.1.S1_at	10.3995	9.12995	9.31949	9.10455	9.60994	9.72284	9.8129	8.4528	11.1285	10.0916	10.8063	9.07855
LOC_Os10g31856	Ubi	15	Os.17184.1.S1_at	9.64266	9.21065	9.68989	8.64333	10.649	10.9856	10.1589	7.60018	10.6308	9.6222	10.5856	8.95804
LOC_Os10g18890	Ubi	15	Os.46466.1.S1_at	9.20939	9.44458	9.72654	9.18017	10.4988	10.7916	9.77221	9.32582	10.162	9.38192	9.7337	8.84644
LOC_Os02g07040	Ubi	15	Os.11955.1.S1_at	9.40866	9.95383	10.1691	9.62235	9.69643	9.20713	8.99298	8.47125	9.0129	10.188	9.44305	9.67614
LOC_Os06g50930	Ubi	15	Os.11287.1.S1_at	7.99168	8.77611	11.3013	9.6011	10.2445	9.45243	10.1327	9.07304	9.60613	11.9582	10.8714	8.95137
LOC_Os06g40190	Ubi	15	Os.9878.1.S1_at	9.39098	9.92764	9.8793	9.80145	10.245	9.7128	9.22477	6.52428	10.3551	8.36467	9.38725	7.24608
LOC_Os01g46760	Ubi	15	Os.5690.1.S1_at	9.86618	9.40392	8.891	8.45682	8.80396	11.287	10.9231	5.1476	10.1295	11.1788	10.7594	11.7135
LOC_Os01g73420	Ubi	15	Os.6110.1.S1_at	9.47342	9.46224	9.61804	9.77706	9.45703	9.64448	9.96833	9.21105	9.25538	9.29562	9.31836	10.2247
LOC_Os04g37600	Ubi	15	Os.12776.1.S1_at	9.69745	9.35658	9.2518	9.17022	10.0364	9.84184	11.143	14.1274	9.80565	8.48897	9.54757	8.01792
LOC_Os05g51754	Ubi	15	Os.24111.2.S1_at	9.7832	9.75495	9.75851	9.45141	9.40286	9.18762	9.64047	8.37234	9.71387	9.76323	9.32264	10.0981
LOC_Os07g12140	Ubi	15	Os.32977.1.S1_x_at	9.40017	9.33553	9.47855	8.92931	10.7282	10.6042	9.80588	9.04501	10.2314	9.55425	9.93841	9.25509
LOC_Os03g10750	Ubi	15	Os.7472.1.S1_at	9.75725	9.36111	9.50394	9.39703	9.12857	9.5937	9.92489	8.59472	10.2876	9.55356	9.95988	9.54905
LOC_Os04g47270	Ubi	15	Os.53652.1.S1_at	9.74365	9.46168	9.22487	9.30207	9.71702	10.288	9.64385	7.22805	10.1202	9.52793	9.74494	9.74838
LOC_Os06g37640	Ubi	15	OsAffx.15802.1.S1_at	9.57242	9.38729	9.5298	8.99806	10.0139	10.2037	9.68692	8.41054	10.2739	9.61296	10.2308	9.32639
LOC_Os01g11880	Ubi	15	Os.26823.1.S1_at	9.68582	9.86268	9.35227	8.96883	9.31676	9.8559	9.56442	7.1198	10.6171	10.0732	9.8561	10.9057
LOC_Os05g36000	Ubi	15	Os.52875.1.S1_at	9.45644	9.12684	9.6695	8.45459	10.6489	10.5764	9.85829	8.78128	10.2153	10.2114	10.7384	10.9108
LOC_Os08g40560	Ubi	15	Os.15831.3.S1_x_at	9.76638	9.45911	9.77628	9.34726	9.07842	9.33191	9.84008	9.48651	9.8488	9.4119	9.57116	9.1722
LOC_Os01g73550	Ubi	15	Os.12130.1.S1_at	9.8857	9.93919	9.43363	9.02177	9.74438	9.65333	8.76424	7.44686	9.99101	9.2408	9.95313	9.33365
LOC_Os02g10040	Ubi	15	Os.17025.1.S1_at	9.7014	9.35392	10.2867	9.20767	9.24075	9.26299	9.63623	9.87346	9.29197	9.1615	9.18896	8.60145
LOC_Os02g02850	Ubi	15	OsAffx.24073.1.S1_at	9.75982	9.62905	9.37368	9.04807	9.82177	9.67	8.96862	8.10622	9.66449	9.62375	10.2214	9.77517
LOC_Os02g36960	Ubi	15	Os.53399.1.S1_at	9.32288	9.29802	9.81067	9.27267	9.62707	9.75628	9.92477	9.03678	9.71832	8.90714	9.61712	8.66709
LOC_Os06g11190	Ubi	15	Os.27029.1.S1_at	9.34375	9.69952	10.106	8.89548	9.60051	9.6729	7.96903	7.607	10.2593	9.36925	10.2263	9.5394
LOC_Os05g08414	Ubi	15	Os.26995.1.S1_at	9.10928	8.91839	9.85525	9.20102	10.1164	9.7566	9.71456	9.8916	9.412	9.60519	9.84425	9.93619
LOC_Os02g09430	Ubi	15	Os.52186.1.S1_at	9.24032	9.39409	9.30101	9.08327	10.1598	9.75506	9.80763	9.90846	10.2343	8.97722	9.89815	9.17673
LOC_Os02g25080	Ubi	15	Os.17815.1.S1_at	8.97662	9.1989	10.106	8.61542	9.48976	9.97902	10.1848	6.17312	10.2306	10.6736	9.72588	11.5654

## Sheet: Table S3
Table S3. Abiotic stress expression data and cluster information of 1,695 plastid-related genes.
Locus_id	Abiotic stress	Tissue types	ProbeSet	Drought	Drought	Drought	Drought	Drought	Drought	Drought	Drought	Drought	Drought	Drought	Drought	Drought	Drought	Drought	Drought	Drought	Drought	Drought	Drought	Drought	Drought	Drought	Drought	Drought	Drought	Drought	Drought	Drought	Drought	Drought	Drought	Drought	Drought	Drought	Drought	Drought	Drought	Drought	Drought	Drought	Drought	Drought	Drought	Drought	Drought
LOC_Os06g44160	Cold	Leaf	Os.47474.1.S1_x_at	-0.2744	1.149	0.2867	-0.2676	0.6083	-1.9375	1.6669	1.7245	1.6403	0.6961	1.0285	0.4549	0.0646	0.0239	-0.1181	2.772	4.1771	2.3559	2.7467	4.0173	2.2516	0.5492	0.3478	-0.5294	1.68598	1.43133	2.27303	2.9842	0.2165	0.6489	0.1494	0.894135	0.398399	0.597329	0.557393	1.38414	1.76547	1.143	3.4988	2.4667	2.0204	2.0419	2.1253	0.474207	0.415875	1.10827
LOC_Os04g53350	Heat	Ubi	Os.57431.1.S1_x_at	-0.8981	-1.477	-1.9147	-1.0698	-0.5963	-1.4959	0.1187	0.7658	0.0835	-0.2529	0.8745	0.6409	-0.0873	-0.812	0.3767	-2.6676	-2.2087	-2.1187	-0.5917	-0.5119	-0.544	-1.2377	-2.5482	-0.3049	0.431975	-0.131382	0.0461524	0.247818	-0.5845	0.398	-0.6174	-0.59209	-1.45475	-0.389522	-0.534063	-0.504507	-1.3422	-0.5124	-0.7214	-1.007	0.67	1.5005	0.7707	-0.232836	-0.540575	-0.327477
LOC_Os12g44390	Cold	Ubi	Os.8335.2.S1_at	1.584	0.6486	0.8017	0.2498	1.9331	-0.8405	-1.6122	2.9416	-2.009	1.2579	0.379	4.6315	1.4817	2.7696	0.0907	3.3662	1.7049	4.8978	-1.0612	3.5431	-1.0722	4.4792	1.0628	0.4746	0.0278562	1.69267	0.524783	-1.82663	0.792	2.0302	-1.4067	0.685535	-0.374899	-0.23411	-1.36917	0.55917	0.177513	2.8776	-0.1633	4.3104	-0.3653	0.2494	-0.654	0.136674	1.36977	-0.540622
LOC_Os08g05830	Cold	Ubi	Os.54032.1.S1_at	2.0286	-0.9014	0.8079	0.0193	0.1404	0.3943	-1.0565	-0.7029	-4.5595	-0.2681	-2.821	3.849	1.2208	0.5696	3.0472	0.1972	2.2316	2.8071	-1.0983	3.42	-0.5968	-0.6168	5.8665	3.7311	3.90442	5.24118	0.467596	-1.38692	2.9885	-0.6044	-3.4264	2.95589	6.00049	1.91332	5.36453	3.26657	6.18163	0.4566	0.1	4.2975	-4.4074	-0.3785	-0.1936	0.029806	1.17225	0.505367
LOC_Os09g36200	Cold	Ubi	Os.11666.1.S1_at	0.0254	0.4778	-1.7185	-1.0788	-0.6424	-0.2523	2.9771	3.3119	3.231	0.5233	0.5222	0.7402	4.4533	2.7951	3.7841	5.7624	4.3062	5.7239	6.1697	5.56	6.5547	3.4226	3.21	3.2642	2.10397	2.07721	3.20575	3.25988	1.3421	4.1722	3.5665	1.15359	1.49374	1.59468	1.26654	3.47969	3.51745	0.1021	2.0706	0.222	4.8135	4.2971	4.0409	3.45024	3.30041	4.88829
LOC_Os03g50480	Cold	Ubi	Os.50437.1.S1_at	1.6404	0.7621	2.2367	-1.1827	-3.3829	-3.2945	2.8773	1.2858	2.8141	6.0011	5.6422	4.8646	1.4515	-2.5435	0.3883	3.7542	5.0987	4.0059	1.3886	2.5142	0.8815	3.1129	3.6501	-1.168	4.15187	3.53645	5.77687	1.74406	-2.3914	0.1768	-2.4836	-1.77201	-0.407618	-3.89662	-0.143991	-1.01588	-3.54689	-1.4541	-2.5793	-1.8714	3.9662	5.5674	6.655	0.377065	-0.063639	0.421341
LOC_Os04g55650	Heat	Ubi	Os.12701.1.S1_at	-0.3794	0.5673	-1.7708	0.4409	-0.0065	0.9682	1.5538	1.4088	1.4242	0.194	0.9284	0.7497	0.3863	-0.4395	0.453	0.4603	1.6754	1.4339	-0.4593	-0.6072	-0.1856	-2.0409	-2.3032	-1.29	1.18459	0.715005	-0.339912	0.950304	-1.2884	-0.1337	-0.0472	-0.910232	-0.680749	-0.859208	-0.912023	-0.688619	-0.754687	-0.5788	0.956	-0.6209	-0.1812	0.2186	-0.32	-0.203422	-0.547638	0.671062
LOC_Os01g58049	Heat	Ubi	OsAffx.32258.1.A1_at	0.576	0.945	-0.4628	0.7691	1.1662	1.086	-0.5986	0.3447	-0.1311	0.6129	0.151	-0.5493	-0.0023	0.0341	-0.1886	0.6064	0.3027	0.2314	-0.5829	-0.4244	0.1757	0.1384	0.1229	0.0256	2.26126	3.13846	0.560991	-0.789629	0.1677	-0.1078	0.0712	0.053148	0.764951	0.888079	0.715254	0.681718	0.341364	-0.061	0.7609	0.6556	-1.8222	-1.7253	1.9172	0.290469	-0.0440687	-0.249895
LOC_Os12g01530	Cold	Leaf	Os.12096.3.S1_a_at	4.3402	4.4295	3.5045	3.3902	4.3871	5.0756	-0.9601	-0.7142	-0.8969	2.2769	2.3418	2.4865	2.9912	2.126	2.0555	3.8176	3.5171	3.4985	2.5063	1.4446	2.2122	1.2726	2.1013	2.7872	1.6844	1.58764	0.441304	0.596666	0.7357	1.5047	1.6862	0.923717	0.404454	0.288898	0.277209	1.1112	1.16918	0.7634	2.5131	1.4387	0.3128	0.5	0.4415	-0.092098	-0.135419	0.54555
LOC_Os05g44760	Cold	Ubi	Os.10619.1.S2_at	1.2515	1.8318	1.619	0.1679	-0.098	-0.092	1.5899	1.671	1.6843	0.6993	0.6206	0.5712	-0.163	-0.6038	0.3454	1.4943	1.7247	0.9696	-0.3259	-1.0465	0.3219	1.6603	1.3008	0.9895	-1.11227	-1.0115	0.174687	0.349076	-0.8981	-0.6698	-1.0275	-0.341504	-0.580308	-0.333589	-0.418216	0.273081	0.254353	0.5391	2.8732	1.4383	1.6374	1.5511	1.598	-1.40303	-1.30238	-2.01499
LOC_Os04g38410	Cold	Leaf	Os.5869.2.S1_at	0.8644	-0.1242	0.3703	2.2906	2.1675	-1.6261	-1.896	0.9912	0.1493	-0.9972	-2.551	2.3374	1.8132	-2.3905	1.2835	-1.7229	-0.5958	0.5895	3.159	-3.5146	-0.7542	-1.6761	0.7366	1.429	0.473374	1.52611	2.33608	-3.25158	-1.2685	2.4999	-0.0127	0.0269054	-0.612071	1.00309	0.437643	1.19654	0.390435	-0.7546	2.1244	1.5404	-3.5521	0.9671	0.951	-0.221891	1.36569	-0.213022
LOC_Os01g64270	Cold	Leaf	OsAffx.11725.1.S1_at	0.2841	-1.6216	-2.6445	0.0378	-2.9454	-1.5119	-0.1609	3.6696	3.7308	1.2581	2.5091	3.4953	0.0568	-1.053	-0.292	-3.5246	-3.5863	-1.2833	-2.5364	-0.1985	-0.7873	-0.7739	0.8151	-0.3028	0.779473	1.8373	-2.74169	3.16116	-0.8307	-0.088	0.821	-0.152526	0.526218	-0.280139	0.91788	-0.0255403	0.439182	2.4406	2.4579	-1.9083	3.9896	3.8853	0.6967	0.0391843	-0.433594	-0.309047
LOC_Os03g19380	Heat	Leaf	Os.10732.1.S1_s_at	0.5682	-1.3124	-3.1969	0.1688	-1.2685	-0.3893	-0.062	-0.3239	-0.1062	0.2178	0.146	-0.0032	0.1238	0.0321	0.2851	-0.8784	0.3407	-0.7102	-1.1679	-0.9655	-0.398	0.2707	0.2654	0.7599	0.131621	0.0646258	-0.423061	-0.747222	0.6018	0.608	0.565	1.02237	0.812127	1.31631	1.12001	1.14424	1.27664	0.0601	0.2949	0.3838	-1.0812	-0.8778	-1.1084	0.954675	0.907757	0.545048
LOC_Os05g29020	Cold	Ubi	OsAffx.4466.1.S1_s_at	0.9153	1.165	-0.7495	-0.3944	0.0497	-2.2587	-1.8008	-2.0049	-3.3136	1.4595	2.6976	3.5533	-0.1312	0.962	2.0714	4.0981	-2.102	1.0486	2.6064	-2.6438	2.3113	-1.1244	-0.3799	0.1442	-2.75707	2.07663	2.89625	-0.292833	0.9858	0.3271	-0.111	-4.95493	3.42987	-2.88498	1.47301	-3.04348	4.22297	-1.6291	2.1829	-0.0604	-2.1219	-0.7926	-3.4621	0.390503	-2.01494	-1.03157
LOC_Os08g41990	Cold	Leaf	Os.51459.1.S1_at	-2.6959	2.4402	1.7143	3.2776	2.1244	0.1017	0.1994	-0.3917	3.749	0.1416	2.8463	3.3645	0.5103	-0.1675	0.5339	-0.5781	0.8269	-0.647	-1.3645	-1.2933	-0.6897	-2.5276	-0.097	1.1006	0.448466	1.03793	-0.947383	0.637655	0.1339	0.5572	-0.4691	-0.0331036	-0.414644	0.805436	-3.85492	-0.0657241	-0.264063	-0.5769	2.1364	-3.5467	1.3622	-0.2387	-0.7278	0.151781	0.110044	0.0248626
LOC_Os08g29160	Cold	Leaf	Os.14369.1.A2_at	-1.9119	0.6325	-1.9569	1.5995	-2.4255	-0.1704	0.0012	-2.5971	2.0191	4.2834	4.3569	2.7289	1.0203	0.1068	1.2858	2.8557	2.8135	1.9181	-0.7746	-0.113	1.9318	0.4556	0.9533	-0.5999	2.27235	1.10106	0.513357	-1.62548	1.0587	1.7686	-0.2943	-1.08984	-0.332512	-1.36365	0.0195796	-0.328301	-0.731538	-0.4341	1.8019	2.6965	2.6115	2.8618	2.5008	0.28689	0.792096	-0.206629
LOC_Os02g16450	Cold	Ubi	OsAffx.2641.1.S1_at	-0.8161	2.0205	1.3988	-0.3133	-0.8419	-1.4525	3.1021	-2.6809	1.013	0.9451	-3.2014	1.6899	-3.9499	1.149	2.882	0.6371	0.1617	0.9055	-0.6386	-0.677	-0.9378	1.8404	1.6652	1.187	1.45387	2.16536	1.45034	0.743981	1.5191	0.3086	0.5719	-2.74657	-0.0621791	-1.52021	0.356045	-2.28926	-0.217632	-0.0489	0.5621	-1.6044	2.366	0.9445	0.275	2.85549	-1.84776	0.663839
LOC_Os07g07060	Heat	Leaf	Os.39913.1.A1_at	-1.2609	-1.3365	-1.2466	0.0522	-0.5705	-0.0777	0.16	-1.3766	-0.996	-0.1544	0.323	-0.0152	-2.7044	2.4766	-1.7838	-0.2692	-0.3992	-0.6707	-1.4888	-1.5345	0.3413	-0.8773	-0.4233	-1.2323	-0.735018	-0.404406	-4.66396	-2.22676	-0.8275	-1.0299	0.2008	0.230007	1.11564	0.377638	0.888147	0.063313	1.1558	-1.6791	-0.8831	-1.1327	0.6722	1.2564	0.5352	0.543588	-0.507833	-1.27179
LOC_Os08g40560	Cold	Ubi	Os.15831.5.S1_x_at	0.247	-0.7124	1.6481	3.7057	-1.2603	1.6929	1.5015	-1.6362	-0.3428	-1.9638	-1.8857	-0.4264	-0.2433	0.6786	2.9307	1.2927	2.0817	-1.8634	-1.4631	0.1668	1.9738	-1.0617	-1.5893	-3.511	-3.18887	1.07747	0.333687	0.689323	-0.0157	-0.0217	1.3568	1.42426	0.932481	0.566722	0.585282	1.43663	0.95978	1.1726	0.8064	-0.2146	-0.6533	-1.7499	2.4009	0.702285	0.946208	3.1134
LOC_Os06g51084	Cold	Ubi	Os.22169.1.S2_at	4.8063	-2.5332	1.7767	1.7418	0.5263	3.8329	1.127	1.1621	0.8944	2.9189	1.3306	3.5185	4.4916	2.8507	1.3267	7.0437	6.2364	6.294	3.5406	2.1059	3.9138	2.3085	1.4437	2.4893	4.04095	4.50135	2.36498	5.62301	4.9039	2.3367	2.6568	-3.78234	-1.07371	-3.04412	-0.935544	-1.09366	2.48727	-2.8091	-0.81	1.5063	4.3138	4.7926	4.6211	0.24075	1.56151	2.86816
LOC_Os01g72570	Cold	Ubi	Os.10378.1.A1_at	0.7451	0.9022	0.0489	0.5561	0.4366	0.2696	4.3718	0.2978	2.5796	0.9299	1.2222	4.5262	2.6525	3.8492	1.5362	2.7068	1.7751	2.2306	3.623	0.6056	4.1747	1.0036	0.9638	0.0494	1.66952	1.43641	0.596203	2.05794	-0.3317	-0.5797	-0.2839	-0.840811	-0.581006	-0.879423	0.237404	-0.43436	0.744836	-0.3662	0.5584	-0.1675	2.4134	2.1716	3.1281	-1.36897	-2.21556	-1.42123
LOC_Os09g27050	Cold	Ubi	Os.18226.1.S1_a_at	0.9205	0.8902	0.7025	0.3029	0.1855	-0.2189	2.2264	2.2486	2.3876	0.7819	0.9691	1.5593	0.9886	0.7547	0.834	3.5989	2.8154	3.9102	2.6641	1.9079	2.4331	0.0524	-1.0273	-1.6259	0.194265	0.264813	2.99501	3.66564	0.3704	0.9291	0.3679	-0.617208	-0.566348	-0.578705	-0.304519	1.04973	1.1419	0.5156	1.4765	0.3971	3.7317	3.4996	3.5945	0.564872	0.634119	1.40986
LOC_Os04g45940	Cold	Ubi	OsAffx.4103.1.S1_s_at	0.0401	-0.1514	-0.8871	-0.8247	-0.86	-0.3777	1.2197	1.5434	1.3227	0.4114	0.3103	0.2117	0.4364	0.5431	0.2324	1.7196	0.9909	1.8302	1.2164	0.449	1.5507	0.5781	0.1773	0.4764	0.794382	0.560176	1.13218	0.856668	0.7213	0.2593	0.3818	0.139585	0.707682	0.626364	0.872499	0.516058	0.417376	0.8489	0.8757	0.9501	2.7632	2.5532	2.5569	0.287944	0.019868	0.457627
LOC_Os07g06450	Heat	Leaf	Os.12608.1.S1_at	0.9306	-0.051	-0.3982	0.1816	0.4763	0.6817	0.2972	0.3211	0.1835	1.009	0.7758	0.9573	0.312	0.3948	0.5335	-4.7383	-2.3624	-4.4852	-1.5429	-0.7813	-1.1416	-0.4805	-0.4049	-0.6755	-3.21637	-3.81905	-4.37041	-4.52369	-0.0934	-0.1807	0.0857	0.514385	0.672966	0.49441	0.510684	-0.00625246	0.142093	-0.3707	-1.0821	-0.8125	-1.8184	-1.8341	-1.4886	0.661157	0.733928	0.299951
LOC_Os02g24574	Cold	Leaf	OsAffx.32238.1.A1_at	-0.3969	4.995	1.4087	-0.9197	-0.0864	3.2804	-0.8639	-0.8409	-0.2792	-2.6595	-1.1832	-1.1765	1.1318	0.2784	-1.018	7.5622	3.223	0.6138	-0.7334	0.5814	-0.5973	0.1238	0.9653	-0.1463	1.37543	2.80055	0.919118	1.1817	0.2772	-0.2456	-0.1908	0.47924	0.955951	1.33642	0.54808	1.53879	0.90968	3.6147	1.7985	1.0116	-4.4424	-1.2496	-0.4562	0.659542	0.4149	0.537723
LOC_Os03g38950	Heat	Leaf	Os.9767.1.S1_at	2.2249	0.8508	0.9329	2.0073	1.8636	2.033	0.3611	0.3297	0.3207	0.5091	0.5042	0.5623	-0.1191	-0.2494	0.0957	-0.2178	1.7442	-0.0406	-0.4687	-0.3617	-0.4992	-0.0795	-0.0618	0.7586	-0.254609	-0.389283	-1.94493	-1.92122	-0.2455	-0.2091	-0.1246	-0.63918	-0.530648	-0.658489	-0.62082	-0.51007	-0.580638	1.0767	1.8028	1.3267	-0.5003	-0.3084	-0.5198	-0.378234	-0.0665926	-0.416187
LOC_Os11g34940	Heat	Leaf	Os.25955.1.S1_at	-1.841	0.2177	-0.5486	-2.8829	-1.1136	-0.8335	1.8083	2.2553	2.0635	0.3422	-4.7408	-0.0351	-0.4773	-0.3519	0.1054	0.058	-1.0659	0.4271	-1.0666	-1.0578	-0.6207	-0.5511	0.0373	-2.1621	1.2657	1.51802	-7.43171	-7.11345	-0.0727	0.855	-0.6173	-0.0823886	-0.266953	-0.201726	-0.29213	-0.376921	-0.264004	-0.1744	-1.1003	-0.6546	-0.9122	-0.3678	0.4173	-0.0865077	0.545207	-0.425552
LOC_Os02g20490	Heat	Leaf	Os.51211.1.S1_at	-0.0668	0.3271	-0.4904	-0.0883	0.8283	0.4336	-0.319	0.4344	0.1855	0.952	0.6374	0.6907	0.7433	0.7962	0.4894	-3.1683	-0.8114	-3.4388	-2.3313	-1.4471	-1.7121	-1.3762	-0.4829	-1.5075	-0.771682	-1.55977	-2.53905	-1.19468	0.8926	0.7316	0.6175	0.771166	0.627168	0.0329847	-0.0290902	0.0307622	-0.173932	-0.4657	0.0767	-0.2627	-0.9023	-0.4953	-0.836	0.797163	0.20779	0.301036
LOC_Os06g28060	Cold	Ubi	Os.15845.1.S1_x_at	0.057	-0.0911	-0.3136	-2.3339	0.2767	0.6967	-0.6872	-0.0316	-0.1769	0.0506	-0.6577	-0.2426	1.0035	-1.016	-0.0529	2.9693	1.4164	0.2925	0.77	1.683	0.5826	-1.2864	1.4493	0.9393	0.225164	0.53409	-0.776605	-2.73904	0.4537	-1.0831	3.0695	-1.10187	0.26628	0.159597	-0.190952	-0.39613	-0.111599	1.3498	1.5673	0.5663	-1.0456	-0.0821	-0.6706	-0.410503	0.411047	0.34404
LOC_Os09g10760	Heat	Leaf	Os.8938.1.S1_at	0.6748	1.1648	0.2499	1.6551	2.0549	2.0997	0.2448	0.1802	0.2682	0.7648	0.8334	0.3723	0.3123	0.5865	0.2328	-4.4724	0.5777	-4.0925	-1.3441	-0.8491	-1.0623	-0.7299	-0.5404	-0.7698	-1.59851	-1.75312	-2.97646	-3.04588	0.526	0.466	0.7553	1.1336	0.978137	1.13204	1.07261	0.849024	1.00976	0.3691	0.3973	0.2091	-0.4983	-0.3155	-0.6304	1.08394	1.15704	0.899429
LOC_Os06g49640	Cold	Leaf	OsAffx.28191.1.S1_at	0.6864	-0.4385	-0.1143	0.0249	1.8344	-0.188	1.206	1.0752	5.7887	0.3349	0.6486	3.4877	2.626	3.2647	1.4958	4.3719	3.1313	3.3575	1.4514	0.4954	4.2438	-0.6742	3.2439	1.3817	1.47497	0.86722	1.85362	1.31271	4.3485	1.2701	2.4679	-0.841371	-0.975135	0.0924977	-0.0238839	-0.0879287	0.508087	-2.8493	-1.0526	0.0418	4.0457	6.609	3.8013	2.89279	0.642876	3.7425
LOC_Os02g02400	Heat	Leaf	Os.9172.1.S1_x_at	-0.62	0.68	0.9761	0.3436	0.9491	0.3121	-1.343	-1.2467	-1.243	0.0701	0.1936	0.1336	-1.3028	-1.5928	-0.7498	-5.9338	-2.3743	-6.2109	-2.7146	-1.0908	-2.5582	-0.9055	-0.3635	0.8816	-1.97713	-1.8863	-1.91246	-1.88131	-0.5318	-0.2202	-0.3374	-0.678753	-0.677351	-1.44163	-1.53059	-1.73912	-1.72755	-1.3239	-0.7981	-0.9042	-0.9871	-1.0354	-0.9301	-0.711578	-0.529193	-0.81882
LOC_Os02g02860	Heat	Ubi	Os.7227.1.S1_at	0.2409	0.9192	0.2073	0.6237	0.9643	0.5095	-0.1769	-0.0835	-0.129	0.5582	0.4619	0.3414	0.543	0.7801	0.5604	-0.5825	0.7655	-0.6725	-0.3421	0.0688	-0.3535	0.3618	0.6789	0.3114	-0.422686	-0.495241	-0.609738	-0.51599	0.3154	0.182	0.5394	0.867912	0.697978	0.824435	0.753942	0.577309	0.416218	0.6742	0.3852	0.4331	0.234	0.2983	0.2385	0.587751	0.755394	0.569433
LOC_Os03g14450	Heat	Ubi	Os.10756.1.S1_at	-1.1775	-0.8127	-0.6797	-0.9623	-0.9706	-0.8242	-0.517	-0.5634	-0.4324	-1.1383	-1.3628	-1.197	0.1774	0.2522	0.4483	-1.0346	0.4947	-0.5109	0.0624	0.3246	-0.3318	0.9521	1.4133	0.9938	-0.805721	-0.777056	-0.669158	-0.514531	0.3688	0.4722	0.322	-0.295	-0.314543	-0.489077	-0.40608	-0.249907	-0.353079	-0.073	-0.1619	-0.449	-0.7136	-0.656	-0.6144	0.00822956	0.169065	0.0646292
LOC_Os05g34040	Heat	Leaf	Os.52159.1.S1_at	0.21	-3.4567	-2.6047	0.5103	1.3045	0.2807	-0.014	0.0661	0.3174	1.0768	1.092	1.3584	0.742	0.6799	1.0331	-3.2732	0.0274	-3.0763	-1.9745	-0.8457	-1.7632	0.6018	0.7971	0.3649	-1.64122	-1.75108	-2.98895	-3.90161	-0.0067	0.1135	0.8147	0.164783	0.144745	-0.221681	0.0259075	-0.863171	-0.886207	-0.2812	-0.9377	-0.7515	-0.8731	-0.5956	-0.8949	0.943569	1.04574	0.567175
LOC_Os02g33020	Heat	Leaf	OsAffx.24550.1.S1_at	0.6561	0.0591	-1.2967	0.8139	-0.0838	0.4165	0.7434	0.6856	0.8585	-1.4928	-1.1126	-1.0127	-0.4345	-0.1094	0.2503	-3.7966	-1.2365	-2.8527	-1.2408	-0.7682	-1.238	-1.7642	-1.908	-1.3427	-2.28766	-2.09692	-2.87254	-2.57878	-0.0832	-0.3802	-0.359	-0.850566	-0.988939	-1.09388	-1.12823	-0.870361	-0.974029	0.3399	1.7573	0.0521	-0.8474	-0.7068	-1.542	0.20574	0.316118	-0.106943
LOC_Os08g40610	Heat	Ubi	Os.6512.1.S1_at	0.5167	0.41	0.4292	0.812	1.0916	0.907	-0.1883	-0.2521	0.0425	-0.8944	-0.3114	-0.9222	0.2734	0.6764	-0.1476	-2.0301	-0.3551	-2.4266	-0.929	-0.4789	-0.387	0.9825	1.1756	0.7834	0.234681	0.186848	-2.3614	-1.95177	0.2136	0.1938	0.4471	0.967453	0.864489	0.956273	0.871888	0.929051	0.972357	1.4791	0.7099	0.8623	-0.9724	-0.7369	-0.9039	0.660281	0.409699	0.628065
LOC_Os03g49380	Cold	Ubi	Os.14415.1.S1_a_at	-0.3777	-0.0273	0.8559	-1.9884	-1.9643	-2.1848	0.9612	1.0614	0.9914	0.6001	0.4662	0.359	0.5446	1.0365	0.192	3.7858	4.1365	3.4591	2.1214	0.5785	0.803	0.5603	0.2339	0.2992	0.849835	0.938614	1.20435	1.11627	0.0394	2.165	1.1454	-0.251602	-0.46885	-0.984522	-0.451474	-0.659054	-1.07623	-1.2344	-0.6591	-1.3472	2.2128	2.2024	2.0712	-0.696558	-1.29917	-0.410414
LOC_Os03g60080	Cold	Ubi	Os.26695.1.S1_at	1.5951	1.5933	0.9607	1.7513	1.3392	1.2453	1.8865	2.0215	2.1129	1.7173	1.866	1.6773	-0.0544	-0.6838	-1.5039	2.8892	1.0703	2.3721	4.7608	5.9496	4.5142	3.2424	0.4542	-0.0435	0.73226	0.703733	3.07046	3.60522	-0.1867	-1.6339	-1.9821	0.243107	0.146494	0.252757	0.102998	1.43564	1.66595	4.3076	5.7168	4.1387	2.3447	2.0879	2.2016	0.695498	0.626408	1.19107
LOC_Os06g41990	Heat	Ubi	Os.28394.2.S1_x_at	-0.2063	0.0402	0.0748	0.7911	0.9117	2.9783	0.2322	0.2603	0.2771	-0.8946	0.2943	0.7179	0.2833	-0.15	0.4258	-2.9571	-0.8229	-1.7985	-1.1165	-0.7256	-1.3296	-3.3825	-3.0446	-3.9779	-1.07127	-1.18192	-1.56759	-1.33123	-0.9188	-0.5498	-0.7072	-0.979293	-0.426151	-0.883326	-0.78398	-0.528331	-1.18087	-0.071	0.6336	0.0064	-0.4524	-0.2468	-0.431	-0.731547	-0.472643	-0.486461
LOC_Os05g49220	Heat	Leaf	Os.24720.1.S1_at	-0.7669	-0.7023	-1.4139	0.3627	-0.8146	1.2051	-0.3528	-0.6673	-0.3189	0.755	0.7563	0.5908	0.1431	0.4976	0.8864	-4.5274	-1.3642	-4.437	-1.6406	-0.4391	-1.5144	-0.1003	0.5171	0.2816	-1.76107	-1.39843	-3.19794	-3.87168	-0.2358	0.5699	0.6968	0.79266	0.962945	0.73177	1.18625	0.249391	0.0858357	0.2933	-0.4081	-0.3757	-1.7373	-1.5494	-1.8914	0.783883	1.16199	0.957625
LOC_Os06g02500	Heat	Leaf	Os.20570.2.S1_at	0.3641	-0.6535	0.6614	0.5393	1.0866	-0.3962	-0.5141	0.1449	-0.6808	1.3562	1.901	1.4946	1.1175	1.1282	1.2084	-3.962	1.2004	-3.2859	-1.5027	-0.1186	-1.1856	0.7417	0.3764	0.3925	-1.01238	-0.806755	-3.0882	-3.10288	0.5441	0.3299	0.8638	1.33909	1.43563	1.51778	1.64852	1.63961	1.26882	0.9631	-0.3833	0.5153	-0.1394	-0.8332	-0.9516	1.31672	1.22225	1.29437
LOC_Os07g38230	Heat	Leaf	Os.52515.1.S1_at	0.1552	-0.5505	-0.1937	-0.5585	-0.9223	0.0395	0.2317	0.3412	0.0207	-1.8109	-1.9049	-2.1555	-0.3678	-0.1897	-0.0934	-4.4615	-1.5614	-4.118	-1.2923	-0.3605	-1.0168	-0.2569	-0.2795	-0.0018	-2.08251	-1.89492	-3.04286	-3.73012	-0.4156	-0.1952	0.1325	0.284391	0.29481	0.444045	0.265264	0.0502462	-0.0229942	1.2866	1.3804	2.0633	-2.0812	-1.7669	-2.0611	0.492034	0.515269	-0.0197526
LOC_Os04g52130	Heat	Ubi	Os.17919.1.S1_at	-0.7169	-1.6597	-1.0384	-0.8974	-1.2082	-1.0433	-0.3211	-0.0649	-0.1652	-0.0223	-0.1504	-0.2049	-0.0854	0.0908	-0.2076	-2.3037	0.4991	-2.0622	-0.8842	-0.6265	-0.8728	-0.4575	-0.292	-0.378	-1.05943	-0.907847	-1.34508	-1.58939	0.3208	-0.0345	0.0053	0.311371	0.300992	0.409292	0.377235	0.153308	0.22184	0.8914	0.6797	0.7536	0.2538	0.2322	0.0206	0.211874	0.36367	0.0813467
LOC_Os02g02390	Heat	Leaf	Os.11671.1.S1_at	-0.1804	0.3813	0.0937	2.0584	2.5801	1.8331	-0.4106	-0.0301	-0.2369	0.4157	0.1163	0.0226	0.7698	0.7664	0.5388	-0.9757	0.0807	-1.0922	-0.1105	0.4268	-0.4671	0.3736	0.4493	-0.1397	-1.36018	-1.28991	-2.12207	-2.24499	0.4981	0.5257	0.7252	0.308244	0.551228	0.411232	0.685726	0.307916	0.569987	0.451	-0.2904	0.0163	-0.3247	-0.0535	-0.1456	0.47442	0.768565	0.359106
LOC_Os06g04510	Heat	Leaf	Os.21318.1.S1_at	2.9037	3.701	4.0962	2.5459	2.8899	2.18	-0.2427	-0.1549	-0.2837	0.7284	0.3421	0.514	-1.2967	-0.9895	-0.6758	-3.2337	-0.7926	-3.1519	-3.4006	-1.8547	-2.9766	-1.5305	-1.1798	-1.178	-1.52961	-1.55132	-0.855064	-1.35997	-1.7946	-1.8216	-1.9312	-2.01555	-1.87149	-2.32822	-2.05598	-2.80566	-2.80589	-0.5191	-0.4049	-0.4782	-1.5499	-1.4771	-1.4302	-1.4427	-1.10056	-1.98736
LOC_Os05g48200	Heat	Leaf	Os.27638.1.S1_at	-5.1118	-11.8098	-8.8848	-10.9543	-10.1462	-8.873	-0.7903	-0.8776	-1.037	-1.952	-1.9517	-2.541	-1.6325	-1.5097	-1.8351	-2.5967	3.5552	-2.8554	-1.8125	-0.3163	-1.8834	-1.2336	0.1014	0.7604	3.15396	2.9327	0.11408	0.394411	1.0652	1.0087	1.3944	1.44279	1.91305	1.15387	1.46112	0.675848	0.809725	2.1987	1.5582	1.4096	0.6855	1.922	0.2157	2.33195	2.3017	1.45401
LOC_Os02g36850	Heat	Leaf	OsAffx.12379.1.S1_at	0.7329	0.5622	-0.7113	2.0408	0.9421	0.5536	0.1643	-0.22	-0.3595	0.1232	0.0418	0.4042	-0.414	0.1873	0.3353	-5.0578	-1.5732	-4.7092	-2.6062	-1.8241	-1.9053	-1.9907	-2.1729	-1.8073	-2.71913	-2.9621	-2.69185	-3.1038	0.5009	0.152	0.2551	-0.414307	-0.371541	-0.407444	-0.493576	-0.952256	-0.791437	-0.7059	-0.6066	-0.3662	-1.3506	-1.3689	-1.3903	-0.168506	-0.385858	-0.746917
LOC_Os05g44330	Heat	Leaf	Os.25529.1.S1_at	-0.1496	0.0344	0.0553	0.4074	1.2368	-0.0194	-0.3105	-0.2221	-0.3029	0.4117	0.6198	1.0526	-0.0156	-0.2182	0.1292	-3.6112	-0.5895	-3.7156	-1.2759	-0.3988	-1.4475	0.1471	0.3517	-0.1374	-1.80321	-1.51623	-2.76882	-2.57582	0.0194	0.6566	0.8453	0.864292	0.950027	0.719081	0.831425	0.366605	0.815773	0.4868	-0.7728	-0.5081	-1.5555	-1.6768	-1.7357	0.177332	0.425832	-0.105475
LOC_Os07g47300	Heat	Leaf	Os.9678.1.S1_at	-0.5245	-0.1114	-1.1146	2.3586	0.5859	1.1255	0.4554	0.6938	0.2379	1.3102	1.0845	1.0198	0.4794	0.6135	0.8828	0.7759	3.1334	0.8545	-0.246	-0.2429	-0.2091	0.8971	0.9947	0.5642	0.235258	0.202906	-0.337498	-0.510459	0.4016	0.5566	0.6609	0.426187	1.0573	0.581561	0.924491	0.671906	0.617021	0.4256	0.9307	0.2213	-0.2003	0.3967	-0.0892	0.757326	0.765883	0.565741
LOC_Os08g25390	Heat	Ubi	Os.18966.1.S1_a_at	0.0887	-0.4962	-0.1718	0.2823	0.5658	0.4367	-0.4072	-0.9158	-0.6574	0.2703	0.6465	0.5561	0.9119	1.1708	0.5824	-2.5428	0.2959	-2.3742	-1.1949	-0.8176	-0.9493	-0.1063	-0.3608	-0.0251	-0.697543	-0.707074	-2.55037	-2.3554	0.5082	0.1143	0.924	0.680839	0.989329	1.10235	0.912035	0.644002	0.364214	1.3455	1.6972	1.2966	-0.1317	-0.0019	0.1267	0.367781	0.866843	0.161771
LOC_Os04g33220	Heat	Ubi	Os.9140.1.S1_at	0.6459	0.2207	0.4855	1.2559	0.9336	1.031	0.0593	0.2488	0.2582	0.6987	0.7499	0.9201	-0.0739	-0.1019	-0.3099	-2.6364	0.7057	-2.2131	-1.1387	-0.8739	-0.9388	0.2386	0.21	-0.3854	-0.125856	-0.317659	-1.45063	-0.983067	0.3501	0.0019	0.04	1.00373	1.05206	1.08178	1.13716	0.68147	0.79748	1.2492	0.999	0.9263	0.2166	0.2339	0.2401	1.11609	1.0172	1.08505
LOC_Os07g38150	Heat	Leaf	Os.48079.1.S1_at	0.5361	-1.9238	-3.3393	-0.2373	0.476	1.2061	0.7964	0.6489	0.4514	0.5294	0.9675	0.636	0.122	0.2295	0.2975	-4.1988	0.5341	-4.072	-1.1877	-0.6563	-0.7369	-0.0754	-0.2322	-0.4965	-1.81336	-1.86215	-2.58455	-2.66762	-0.1772	-0.0388	0.2098	0.55372	0.0838823	0.379836	0.0567448	0.0359735	-0.149354	0.0651	0.432	0.2438	-0.4105	-0.5068	-1.1462	0.860071	0.484045	0.692707
LOC_Os01g68480	Heat	Leaf	Os.9880.3.S1_at	-1.3784	-0.4419	-0.8884	0.1429	-2.7569	-1.5465	-1.7757	-3.6146	0.1262	-1.3146	-1.6102	1.2245	-0.9863	0.2613	0.3966	0.2846	-1.4886	0.144	-0.0649	-0.1709	3.0281	1.3687	-2.5178	0.1269	1.53502	-1.69364	-3.42728	-0.259621	0.2218	2.8759	-0.2319	-0.911862	-0.595194	-0.255092	-0.661138	-2.18508	-2.47029	0.2641	-2.5832	-0.0126	1.5521	0.5785	2.1754	-0.0492003	-0.962828	-0.813623
LOC_Os03g05710	Heat	Ubi	Os.7568.1.S1_a_at	-0.5622	-0.206	-0.2726	0.2079	0.1745	0.0373	-0.9307	-0.786	-0.9833	-0.3387	-0.3852	-0.3865	0.5114	0.415	1.1218	-1.6717	-0.1601	-1.2904	-1.7646	-1.3742	-1.3286	0.2147	0.2783	-0.1215	-0.971344	-1.0692	-0.50449	-1.36457	-0.0286	0.039	0.1983	0.545662	0.525447	0.416586	0.351175	0.41375	0.25428	-1.1399	-1.362	-1.2896	0.0272	-0.1173	-0.1581	0.988301	0.719805	0.708496
LOC_Os06g50300	Heat	Ubi	Os.12393.1.S1_at	0.6929	1.5747	1.6796	0.066	0.6354	0.0824	-1.0738	-1.0717	-0.9947	-1.2366	-0.5759	-0.1576	0.1744	0.7496	0.0373	-0.2836	0.5872	0.8439	0.2571	0.1509	0.3	-1.0455	-1.0801	-0.5746	-0.303093	-0.523695	-1.20804	-0.856985	0.0535	-1.2455	-1.7358	-4.53667	-3.94556	-4.6452	-4.05087	-3.77948	-3.93813	-0.0565	-0.4205	-1.3984	0.1399	0.3691	0.1692	-3.9958	-4.35669	-4.07321
LOC_Os01g03144	Cold	Ubi	Os.1182.1.S1_x_at	0.0591	0.8303	-0.7961	-0.115	-0.2481	0.0779	2.2954	2.5729	2.2664	-0.381	-0.3355	-1.0782	2.4995	0.5594	1.4154	3.1723	3.5448	3.2113	2.1089	2.6317	2.6149	1.4729	1.3712	0.8815	1.0299	1.05614	2.71588	2.59979	1.4157	1.2239	1.5335	0.792479	1.26999	0.28075	1.04236	0.688849	1.52782	2.0382	2.9868	1.7174	5.1794	4.8449	4.438	0.900122	0.84293	1.26069
LOC_Os02g49870	Cold	Leaf	Os.50246.1.S1_at	0.8762	-3.7231	2.8282	1.8247	-0.8223	0.0281	-5.1449	-2.0135	-2.466	5.1678	-0.9982	-2.7419	0.7764	1.408	0.6378	0.4594	1.8143	-1.482	-1.2149	-0.2331	-1.3726	-0.116	-2.2903	-1.4247	2.70439	-6.49335	1.09902	-4.93903	0.8722	0.9705	1.9422	0.967282	-0.176093	1.01495	-0.58055	0.147705	-0.853262	0.6806	-0.2047	-1.4978	-5.7904	1.6315	-0.4708	-0.119742	-0.768956	-0.655224
LOC_Os12g37610	Heat	Leaf	Os.11210.1.S1_at	-1.2489	1.0508	0.3259	1.9189	1.6041	2.0027	-0.4999	-0.5124	0.0304	0.7758	0.6731	0.513	0.456	0.7769	0.8388	-4.9022	0.28	-4.621	-1.2613	0.2354	-0.6369	-0.415	-0.1189	-0.5668	1.64147	1.26992	-4.06608	-4.69159	0.6162	0.3922	0.6924	0.843365	0.868377	1.04205	0.932541	0.757186	0.628016	1.2483	0.9561	0.8602	-0.3465	-0.132	-0.5362	0.513528	0.521401	0.544689
LOC_Os07g03130	Heat	Ubi	Os.30681.1.S1_at	-0.1802	-0.6102	0.0708	0.8335	0.692	0.5532	-0.103	0.0278	-0.2059	0.5771	-0.7523	-1.255	-0.1263	-0.033	-0.1195	-4.9643	-1.9752	-7.0129	-1.9886	-1.2821	-1.8962	0.1613	-0.0866	-0.0236	-0.715315	-0.744396	-0.995565	-1.17854	-0.3755	-0.1548	-0.1416	0.521358	0.199034	0.360503	0.183432	-0.0245598	-0.00015446	1.2077	1.0198	0.8548	-1.9015	-1.95	-1.79	0.329841	0.610989	0.0736874
LOC_Os01g04730	Cold	Ubi	OsAffx.10909.1.S1_at	3.902	1.5762	-2.2809	2.1146	0.554	2.9601	-1.2385	0.9699	-1.0954	1.755	1.9029	4.1133	1.215	0.7358	-3.0507	1.2045	0.8162	0.6021	1.6929	0.8756	0.4997	-1.4874	3.0656	-0.4647	3.14883	0.537327	-1.27786	0.797645	-0.4315	4.1024	2.6529	0.88506	2.58661	-3.05967	2.10905	-1.89882	1.50007	0.4359	3.5497	-0.766	2.936	-0.0022	0.4862	-0.426474	-0.504681	-0.0847777
LOC_Os06g02580	Heat	Leaf	Os.32113.1.S1_at	-1.9799	0.391	-0.4411	1.0272	2.0847	1.9008	0.2668	0.2667	-0.0861	1.4001	1.459	1.6745	0.4899	0.4712	0.9873	-6.6233	-3.3305	-7.7035	-2.3935	-1.7917	-1.7083	-0.6396	-1.0191	-1.1387	-2.20281	-2.18717	-4.18533	-4.10188	-0.123	0.1648	0.2383	0.422461	0.468152	0.431542	0.379834	0.0778812	0.084614	-0.8935	-0.8524	-0.8469	-0.7621	-1.4089	-1.3904	0.806101	0.569635	0.654792
LOC_Os01g43390	Heat	Leaf	Os.32068.1.S1_at	-0.4448	-0.2239	-0.6862	0.1027	-0.3876	-0.2776	-0.9937	-0.9868	-1.0432	-0.0441	0.1272	0.0779	-0.4897	-0.3451	-0.0777	-3.2923	-1.142	-3.1051	-1.3631	-1.1485	-1.4952	-1.4678	-0.7411	-0.9211	-1.67456	-1.72142	-3.16834	-3.15325	-0.159	-0.5939	-0.317	-0.356664	-0.0938052	-0.44209	-0.286066	-0.66472	-0.691455	-0.9918	-1.4464	-1.1982	-1.2221	-1.5043	-1.2729	0.244307	0.32474	-0.013521
LOC_Os11g37130	Heat	Leaf	Os.14640.1.S1_at	0.8997	0.8337	1.5727	0.5604	0.924	0.8056	-0.1906	-0.2384	-0.3447	-0.3202	-0.4288	-0.5783	-0.0267	0.2404	0.1822	-2.7109	-0.1356	-2.724	-0.9967	-0.6472	-0.8476	-0.2387	0.0252	-0.4062	-0.72218	-1.03134	-0.880768	-1.2032	0.3825	0.2051	0.2317	0.447574	0.722532	0.540286	0.639974	0.289784	0.121252	1.0135	0.7145	0.8826	-0.3391	-0.0988	-0.9187	-0.0375044	0.0688831	-0.375384
LOC_Os02g57010	Heat	Leaf	Os.52459.1.S1_at	-0.8173	-2.2495	-2.6968	-0.1456	-0.618	-1.7329	0.8227	0.0832	0.5726	1.3909	1.5652	1.3976	0.5774	0.8232	1.4791	-4.5111	-2.4644	-4.1619	-1.746	-1.221	-1.3397	-0.9782	-0.8845	-0.616	-1.8467	-1.87864	-3.02315	-3.03911	-0.3093	0.3119	0.5424	0.256964	-0.0495819	0.0929462	-0.220016	0.0423891	-0.0328047	-0.8145	-1.317	-1.4268	-0.7618	-1.0204	-0.4822	0.441268	0.501573	0.240758
LOC_Os07g43040	Heat	Leaf	Os.50778.1.S1_at	0.0472	-0.507	-0.6955	0.4386	0.9413	0.3445	0.2758	0.2535	0.1995	0.0253	0.0054	-0.1468	-0.1084	0.1294	-0.0105	-1.4101	1.8167	-0.9101	-0.9134	-0.4226	-0.8083	-0.0988	0.0118	-0.5172	-0.250115	-0.371176	-0.399735	-0.0730065	0.1826	0.3509	0.5537	-0.228125	-0.204606	-0.387232	-0.178445	-0.535159	-0.353507	0.0021	0.4261	0.0047	-1.3552	-0.9338	-0.8621	-0.04047	0.126232	-0.038809
LOC_Os02g49820	Heat	Leaf	OsAffx.24799.1.S1_at	-0.3015	-0.6764	0.1988	-0.1619	-3.0283	-0.0213	-0.5182	0.2548	-0.3465	2.3445	1.6228	0.7898	0.3511	0.5861	0.6244	-1.3148	1.6163	-0.7222	-1.4963	-1.5264	-0.9926	0.132	-0.2994	-0.3199	-0.749085	-0.919509	0.0396862	-0.855328	0.6353	0.7857	0.5985	0.285482	-0.0226481	-0.364279	-0.177668	0.100085	0.115865	-0.9095	-0.7522	-0.9432	-0.3579	0.4126	-0.3439	0.895521	0.485484	1.08515
LOC_Os12g32280	Heat	Leaf	Os.38791.1.A1_s_at	0.9923	1.967	1.1002	1.7085	1.9076	2.7302	-0.2916	0.0492	-0.0925	0.0141	-0.2197	-0.2315	-0.1269	-0.0099	-0.4752	-1.3989	0.5252	-1.6486	-1.1792	-0.4423	-0.8418	-0.3942	-0.4142	-0.742	-1.20855	-1.07558	-1.17277	-2.69445	0.253	-0.1855	0.1959	0.446566	0.756919	0.559066	0.711905	0.286621	0.160297	-0.2349	0.184	0.2202	0.0129	0.2471	-0.0052	0.10237	0.0214522	-0.144027
LOC_Os09g12600	Heat	Ubi	Os.4694.1.S1_at	-0.1077	0.3192	0.012	0.8521	0.8026	0.6766	-0.7824	-0.7744	-0.8074	-0.1576	0.034	-0.187	-0.099	-0.1006	0.1129	-2.5397	-0.8422	-2.3841	-0.2751	-0.0594	-0.3956	0.2384	0.5787	0.3623	0.32228	0.129635	-2.66315	-2.27764	0.4233	-0.0813	-0.3124	0.245904	0.124029	0.170906	0.205242	0.161642	0.260902	0.7858	0.0982	0.1969	-1.0659	-1.4158	-0.9274	-0.0787768	0.125253	-0.133612
LOC_Os05g29860	Heat	Leaf	Os.47352.1.S1_s_at	0.023	-0.5331	-0.6136	0.0811	0.2577	0.0303	-0.2	-0.1015	-0.0643	0.8542	0.9033	0.9295	-0.2154	0.2973	-0.0159	-2.6278	0.5436	-2.5222	-0.5559	-0.3044	-0.6937	-0.4924	0.3148	-0.2881	-1.16021	-1.5053	-2.18818	-2.61553	0.2367	0.004	0.4586	1.10782	1.24106	1.20635	1.2318	0.768824	0.743017	-0.1557	-0.2818	-0.2866	-0.6617	-0.5858	-0.4324	1.19218	0.970178	1.11607
LOC_Os04g57880	Heat	Ubi	OsAffx.26649.1.S1_x_at	0.0281	-1.5758	-0.001	4.9878	3.9817	4.3762	2.742	2.3497	2.6065	-0.2678	0.1046	0.1248	1.97	2.3397	1.2228	-1.6498	7.1326	-1.3654	-0.2313	-0.4924	-0.1507	3.4239	2.8115	3.2913	-0.606999	0.137548	-1.43844	0.18983	0.5126	0.5448	1.044	-0.278038	-0.449796	-0.430349	-0.547215	-0.0529214	-0.0729834	-0.7629	-0.7021	-0.9823	0.8648	-0.9818	1.3353	-0.187115	-0.143486	-0.168683
LOC_Os08g33720	Heat	Ubi	Os.13993.1.S1_at	0.1057	0.3929	0.2313	-1.0528	-1.2355	-0.9504	1.178	1.2207	1.1888	0.6589	0.6794	0.8194	0.4954	0.5333	1.0308	-1.5776	-0.2354	-1.4583	-0.2757	-0.8237	-0.1668	0.3252	-0.2448	0.3852	-0.963243	-0.527898	-0.15217	-0.440753	-0.1651	-0.0842	-0.6926	-0.388489	-0.363826	-0.469467	-0.238369	-0.229479	-0.210406	-0.9308	-1.0773	-1.0342	-0.4843	-0.3611	-0.5207	0.152034	0.195343	0.728646
LOC_Os10g41710	Heat	Ubi	Os.9219.1.S1_at	1.7216	2.3332	2.2006	0.4414	0.4056	0.313	0.0288	-0.0891	0.1127	0.6153	0.171	-0.2342	0.7839	0.5288	0.4798	-0.3166	0.731	-0.4211	-1.5017	-0.7542	-1.0763	-0.6134	-0.6103	-0.6548	-0.243325	-0.331408	-0.924036	-1.34573	0.7962	0.6941	0.5637	0.499375	0.224185	0.433449	-0.0321157	0.670566	-0.243319	-0.8668	-0.5385	-1.1016	0.1982	0.3697	0.0378	0.544156	0.307644	0.270498
LOC_Os07g30800	Heat	Leaf	Os.20200.1.S1_at	2.415	1.0681	0.1357	0.751	1.1875	1.2298	-0.0109	0.1774	-0.0035	0.5695	0.3917	-0.136	0.5555	0.9287	0.9544	-2.5026	0.9936	-2.354	-1.0319	-0.437	-1.4706	-0.5883	-0.5288	-0.5956	-0.34921	-0.341239	-1.34833	-1.5852	0.4012	0.5179	0.7651	0.297617	0.492304	0.526042	0.446739	-0.157185	0.132226	-0.5102	0.2398	0.1215	-0.0797	-0.4583	-0.7376	0.789066	0.545872	0.698271
LOC_Os03g55090	Heat	Ubi	Os.11216.1.S1_at	0.7154	0.816	0.4272	0.6896	0.8515	0.7425	0.9694	0.7112	0.7299	0.4642	0.4646	0.3058	2.8379	2.6855	1.7651	-2.096	0.732	-1.9041	0.2167	0.7873	0.4897	0.3928	0.4019	1.3102	-0.585867	-0.419697	0.632812	0.805776	-0.0128	0.6125	0.6819	1.31939	0.872879	1.33093	0.75423	1.74344	1.0353	1.1363	0.3432	0.7723	0.074	-0.0097	0.065	0.883466	1.14404	0.792538
LOC_Os05g46430	Heat	Ubi	Os.7054.2.S1_x_at	0.3924	0.4024	0.4567	2.7241	0.2696	1.6548	-0.5604	-1.7965	-0.4993	2.1564	-1.1009	0.5375	-0.48	0.3409	0.9215	-2.5353	-0.5158	-5.5065	-1.4288	0.5891	-0.4577	0.9068	1.3035	-0.531	-0.905766	0.948771	-0.637724	-0.2636	0.6496	0.8617	-0.3939	2.09972	2.11176	2.42522	1.51339	1.73252	1.99724	0.8695	0.18	0.6391	-0.8861	-1.6658	-1.3292	1.39054	1.88262	1.2339
LOC_Os02g16709	Heat	Leaf	Os.24631.1.A1_s_at	-0.2358	0.4493	-0.4431	-0.5802	-0.2198	0.6813	-0.3188	0.0041	-0.0288	0.9876	0.9685	1.2872	0.1115	0.2183	0.5692	-5.3091	-0.9046	-4.3496	-1.6429	-1.1991	-1.2181	-1.38	-0.8738	-1.4101	-1.60477	-1.93561	-3.01651	-3.03002	0.132	-0.333	-0.2772	0.316212	0.556581	0.112352	0.265189	-0.0421021	0.295158	-0.911	-1.2716	-0.9154	-0.974	-1.7424	-1.1459	0.678109	0.518189	0.490544
LOC_Os03g63950	Heat	Leaf	Os.11795.1.S1_s_at	0.4518	0.3097	1.1272	0.0815	0.9821	0.8449	-0.679	-0.5885	-0.5434	-1.5443	-1.3779	-1.7444	-0.0265	0.291	-0.1767	-0.4856	3.775	-0.5052	-0.9536	-0.2769	-0.7472	-0.9979	-0.6733	-0.661	-0.0785609	0.0361036	0.0739964	0.286334	1.3656	0.7845	1.0526	0.184502	0.450086	0.532617	0.383143	0.452288	0.258448	-0.3908	0.3932	-0.1343	0.3428	0.4947	0.2884	0.372994	0.267148	0.21827
LOC_Os03g15033	Heat	Ubi	Os.9783.1.S1_at	0.4393	0.594	0.4044	0.7232	0.8388	0.6423	-0.1737	0.0291	-0.0713	0.5978	0.3886	0.5902	0.1073	0.2945	-0.0189	-1.6313	-0.0711	-1.4022	-0.7876	-0.7334	-0.9465	-0.0859	0.0554	-0.4799	-0.513738	-0.567322	-1.36819	-1.48652	0.3384	0.3492	0.2652	0.666558	0.738928	0.676841	0.696857	0.528276	0.540646	0.4432	-0.1329	-0.0502	-1.1931	-1.3154	-1.346	0.618391	0.7167	0.646566
LOC_Os07g32590	Heat	Leaf	Os.18234.1.S1_at	-0.9075	0.4544	-0.793	-0.6331	1.3865	1.1898	0.3271	0.419	0.0317	1.2414	1.4708	1.106	0.3632	0.5752	0.9466	-5.0228	-0.8573	-4.5072	-2.0527	-1.5759	-1.9131	-0.1774	-0.4534	-0.4921	-1.52668	-1.31836	-3.18568	-3.26876	0.0679	-0.1201	0.2082	0.500855	0.505038	0.419122	0.576998	-0.0484487	0.329271	0.095	-1.1381	-0.4106	-1.9671	-2.204	-1.682	0.831595	0.984024	0.489334
LOC_Os08g03380	Heat	Ubi	Os.11415.1.S1_at	0.6066	0.7845	0.8892	0.3769	0.7421	0.454	-0.121	-0.0762	0.0225	0.4884	0.5937	0.7219	-0.058	0.0647	-0.0633	-1.8695	0.499	-1.5754	-0.7941	-0.2396	-0.4826	0.0283	0.373	-0.0341	-0.375327	-0.512629	-1.61814	-1.60269	0.1532	0.2973	0.3048	0.695311	0.760339	0.590436	0.674239	0.444098	0.49641	0.0459	-0.5527	-0.3663	-0.6998	-0.9052	-0.9231	0.60535	0.737257	0.53123
LOC_Os01g01340	Heat	Leaf	Os.38378.1.S1_a_at	0.8248	0.4032	2.1099	1.2133	1.887	1.6532	-0.3827	-0.1965	-0.1904	-1.5046	-1.4464	-1.5535	-0.4234	-0.298	-0.2504	-1.4456	2.1705	-1.068	-0.4756	-0.457	-0.6368	-0.6421	-0.5453	-0.3475	-1.08163	-1.30407	0.240144	0.172301	-0.067	-0.2178	-0.1021	-0.16581	-0.371052	-0.0596092	-0.0760545	0.0250395	-0.0207105	0.6805	1.1617	0.3477	-0.9196	-0.9078	-0.829	-0.223149	0.232923	-0.286352
LOC_Os12g17910	Heat	Leaf	Os.8007.1.S1_at	1.7917	1.2672	1.3556	0.2816	0.7293	0.0139	-0.4494	-0.3699	-0.4125	1.1466	1.1691	0.9809	0.21	0.3272	0.4979	-3.0857	0.6139	-2.3433	-1.5504	-0.8315	-1.0711	-0.0844	-0.2116	-0.3884	-1.31912	-1.39987	-2.62469	-2.41401	0.4623	0.4283	0.3389	0.309332	0.469906	0.226085	0.271309	0.200093	0.113749	-0.5275	-1.1356	-1.5707	-0.9556	-1.2788	-0.8764	0.415737	0.743354	0.225057
LOC_Os10g22039	Heat	Ubi	Os.10912.1.S1_at	0.2672	0.0255	0.3562	0.4078	0.8401	0.8563	-0.1165	-0.1585	-0.1246	0.3537	0.1321	0.19	-0.3053	0.0276	-0.3611	-2.5556	0.1397	-2.193	-0.6012	0.1834	-0.4057	-0.4976	0.1276	-0.3353	0.150837	0.101988	-0.868028	-0.950408	0.0992	-0.1307	0.5154	0.873861	0.83296	0.865416	0.966918	0.683717	0.809529	0.9468	1.036	0.6857	-0.9604	-0.8303	-0.6483	0.460934	0.51847	0.449142
LOC_Os01g48500	Heat	Leaf	Os.6981.1.S1_at	1.4006	0.856	0.8558	1.8522	2.3562	0.6677	0.6157	0.3441	0.4007	0.6597	0.7771	1.0467	0.4875	0.4406	0.7934	-2.1542	-0.2783	-2.2993	-1.2547	-0.8295	-0.8756	-0.3353	-0.162	-0.4892	-1.63401	-1.72036	-3.42653	-3.08091	0.5441	0.4298	0.4841	0.481719	0.415108	0.570511	0.445077	0.311407	0.429118	0.5799	0.6772	0.842	0.2496	0.3117	-0.1158	0.833681	0.422196	0.603622
LOC_Os07g34570	Heat	Ubi	Os.12767.1.S1_a_at	0.871	1.4672	1.0468	0.8552	0.7801	1.0886	-0.6199	0.0385	0.2468	-0.8065	-0.5069	-1.1057	-0.4469	-0.254	-0.1597	-1.0869	3.2773	-1.0021	-0.8319	-0.7035	-0.7223	-0.6548	-0.6535	-0.5974	2.34699	2.40139	3.42867	4.13471	-0.1356	-0.3755	-0.2509	-0.392462	-0.54967	-0.344991	-0.500937	-0.405533	-0.386814	0.0767	0.4729	0.0876	0.1588	0.3218	0.2475	-0.420955	-0.165769	-0.677005
LOC_Os01g70460	Heat	Leaf	Os.15295.3.S1_x_at	0.2744	-0.7497	-0.3036	-0.0232	-0.0352	0.1377	0.4848	0.102	0.0748	-0.6523	-0.1072	0.1996	-0.4183	-0.1713	0.0237	-4.7114	-1.4774	-5.4666	-0.6305	0.2606	-0.5111	-0.3722	-0.1784	-0.1149	-1.58092	-2.04983	-2.2121	-2.57039	0.3932	0.7208	0.7408	1.39341	1.1881	1.37057	1.25219	1.17134	1.0632	-0.1744	-0.3554	0.0067	-0.8389	-0.5343	-0.9868	1.12591	0.820297	1.19455
LOC_Os08g25700	Heat	Leaf	Os.15734.1.S1_at	0.5924	0.4994	0.6447	0.5691	1.0485	0.5677	0.1553	0.0844	0.1349	0.378	0.1707	0.3695	-0.1812	-0.4666	0.1491	-3.2933	-1.1931	-3.5598	-1.3868	-1.0784	-1.5602	-0.2505	-0.3325	-0.6564	-1.78139	-2.01785	-2.13725	-1.8811	-0.1373	-0.0141	-0.23	-0.462684	-0.458262	-0.756773	-0.654734	-1.0097	-0.804875	0.1243	-0.1162	0.1804	-1.5189	-1.3036	-1.6239	-0.12156	-0.0995655	-0.242863
LOC_Os06g28050	Cold	Leaf	Os.19061.2.S1_at	0.0317	3.8297	3.8658	-4.0366	0.5705	1.9394	-5.4447	0.2972	-0.2028	-5.5176	0.3457	3.8832	0.5235	-0.385	-0.8634	-0.5652	1.8553	-0.284	1.8224	1.0101	-1.0438	0.5482	0.164	3.8884	2.01575	1.84784	1.23996	-1.91972	0.0695	0.0751	0.8285	0.105577	0.487273	0.070677	0.707575	0.194075	0.38118	-2.8093	-0.9685	2.4727	4.474	2.5603	-0.4118	0.445794	0.255801	-0.599241
LOC_Os04g37600	Heat	Ubi	Os.12776.1.S1_at	-0.5187	-0.8781	0.0915	0.238	0.4341	0.2112	-0.5565	-0.3538	-0.6279	0.4193	-0.1639	0.6127	-0.354	-0.2857	0.0738	-2.2517	-1.4858	-2.2784	-0.3171	0.532	-0.923	0.0254	0.2663	0.1523	-1.12004	-0.88171	-1.64978	-2.19795	-0.2502	-0.3425	-0.5589	0.0239837	0.0353965	0.1043	0.0895433	-0.330556	-0.128649	0.6225	0.4827	0.515	-1.4806	-1.604	-1.9883	0.395042	0.479834	0.497166
LOC_Os03g45400	Heat	Leaf	Os.21254.1.S1_at	0.3173	0.0799	-0.2885	0.9484	0.9611	0.9168	0.4992	0.5765	0.5597	1.0182	1.1759	0.9525	-0.0163	-0.0186	0.1497	-3.7119	-0.1214	-3.6528	-1.2763	-1.1219	-1.2684	0.0901	-0.0095	-0.2614	-2.71179	-2.33974	-3.24947	-3.39249	-0.1311	-0.2423	-0.0875	0.0683954	-0.132917	-0.0833022	-0.267263	-0.431935	-0.433504	0.2968	-0.1894	0.2472	-1.1551	-1.2023	-1.5345	0.101747	0.317499	-0.0981637
LOC_Os03g50510	Heat	Ubi	OsAffx.13440.1.S1_at	-1.1641	-1.5698	-0.7337	-0.3755	-1.0209	-0.3158	-0.2666	0.2038	0.5858	1.3153	1.3681	1.2854	-0.1798	0.7173	-0.1403	-0.4413	3.8234	0.996	0.1233	-0.5635	-0.1116	-0.8176	-0.6919	1.0371	0.618647	0.355001	-1.86012	-1.65035	0.186	-0.1817	-0.2243	0.00700526	0.0825419	-0.00515943	-0.0905672	-0.0720843	-0.0179234	1.7912	2.3181	1.6428	1.0518	0.4811	0.5794	-0.0821575	0.0144947	0.0998615
LOC_Os02g54710	Heat	Leaf	Os.32465.1.S1_at	0.7015	0.8222	0.2243	0.6984	0.1731	0.6628	-0.1544	-0.4225	0.0165	0.8767	0.5751	0.6459	0.2672	0.7762	0.0848	-4.3162	-0.996	-3.9992	-1.8938	-0.6926	-1.4561	-0.2116	0.2126	-0.6864	-1.30647	-1.54688	-2.46743	-2.94196	0.5473	0.4877	0.8033	1.04312	1.10954	1.01194	1.003	0.953835	0.752139	-0.0784	-0.2726	-0.3516	-2.169	-1.9272	-1.8538	0.70566	0.601398	0.736458
LOC_Os03g29810	Heat	Leaf	Os.34521.1.S1_at	-0.6367	-1.2871	-0.4179	0.3427	0.34	0.1754	-0.355	-0.0556	0.112	0.5122	0.5939	0.5452	-0.1153	-0.0179	0.2768	-3.6597	0.1269	-3.1548	-1.0812	-0.8824	-1.2446	-0.1431	-0.2007	-0.2766	-1.06197	-1.42216	-2.13858	-2.46228	-0.1386	0.0986	-0.0004	0.441967	0.443967	0.321159	0.456039	0.1094	0.201241	-0.0235	-0.6856	-0.2908	-1.1995	-1.3776	-1.3071	0.248853	0.540682	0.172248
LOC_Os05g47640	Heat	Ubi	Os.9175.1.S1_at	-0.1092	-0.3353	-0.2979	0.0041	0.1925	-0.1617	-0.3701	-0.4754	-0.4012	0.691	0.7856	0.759	-0.0047	0.0872	0.083	-3.3213	-0.9884	-3.4696	-1.2359	-1.4046	-0.5974	-0.3346	-0.1028	-0.4044	-1.57624	-1.45048	-2.32787	-1.99716	-0.1362	-0.4015	-0.6576	0.58968	0.492802	0.426078	0.283139	0.221025	0.0629257	-0.1783	-0.4431	-0.3013	-0.9281	-1.0595	-1.0318	0.431719	0.447315	0.236715
LOC_Os01g09510	Heat	Ubi	Os.37611.1.S1_at	-0.4424	-0.0732	-0.3709	0.2411	-0.2068	-0.107	-1.4004	-1.3409	-1.0772	0.3429	0.4963	0.237	0.1612	0.2835	-0.224	-1.022	0.4002	-1.351	-0.424	0.1332	0.0318	0.393	0.7219	0.1166	-0.780681	-0.492514	-1.33797	-1.79104	-0.281	-0.4264	-0.7208	0.0577871	0.459741	0.308312	0.242109	0.187849	0.182745	0.1026	-0.3761	-0.3517	-0.4811	-0.401	-0.2238	0.349349	0.287867	0.296401
LOC_Os11g01890	Heat	Leaf	Os.9846.2.S1_at	1.2353	0.6731	1.3368	0.6811	1.6716	1.041	0.4717	-0.0338	-0.2941	1.0968	1.0784	0.7141	1.0902	0.9993	0.7893	-0.3421	1.2663	-0.5063	-1.3146	-0.5017	-1.1813	-0.2622	0.6364	-0.7582	0.353599	0.161307	0.549914	-0.820095	-0.0975	0.2561	-0.0073	0.273189	0.334253	0.123579	0.33989	0.024509	0.447862	0.0393	0.1033	-0.1565	-0.5154	-0.0754	0.2315	0.894147	0.462516	0.865157
LOC_Os08g39840	Cold	Leaf	Os.4416.1.S1_at	-6.562	-2.3177	-0.2287	-4.965	-2.8196	-6.6271	1.3451	1.7955	1.9299	-2.2848	-2.1396	-2.1134	-3.6241	-3.7877	-3.1353	3.984	5.4468	3.9437	1.8567	4.5398	0.5476	5.2064	0.7877	0.5221	-1.14195	-1.29701	0.0622279	-0.900745	-3.9645	-2.6971	-3.8426	-3.26432	-2.84487	-4.82485	-4.99381	-2.7457	-3.82641	-1.1517	3.5653	-0.4346	4.041	4.1713	4.5631	-3.36233	-4.13921	-3.35939
LOC_Os01g54340	Cold	Ubi	Os.12793.1.S1_x_at	-1.3158	-0.6951	1.3852	-1.056	1.203	-0.1189	-0.0481	-0.0181	-0.0426	-2.8724	-2.369	-2.2825	-0.8038	-0.6174	-0.2519	-2.0781	0.8914	-1.8436	1.0524	1.7662	1.0244	0.0743	-0.8668	-1.0234	-0.349873	-0.46882	0.79207	1.08814	-0.1287	0.0651	-0.299	0.762274	1.04026	0.765093	0.798504	0.94531	1.29651	0.7633	1.2215	0.4452	-0.0608	0.2736	-0.1954	1.37354	1.33619	1.67686
LOC_Os04g52520	Heat	Leaf	OsAffx.4156.1.S1_at	-0.5462	0.1141	0.039	0.8808	0.9163	0.3817	0.1363	0.1718	0.498	-0.2521	0.0264	0.1288	0.9104	1.3548	1.3227	-2.6171	-1.4791	-1.9427	-0.825	-0.4215	-0.9256	-0.2839	-1.0439	-0.2424	-0.604907	-0.913076	-1.66137	-0.641195	0.2217	0.4574	0.4966	0.00266381	0.45414	0.0315368	0.499031	0.116344	0.0126007	0.2451	-0.2045	0.3097	-1.5913	-1.1834	-1.1461	0.361956	0.671524	0.570901
LOC_Os12g38110	Cold	Ubi	Os.47880.1.A1_at	1.2313	-0.3974	-0.6663	2.0993	-3.3696	0.6667	-1.4803	2.5218	1.0444	-3.5629	-0.3523	-0.1728	0.651	-0.4951	0.4583	1.4311	-0.2694	-0.6631	1.1487	0.4914	2.5725	-1.3676	0.1282	-1.8294	0.0184289	3.45474	-0.413383	-0.363534	0.4798	-0.2987	-1.9642	-0.570252	-1.3073	0.122929	-0.235265	0.517212	-0.575082	-0.7863	0.8114	-0.2571	-3.1642	-0.4553	4.8931	-0.451216	-0.00466756	-0.936975
LOC_Os03g06200	Heat	Ubi	Os.4891.1.S1_at	-1.2872	-1.4281	-1.7658	-0.1607	-0.4517	-0.3833	-1.0391	-1.0786	-1.0331	1.8419	1.8816	1.7337	0.5108	0.3359	0.8446	-0.4718	0.2456	-0.852	-0.6619	-0.5942	-0.0433	0.0283	-0.044	-0.0733	-1.03848	-1.032	-1.88512	-1.65061	-0.3664	-0.4808	-1.0678	-0.763234	-0.865604	-1.04534	-1.07656	-0.674924	-0.834806	-1.2519	-1.2821	-0.7011	-0.278	-0.2287	-0.5176	-0.638408	-0.518989	-0.664535
LOC_Os07g09330	Heat	Ubi	Os.8849.1.S1_at	-0.2938	-0.5166	0.0389	0.3621	0.4585	0.0806	-0.4521	-0.8524	-0.6503	0.1342	0.2492	0.1567	0.4446	0.315	0.305	-3.103	-0.3744	-2.7397	-1.4678	0.094	-1.2398	0.1651	0.7352	0.2807	-0.692899	-0.725451	-1.4885	-1.08699	-0.141	-0.2696	-0.2492	0.14238	-0.0845358	-0.166213	-0.219303	-0.30174	-0.21726	0.2048	0.0226	0.0583	-0.6917	-0.356	-0.707	0.182905	0.492634	0.0218057
LOC_Os08g13690	Heat	Ubi	Os.4880.1.S1_at	-1.4565	-0.336	-0.2223	0.2471	0.2378	-0.1157	-0.813	-0.889	-0.8392	0.3125	0.0217	0.1564	0.6524	0.0288	-0.504	-1.0515	0.8844	-1.0072	0.0801	0.5492	0.1921	0.7812	1.2924	1.2623	0.690692	0.788396	-1.53974	-2.17948	-0.1615	-0.2818	0.1268	0.158459	-0.204681	-0.251957	-0.340607	-0.223349	-0.126454	0.5	-0.4366	-0.2992	-0.0323	-0.9559	-0.1894	-0.0377265	0.0621899	-0.0418852
LOC_Os08g34720	Heat	Ubi	OsAffx.29514.1.S1_at	0.4341	1.5533	1.8665	-0.5181	-0.319	-0.0867	-1.4056	-1.3534	-1.261	-0.2632	-0.5647	-0.0402	-0.5266	-1.1835	-1.092	-0.2312	-0.314	0.4364	-1.2973	-0.7973	0.266	-0.0027	1.226	-0.1427	-0.715997	-0.423342	0.587227	-0.46341	-0.6139	-1.0046	-1.5032	-0.69203	-0.164537	-0.452004	-0.814834	-0.596789	-1.35052	-1.133	-0.7195	-0.3624	-0.0831	0.226	-0.5668	0.17476	-0.669576	-0.321953
LOC_Os03g29950	Heat	Leaf	Os.20940.1.S1_at	-3.0091	1.8008	-3.9224	-1.5226	-0.5799	3.6705	-0.7676	-0.3915	-0.6005	-1.6607	-1.3235	-1.2789	0.0438	0.1584	0.3028	-2.7251	0.8204	-2.6117	-0.8585	-0.2096	-0.4443	-1.0075	-1.051	-0.7298	-1.47269	-1.56066	-2.17408	-2.93851	0.1719	0.108	0.177	-0.00102127	0.126753	0.230996	-0.0291371	-0.02035	-0.674895	-1.4093	-0.661	-1.0485	-0.4797	-0.018	-0.2172	0.533893	0.447397	0.053451
LOC_Os11g41910	Heat	Leaf	Os.20693.1.S1_at	-0.0433	0.0066	-0.3449	0.6128	0.3179	0.6801	-0.2092	-0.0732	0.2938	0.5572	-0.0985	0.252	0.1546	0.0095	0.2096	-2.365	0.0021	-2.3478	-0.6787	-0.6759	-0.8623	0.2092	0.0481	0.0593	-1.4827	-1.62552	-1.33977	-1.18544	-0.1296	-0.0166	-0.161	0.467384	0.431078	0.400055	0.375094	-0.0285435	-0.210545	0.4356	0.1046	0.4349	0.3124	-0.2426	0.0701	0.619616	1.18999	0.102375
LOC_Os08g29110	Heat	Leaf	Os.35567.1.S1_at	0.9187	0.1959	-0.6204	1.2925	1.7559	2.4659	0.5071	0.4187	0.6713	0.5961	0.752	0.6867	0.2366	0.5313	0.2618	-2.514	1.4637	-1.9594	-0.6099	-0.3125	-0.2686	0.6433	0.5768	0.1442	-0.309274	-0.952626	-1.74531	-1.94263	0.2019	0.3201	0.4367	0.464529	0.797159	0.808818	0.792959	0.430036	0.186041	0.2874	0.5205	0.1098	-0.7024	-0.6437	-0.4581	0.772811	0.766588	0.630099
LOC_Os01g62040	Cold	Ubi	Os.38033.3.S1_at	-3.5918	-5.1284	-3.3725	-0.7438	0.1261	-0.1081	-0.3928	-0.551	-0.6933	-0.4468	-0.0949	0.0099	-2.1902	-1.3451	-0.9806	-5.9024	-3.5718	-2.2804	0.3804	1.7431	-0.5163	0.1074	1.3136	0.9992	1.27559	0.800008	0.230222	-0.684609	0.0093	1.8865	0.3613	1.4993	-2.06627	1.33611	-0.442747	-1.33495	0.947921	-0.3056	-0.5566	0.1608	-1.0235	-0.584	-1.3461	-2.62802	-0.892952	-0.75157
LOC_Os03g17910	Heat	Ubi	OsAffx.27508.63.S1_s_at	0.1628	0.2254	0.2758	1.387	1.5902	1.0837	0.3538	-0.0582	-0.0206	0.6825	0.8879	0.8276	0.0089	0.2529	0.3239	-2.702	0.8532	-2.6245	-1.1098	-0.5016	-0.9958	0.5229	0.5589	0.0206	-1.3229	-1.03989	-1.9034	-2.38782	0.3172	0.2621	0.3392	0.946433	1.04739	0.828497	1.03585	0.422462	0.350548	1.4663	0.8599	1.4537	-0.5734	-0.5421	-1.1875	0.820157	0.751365	0.653251
LOC_Os03g25960	Heat	Ubi	Os.30049.1.S1_at	-0.4554	-0.1739	-0.414	-0.0008	0.2786	0.0149	-0.7093	-0.5605	-0.3809	2.5362	2.0743	1.7684	0.4604	0.6958	0.5852	-4.1108	1.2997	-3.7464	-1.7459	-1.0968	-1.5076	-0.4766	-0.1696	0.2904	-1.53449	-1.72001	-3.96833	-3.96884	0.3182	0.1546	0.3381	0.538964	0.51543	0.50964	0.433459	0.154459	0.120933	-1.5957	-1.7571	-1.4623	-0.5022	-0.4422	-0.7887	0.930769	1.00894	0.845767
LOC_Os03g55970	Heat	Leaf	Os.17075.1.S1_at	1.9755	1.8159	-2.0957	1.5012	0.3135	1.6692	0.2819	0.5194	0.5734	0.3255	0.6943	0.8576	0.5637	0.6235	0.62	-0.7681	3.2056	-0.4993	-0.4185	0.2103	-0.2932	0.3263	0.6021	0.7187	-1.05929	-0.726983	-1.71542	-2.54052	0.5623	0.2406	0.8182	0.201865	0.0865931	0.304372	-0.300206	-0.186617	-0.00992928	-0.2737	-0.326	-0.7686	-0.7258	-0.325	-0.9949	0.56593	0.725563	0.48113
LOC_Os02g32760	Heat	Ubi	Os.50384.1.S1_at	-1.8971	-0.4751	-1.5596	0.2316	-0.1985	-0.1378	-1.6362	-1.8414	-0.9552	0.7254	0.8997	1.0765	-0.445	-0.2974	-0.1877	-3.6403	-0.7922	-3.6461	-1.24	0.0636	-0.9632	-1.1024	-0.2084	-0.8381	-0.961798	-1.00269	-2.08481	-2.62943	-1.1666	-1.3475	-1.3095	-0.23762	0.0477536	-0.820651	-0.471091	-0.939551	-0.300578	0.5668	-0.7586	-0.3946	-0.702	-0.604	-0.8992	0.0709437	0.246926	0.171224
LOC_Os04g50860	Heat	Leaf	Os.21073.1.S1_at	-0.1544	-0.1354	-0.3591	0.8959	0.9269	0.8955	1.368	1.4221	1.1047	0.9128	1.0848	1.105	0.1242	0.142	0.3916	0.9184	3.1251	1.0569	0.0803	-0.2991	-0.3843	0.1261	0.0646	0.5735	2.00471	2.27406	2.25966	2.09565	-0.4813	0.0336	-0.2646	-0.738186	-0.764986	-0.852029	-0.835005	-0.685412	-0.73679	0.5863	0.9607	0.5419	1.576	1.7283	1.4357	0.08085	0.289757	0.335351
LOC_Os09g21460	Heat	Leaf	Os.49191.1.S1_at	1.5834	1.46	-0.7096	1.0827	0.5879	1.1879	0.1765	0.0676	-0.1631	1.0552	0.7415	0.6433	0.4362	0.7448	0.4915	-4.769	1.9969	-4.5762	-1.4756	-0.5693	-0.5814	0.6027	0.1948	-0.4868	-1.73367	-1.9972	-2.89318	-3.03752	0.1993	-0.0204	0.5942	1.45841	1.40347	1.66706	1.42407	1.05037	1.1406	-0.3762	-0.8364	-0.5198	-1.207	-0.8269	-1.3465	1.46727	1.26933	1.36001
LOC_Os06g20320	Heat	Leaf	Os.5054.1.S1_at	-0.2726	0.0031	-0.0759	0.9473	0.7863	0.6783	-0.0283	-0.0821	-0.0117	0.5114	0.455	0.5314	0.4413	0.4682	0.7958	-2.2136	-0.3521	-1.9995	-1.1912	-0.0863	-1.2859	-0.4952	-0.3803	-0.5656	-1.55314	-1.31309	-2.35037	-2.93361	0.1614	0.3264	0.3194	-0.0773647	0.497163	0.378229	0.255677	0.0128527	-0.228693	0.0974	0.0133	0.0921	0.1984	0.5504	-0.0157	-0.0255554	-0.0868563	-0.302793
LOC_Os01g73780	Heat	Ubi	Os.8226.1.S1_at	-0.8184	-0.3561	-1.0197	0.1625	-0.1452	0.5888	-0.302	-0.0826	-0.029	-0.0496	-0.0568	-0.5678	1.0963	1.021	0.8558	-0.9615	0.9248	-0.7005	-0.3939	-0.5292	0.3311	1.3177	1.0624	0.6925	-0.163199	-0.57238	-1.11647	-1.32901	0.3894	0.8642	1.1242	0.875136	0.646671	1.01631	0.839385	0.832421	0.485766	-0.061	-0.6192	-0.2119	-1.4307	-1.3572	-1.7608	1.07513	0.783481	1.14279
LOC_Os07g06940	Heat	Ubi	Os.17841.2.S1_x_at	0.5203	0.4367	0.5285	0.5337	0.7436	0.5283	0.2616	0.199	0.0442	0.5682	0.5195	0.803	0.4195	0.5738	0.5249	-1.6941	0.811	-1.7072	0.1737	0.3873	-0.5855	0.0003	0.4389	0.2774	-0.550683	-0.245693	-1.43729	-1.01909	0.3511	0.1753	0.4582	0.627804	0.403055	0.510854	0.405475	0.360284	0.117062	0.5152	-0.3333	0.1766	-0.1351	-0.6945	-0.1783	0.328595	0.861869	0.306471
LOC_Os03g29760	Heat	Ubi	Os.10440.1.S1_a_at	0.6712	-0.2305	-0.5304	0.3326	0.2913	0.6702	-0.3829	-0.182	-0.015	-1.2034	-1.2902	-1.1301	-0.3957	-0.7226	0.3412	-0.3985	-1.2564	-0.8956	0.6608	0.8003	0.3919	-0.0057	-0.0798	0.5477	-0.967186	-0.614479	-1.19441	-1.0234	-0.772	-0.8264	-0.3648	0.0210941	0.286827	-0.00239706	0.418435	0.129013	0.0726228	-1.0215	-0.6799	-0.3123	-1.2321	-1.0142	-0.8699	0.708829	0.995067	0.558128
LOC_Os03g61030	Heat	Leaf	Os.22563.1.S1_at	-0.4958	0.2862	-3.0498	1.6305	-0.1921	-0.231	-0.604	-0.3978	-0.8269	1.494	1.2171	1.3051	1.2466	1.1835	1.0722	-3.7086	1.3635	-3.4971	-0.5133	-0.3054	-1.0808	-0.4271	-0.5191	-0.1897	-1.40755	-1.43145	-2.0907	-3.392	0.0162	0.1017	0.4749	-0.112265	-0.226196	-0.448864	-0.220934	-0.549657	-0.280085	-1.2557	-1.4959	-1.1077	-2.2381	-1.8909	-1.7844	0.0216299	0.244265	-0.0288769
LOC_Os03g61600	Heat	Ubi	Os.13812.1.S1_a_at	-0.5044	-0.2315	0.6672	1.0668	1.0265	0.9825	-1.1061	-0.4899	-0.6946	0.4999	0.5803	0.502	0.4751	0.6961	0.1654	-3.9234	0.2681	-3.4455	-1.4387	-0.3711	-1.3787	0.9079	1.3454	0.7908	-0.389264	-0.156796	-2.71219	-2.1399	0.6794	0.1837	0.0015	0.706647	0.863806	0.504525	0.754369	0.24616	0.515116	1.3911	0.2259	0.7407	-1.0544	-1.2117	-1.3059	0.454925	0.554138	0.306049
LOC_Os03g53710	Heat	Leaf	Os.52647.1.S1_at	-0.3411	-0.6237	-0.8561	1.1216	0.9307	1.0016	-0.2935	-0.2284	-0.2442	-0.1448	0.058	0.0756	0.3852	0.5928	0.9383	-2.3967	3.6341	-2.6084	-1.4387	-1.2329	-1.1907	-1.2715	-1.1077	-0.9187	-0.7244	-0.857706	-1.91481	-1.40431	0.8717	0.9835	1.2246	0.315608	0.128321	0.276076	0.0425313	0.262721	0.101777	0.5401	0.9404	0.5906	-0.8753	-1.1062	-0.8802	0.834014	0.455441	0.625242
LOC_Os08g29660	Cold	Ubi	Os.11945.1.S1_at	-1.0551	-0.004	-2.4707	-2.5189	-2.7237	-2.372	2.6338	1.6715	2.8514	-0.4315	0.1218	0.341	-3.6546	-3.5565	-1.8035	0.6618	0.0349	0.4988	-0.5988	0.547	0.1077	1.1765	-0.4848	-1.0121	-2.2037	-1.80757	0.148359	-0.252303	-1.7955	-2.8475	-2.7892	-1.83232	-1.89062	-1.98336	-2.02642	-2.14422	-1.74692	0.2795	1.2603	0.1636	-0.5693	-0.1989	0.6298	-0.586926	-0.780703	-1.95645
LOC_Os05g42100	Heat	Leaf	Os.17764.1.S1_at	0.9408	2.7717	0.4526	0.9177	1.4264	0.9294	-0.4464	-0.514	-0.7444	-0.5404	-0.2232	-0.6563	0.1772	0.3127	0.5682	-2.4934	-0.7293	-3.5406	-1.9187	-1.2341	-1.0488	-0.0159	-0.513	-0.7032	-0.998756	-0.875607	-2.39768	-2.73247	0.223	0.0459	0.3731	0.463459	0.229565	0.464822	0.278471	0.118219	0.288992	-0.5542	-0.9916	-0.6051	-0.7909	-0.2377	-0.5775	0.86756	0.259223	0.438164
LOC_Os02g17360	Heat	Leaf	Os.27024.1.S1_at	-0.3123	1.652	1.0309	1.0075	1.2515	1.0911	0.1651	-0.0012	0.3368	0.6358	0.3519	0.4653	0.061	0.2465	0.3088	-2.0868	0.596	-1.6962	-0.5071	-0.3008	-1.0517	-0.494	-0.2238	0.1706	-0.46168	-0.855181	-2.37033	-2.50851	0.2455	0.5559	0.8644	0.755845	0.673574	0.708014	0.790669	0.445468	0.544908	0.2644	-0.1323	0.4681	-0.7589	-1.1019	-0.8043	0.214516	0.414725	-0.0303542
LOC_Os04g58850	Cold	Ubi	Os.7901.1.S1_at	-0.4935	-0.2865	-1.1621	-0.6979	-0.6503	-0.3238	1.6214	1.8925	1.7501	0.3503	0.3972	0.0859	1.5978	1.5514	1.7116	1.9524	3.4176	1.9239	0.5501	1.06	0.9707	1.0359	0.7353	0.0007	1.48514	1.2802	1.30784	1.50099	1.2423	1.3084	1.904	1.89187	1.92804	1.85377	1.65622	1.87709	1.9438	-1.0284	-0.5546	-1.0375	2.3775	1.5692	1.8001	1.96808	2.02026	1.65972
[truncated: 138 more rows]
[truncated: 110 more columns]
